# Supplementary material for: Altered expression of K13 disrupts DNA replication and repair in Plasmodium falciparum
Source: BMC Genomics. 2018 Nov 29;19:849. doi: 10.1186/s12864-018-5207-7 (PMC6263542; doi:10.1186/s12864-018-5207-7)
Supplement: Supplementary file 3 — Housekeeping gene sets. Genes sets for DNA replication and repair, translation, transcription and proteasome. (XLSX 70 kb) [file 12864_2018_5207_MOESM3_ESM.xlsx]

## Sheet: DNA Replication & Repair
[Gene ID]	[Product Description]
PF3D7_0107800	double-strand break repair protein MRE11
PF3D7_0203300	ERCC1 nucleotide excision repair protein, putative
PF3D7_0206000	DNA repair protein RAD2, putative
PF3D7_0217400	conserved Plasmodium protein, unknown function
PF3D7_0219600	replication factor C subunit 1, putative
PF3D7_0305600	AP endonuclease (DNA-[apurinic or apyrimidinic site] lyase), putative
PF3D7_0408500	flap endonuclease 1
PF3D7_0416400	histone acetyltransferase, putative
PF3D7_0505500	DNA mismatch repair protein MSH6, putative
PF3D7_0509500	ERCC4 domain-containing protein, putative
PF3D7_0513600	deoxyribodipyrimidine photo-lyase, putative
PF3D7_0605800	DNA repair protein RAD50, putative
PF3D7_0614800	endonuclease III homologue, putative
PF3D7_0619100	conserved Plasmodium protein, unknown function
PF3D7_0628500	conserved Plasmodium protein, unknown function
PF3D7_0706700	DNA mismatch repair protein MSH2, putative
PF3D7_0709500	conserved Plasmodium protein, unknown function
PF3D7_0710100	conserved Plasmodium protein, unknown function
PF3D7_0710400	DNA repair protein RAD14, putative
PF3D7_0725000	exonuclease I, putative
PF3D7_0726300	DNA mismatch repair protein PMS1, putative
PF3D7_0803400	DNA repair and recombination protein RAD54, putative
PF3D7_0816800	meiotic recombination protein DMC1, putative
PF3D7_0910500	DNA repair protein REV1, putative
PF3D7_0917100	N-glycosylase/DNA lyase, putative
PF3D7_1003700	MKT1 domain-containing protein, putative
PF3D7_1008200	endonuclease, putative
PF3D7_1011700	DNA repair protein RAD23, putative
PF3D7_1031300	conserved Plasmodium protein, unknown function
PF3D7_1037600	DNA repair helicase RAD25, putative
PF3D7_1106000	RuvB-like helicase 2
PF3D7_1107400	DNA repair protein RAD51
PF3D7_1112600	DNA helicase, putative
PF3D7_1117800	DNA mismatch repair protein MLH
PF3D7_1129500	A/G-specific adenine glycosylase, putative
PF3D7_1140300	P-loop containing nucleoside triphosphate hydrolase, putative
PF3D7_1215700	conserved Plasmodium protein, unknown function
PF3D7_1244200	RNA polymerase II transcription factor B subunit 2, putative
PF3D7_1250800	DNA repair protein rhp16, putative
PF3D7_1303800	conserved Plasmodium protein, unknown function
PF3D7_1304100	DNA ligase I
PF3D7_1314900	general transcription factor IIH subunit 2
PF3D7_1316900	conserved Plasmodium protein, unknown function
PF3D7_1328200	conserved Plasmodium protein, unknown function
PF3D7_1332100	conserved Plasmodium membrane protein, unknown function
PF3D7_1332600	apurinic/apyrimidinic endonuclease Apn1, putative
PF3D7_1338400	SprT-like domain-containing protein, putative
PF3D7_1353500	RNA polymerase II transcription factor B subunit 4, putative
PF3D7_1368300	conserved Plasmodium protein, unknown function
PF3D7_1368800	DNA repair endonuclease, putative
PF3D7_1405400	DNA mismatch repair protein, putative
PF3D7_1415000	uracil-DNA glycosylase
PF3D7_1427500	DNA mismatch repair protein MSH2, putative
PF3D7_1429900	ADP-dependent DNA helicase RecQ
PF3D7_1441900	RNA polymerase II transcription factor B subunit 5, putative
PF3D7_1442100	replication factor A protein 3, putative
PF3D7_1455300	conserved Plasmodium protein, unknown function
PF3D7_1461000	conserved Plasmodium protein, unknown function
PF3D7_1467100	DNA-3-methyladenine glycosylase, putative
PF3D7_1471600	conserved Plasmodium protein, unknown function
PF3D7_0108600	conserved Plasmodium protein, unknown function
PF3D7_0111300	replication factor c protein, putative
PF3D7_0215800	origin recognition complex subunit 5
PF3D7_0217400	conserved Plasmodium protein, unknown function
PF3D7_0218000	replication factor C subunit 2, putative
PF3D7_0219600	replication factor C subunit 1, putative
PF3D7_0308000	DNA polymerase delta small subunit, putative
PF3D7_0317200	cdc2-related protein kinase 4
PF3D7_0409600	replication protein A1, large subunit
PF3D7_0411900	DNA polymerase alpha catalytic subunit A
PF3D7_0416300	DNA helicase MCM9, putative
PF3D7_0503200	conserved Plasmodium protein, unknown function
PF3D7_0508800	single-stranded DNA-binding protein
PF3D7_0527000	DNA replication licensing factor MCM3, putative
PF3D7_0625300	DNA polymerase 1, putative
PF3D7_0630300	DNA polymerase epsilon catalytic subunit A, putative
PF3D7_0705300	origin recognition complex subunit 2, putative
PF3D7_0705400	DNA replication licensing factor MCM7
PF3D7_0709500	conserved Plasmodium protein, unknown function
PF3D7_0910500	DNA repair protein REV1, putative
PF3D7_0910900	DNA primase large subunit, putative
PF3D7_0917500	conserved Plasmodium protein, unknown function
PF3D7_1015800	ribonucleoside-diphosphate reductase small chain, putative
PF3D7_1017000	DNA polymerase delta catalytic subunit
PF3D7_1029900	conserved Plasmodium protein, unknown function
PF3D7_1037000	DNA polymerase zeta catalytic subunit, putative
PF3D7_1106700	DNA replication ATP-dependent helicase/nuclease DNA2, putative
PF3D7_1107400	DNA repair protein RAD51
PF3D7_1111100	replication factor C subunit 5, putative
PF3D7_1112600	DNA helicase, putative
PF3D7_1127100	deoxyuridine 5'-triphosphate nucleotidohydrolase
PF3D7_1203000	origin recognition complex subunit 1
PF3D7_1211300	DNA helicase MCM8, putative
PF3D7_1211700	DNA replication licensing factor MCM5, putative
PF3D7_1217100.2	meiotic recombination protein SPO11, putative
PF3D7_1234300	DNA polymerase epsilon subunit B, putative
PF3D7_1241700	replication factor C subunit 4, putative
PF3D7_1304100	DNA ligase I
PF3D7_1314200	telomerase reverse transcriptase
PF3D7_1317100	DNA replication licensing factor MCM4
PF3D7_1334100	conserved Plasmodium protein, unknown function
PF3D7_1343300	conserved Plasmodium protein, unknown function
PF3D7_1347100	DNA topoisomerase 3, putative
PF3D7_1355100	DNA replication licensing factor MCM6
PF3D7_1359200	high mobility group protein B4, putative
PF3D7_1405300	conserved Plasmodium protein, unknown function
PF3D7_1411300	conserved Plasmodium protein, unknown function
PF3D7_1411400	plastid replication-repair enzyme
PF3D7_1417800	DNA replication licensing factor MCM2
PF3D7_1425900	conserved Plasmodium protein, unknown function
PF3D7_1429900	ADP-dependent DNA helicase RecQ
PF3D7_1437200	ribonucleoside-diphosphate reductase large subunit, putative
PF3D7_1438700	DNA primase small subunit
PF3D7_1442100	replication factor A protein 3, putative
PF3D7_1463200	replication factor C subunit 3, putative
PF3D7_1463300	DNA polymerase alpha subunit B, putative

## Sheet: Translation
[Gene ID]	[Product Description]
PF3D7_0102900	aspartate--tRNA ligase
PF3D7_0106600	conserved Plasmodium protein, unknown function
PF3D7_0107400	conserved Apicomplexan protein, unknown function
PF3D7_0109800	phenylalanine--tRNA ligase alpha subunit
PF3D7_0110100	selenocysteine-specific elongation factor selB homologue, putative
PF3D7_0111700	conserved Plasmodium protein, unknown function
PF3D7_0111800	eukaryotic translation initiation factor 4E, putative
PF3D7_0209500	conserved Plasmodium protein, unknown function
PF3D7_0210100	60S ribosomal protein L37ae, putative
PF3D7_0210100	60S ribosomal protein L37ae, putative
PF3D7_0210400	50S ribosomal protein L33, putative
PF3D7_0211800	asparagine--tRNA ligase
PF3D7_0212200	mitochondrial ribosomal protein L12 precursor, putative
PF3D7_0212300	peptide chain release factor subunit 1, putative
PF3D7_0212500	conserved Plasmodium protein, unknown function
PF3D7_0214200	mitochondrial ribosomal protein L13 precursor, putative
PF3D7_0217800	40S ribosomal protein S26
PF3D7_0219200	40S ribosomal protein S30
PF3D7_0304400	60S ribosomal protein L44
PF3D7_0305000	elongation factor Ts
PF3D7_0305400	conserved Plasmodium protein, unknown function
PF3D7_0306900	40S ribosomal protein S23, putative
PF3D7_0307100	40S ribosomal protein S12, putative
PF3D7_0307200	60S ribosomal protein L7, putative
PF3D7_0309600	60S acidic ribosomal protein P2
PF3D7_0310000	50S ribosomal protein L9, apicoplast, putative
PF3D7_0310300	phosphoglycerate mutase, putative
PF3D7_0311200	valine--tRNA ligase, putative
PF3D7_0312800	60S ribosomal protein L26, putative
PF3D7_0315100	eukaryotic translation initiation factor 4E
PF3D7_0315500	mitochondrial ribosomal protein L29/L47 precursor, putative
PF3D7_0316100	mitochondrial ribosomal protein L27 precursor, putative
PF3D7_0316800	40S ribosomal protein S15A, putative
PF3D7_0317100	6-cysteine protein
PF3D7_0317600	40S ribosomal protein S11, putative
PF3D7_0319600	elongation factor 1-delta, putative
PF3D7_0322900	40S ribosomal protein S3A, putative
PF3D7_0406800	ribosomal protein L25, putative
PF3D7_0409700	peptide chain release factor 2
PF3D7_0411200	conserved Plasmodium protein, unknown function
PF3D7_0412100	mitochondrial ribosomal protein S12 precursor, putative
PF3D7_0415900	60S ribosomal protein L15, putative
PF3D7_0418000	conserved Plasmodium protein, unknown function
PF3D7_0419800	60S ribosomal protein L7ae/L30e, putative
PF3D7_0422400	40S ribosomal protein S19
PF3D7_0423300	conserved Plasmodium protein, unknown function
PF3D7_0425300	Plasmodium exported protein (PHISTa), unknown function, pseudogene
PF3D7_0503000	50S ribosomal protein L28, apicoplast, putative
PF3D7_0503800	60S ribosomal protein L31
PF3D7_0506100	60S ribosomal subunit protein L24, putative
PF3D7_0507100	60S ribosomal protein L4
PF3D7_0509600	asparagine--tRNA ligase
PF3D7_0514300	aspartate--tRNA ligase, putative
PF3D7_0516200	40S ribosomal protein S11
PF3D7_0516600	sporozoite surface antigen MB2
PF3D7_0516900	60S ribosomal protein L2
PF3D7_0517000	60S ribosomal protein L12, putative
PF3D7_0517700	eukaryotic translation initiation factor 3 subunit B, putative
PF3D7_0519100	mitochondrial ribosomal protein L14 precursor, putative
PF3D7_0519400	40S ribosomal protein S24
PF3D7_0520000	40S ribosomal protein S9, putative
PF3D7_0522500	50S ribosomal protein L17, apicoplast, putative
PF3D7_0524600	50S ribosomal protein L12, apicoplast, putative
PF3D7_0528900	conserved Plasmodium protein, unknown function
PF3D7_0531200	mitochondrial ribosomal protein S16 precursor, putative
PF3D7_0602000	conserved Plasmodium protein, unknown function
PF3D7_0602400	elongation factor G
PF3D7_0603700	phenylalanine--tRNA ligase
PF3D7_0605000	50S ribosomal protein L24, putative
PF3D7_0607000	translation initiation factor IF-2, putative
PF3D7_0610000	mitochondrial ribosomal protein L19 precursor, putative
PF3D7_0610900	transcription elongation factor SPT5, putative
PF3D7_0611700	60S ribosomal protein L39
PF3D7_0613400	apicoplast ribosomal protein L18 precursor, putative
PF3D7_0614500	60S ribosomal protein L19
PF3D7_0614600	conserved Plasmodium protein, unknown function
PF3D7_0618300	60S ribosomal protein L27a, putative
PF3D7_0619200	conserved Plasmodium protein, unknown function
PF3D7_0620200	conserved Plasmodium protein, unknown function
PF3D7_0622800	leucine--tRNA ligase, putative
PF3D7_0704100	conserved Plasmodium membrane protein, unknown function
PF3D7_0704900	peptide chain release factor 2
PF3D7_0705700	40S ribosomal protein S29, putative
PF3D7_0706400	60S ribosomal protein L37
PF3D7_0706500	conserved Plasmodium protein, unknown function
PF3D7_0710600	60S ribosomal protein L34
PF3D7_0713600	mitochondrial ribosomal protein S5 precursor, putative
PF3D7_0715600	GTP-binding translation elongation factor tu family protein, putative
PF3D7_0716800	eukaryotic translation initiation factor 3 subunit I, putative
PF3D7_0717700	serine--tRNA ligase, putative
PF3D7_0718400	mitochondrial ribosomal protein S8 precursor, putative
PF3D7_0719600	60S ribosomal protein L11a, putative
PF3D7_0719700	40S ribosomal protein S10, putative
PF3D7_0721600	40S ribosomal protein S5, putative
PF3D7_0728000	eukaryotic translation initiation factor 2 subunit alpha, putative
PF3D7_0807900	tyrosine--tRNA ligase
PF3D7_0810100	apicoplast ribosomal protein L33 precursor, putative
PF3D7_0813600	translation initiation factor SUI1, putative
PF3D7_0813900	40S ribosomal protein S16, putative
PF3D7_0814000	60S ribosomal protein L13-2, putative
PF3D7_0815600	eukaryotic translation initiation factor 3 subunit G, putative
PF3D7_0820800	conserved Plasmodium protein, unknown function
PF3D7_0821700	60S ribosomal protein L22, putative
PF3D7_0822000	mitochondrial ribosomal protein L4 precursor, putative
PF3D7_0825200	translation initiation factor IF-3
PF3D7_0827100	translation initiation factor IF-2, putative
PF3D7_0827500	apicoplast ribosomal protein L21 precursor, putative
PF3D7_0828200	leucine--tRNA ligase, putative
PF3D7_0829000	conserved Plasmodium membrane protein, unknown function
PF3D7_0903300	conserved Plasmodium membrane protein, unknown function
PF3D7_0903900	60S ribosomal protein L32
PF3D7_0907600	translation initiation factor SUI1, putative
PF3D7_0907800	apicoplast ribosomal protein L35 precursor, putative
PF3D7_0911100	conserved Plasmodium protein, unknown function
PF3D7_0912800	tRNA (adenine(58)-N(1))-methyltransferase non-catalytic subunit TRM6, putative
PF3D7_0913200	elongation factor 1-beta
PF3D7_0913400	conserved Plasmodium protein, unknown function
PF3D7_0913900	arginine--tRNA ligase, putative
PF3D7_0918200	50S ribosomal protein L3, apicoplast, putative
PF3D7_0918300	eukaryotic translation initiation factor 3 subunit F, putative
PF3D7_0922800	conserved Plasmodium protein, unknown function
PF3D7_0923500	cyclin-dependent kinases regulatory subunit, putative
PF3D7_0925300	proline--tRNA ligase, putative
PF3D7_0932400	peptide chain release factor 1
PF3D7_0932600	apicoplast ribosomal protein S6, putative
PF3D7_0934000	histidine--tRNA ligase, putative
PF3D7_0934200	conserved Plasmodium protein, unknown function
PF3D7_0934600	conserved Plasmodium protein, unknown function
PF3D7_0935700	Plasmodium exported protein, unknown function
PF3D7_1003500	40S ribosomal protein S20e, putative
PF3D7_1004000	60S ribosomal protein L13, putative
PF3D7_1005000	methionine--tRNA ligase, putative
PF3D7_1007900	eukaryotic translation initiation factor 3 subunit D, putative
PF3D7_1010600	eukaryotic translation initiation factor 2 subunit beta
PF3D7_1010800	50S ribosomal protein L22, mitochondrial, putative
PF3D7_1015200	cysteine--tRNA ligase
PF3D7_1015200	cysteine--tRNA ligase
PF3D7_1015200	cysteine--tRNA ligase
PF3D7_1016500	Plasmodium exported protein (PHISTc), unknown function
PF3D7_1017700	conserved Plasmodium protein, unknown function
PF3D7_1019400	60S ribosomal protein L30e, putative
PF3D7_1026800	40S ribosomal protein S2
PF3D7_1027200	mitochondrial ribosomal protein S22 precursor, putative
PF3D7_1027800	60S ribosomal protein L3
PF3D7_1030300	conserved Plasmodium protein, unknown function
PF3D7_1034200	apicoplast ribosomal protein L27 precursor, putative
PF3D7_1034600	translation initiation factor IF-3, putative
PF3D7_1034900	methionine--tRNA ligase
PF3D7_1103100	60S acidic ribosomal protein P1, putative
PF3D7_1104000	phenylalanine--tRNA ligase beta subunit
PF3D7_1105400	40S ribosomal protein S4, putative
PF3D7_1106100	apicoplast ribosomal protein S15 precursor, putative
PF3D7_1109900	60S ribosomal protein L36
PF3D7_1110600	mitochondrial ribosomal protein L11 precursor, putative
PF3D7_1117500	tyrosine--tRNA ligase
PF3D7_1117600	peptidyl-tRNA hydrolase ICT1, peptidyl-tRNA hydrolase ICT1, putative
PF3D7_1117600	peptidyl-tRNA hydrolase ICT1, peptidyl-tRNA hydrolase ICT1, putative
PF3D7_1123400	translation elongation factor EF-1, subunit alpha, putative
PF3D7_1124900	60S ribosomal protein L35, putative
PF3D7_1126000	threonine--tRNA ligase
PF3D7_1126200	40S ribosomal protein S18, putative
PF3D7_1130100	60S ribosomal protein L38
PF3D7_1130200	60S ribosomal protein P0
PF3D7_1132700	50S ribosomal protein L2, putative
PF3D7_1137100	mitochondrial ribosomal protein S9 precursor, putative
PF3D7_1137500	apicoplast ribosomal protein S14p/S29e precursor, putative
PF3D7_1142600	60S ribosomal protein L35ae, putative
PF3D7_1143400	translation initiation factor eIF-1A, putative
PF3D7_1144000	40S ribosomal protein S21
PF3D7_1144100	mitochondrial large subunit ribosomal protein, putative
PF3D7_1144300	60S ribosomal protein L41
PF3D7_1145800	conserved Plasmodium protein, unknown function
PF3D7_1147000	sporozoite and liver stage asparagine-rich protein
PF3D7_1204300	eukaryotic translation initiation factor 5A
PF3D7_1206200	eukaryotic translation initiation factor 3 subunit C, putative
PF3D7_1206700	eukaryotic translation initiation factor 5, putative
PF3D7_1208000	apicoplast ribosomal protein L29 precursor, putative
PF3D7_1210000	50S ribosomal protein L1, apicoplast, putative
PF3D7_1211500	mitochondrial ribosomal protein S18 precursor, putative
PF3D7_1212700	eukaryotic translation initiation factor 3 subunit A, putative
PF3D7_1213800	proline--tRNA ligase
PF3D7_1216000	serine--tRNA ligase, putative
PF3D7_1218600	arginine--tRNA ligase
PF3D7_1223900	50S ribosomal protein L24, putative
PF3D7_1225100	isoleucine--tRNA ligase, putative
PF3D7_1232000	phenylalanine--tRNA ligase
PF3D7_1233000	elongation factor G
PF3D7_1235400	tetQ family GTPase, putative
PF3D7_1239100	mitochondrial ribosomal protein L23 precursor, putative
PF3D7_1239400	conserved Plasmodium protein, unknown function
PF3D7_1242700	40S ribosomal protein S17, putative
PF3D7_1243600	translation initiation factor SUI1, putative
PF3D7_1245400	mitochondrial ribosomal protein L3 precursor, putative
PF3D7_1246700	conserved Plasmodium protein, unknown function
PF3D7_1251700	tryptophan--tRNA ligase
PF3D7_1302800	40S ribosomal protein S7, putative
PF3D7_1308300	40S ribosomal protein S27
PF3D7_1309100	60S ribosomal protein L24, putative
PF3D7_1310900	mitochondrial ribosomal protein S15 precursor, putative
PF3D7_1312400	translation initiation factor IF-2, putative
PF3D7_1313200	methionyl-tRNA formyltransferase, putative
PF3D7_1317800	40S ribosomal protein S19
PF3D7_1322800	conserved Plasmodium protein, unknown function
PF3D7_1323100	60S ribosomal protein L6, putative
PF3D7_1323400	60S ribosomal protein L23
PF3D7_1324600	conserved Plasmodium protein, unknown function
PF3D7_1326400	translation initiation factor eIF-2B subunit gamma, putative
PF3D7_1330600	elongation factor Tu, putative
PF3D7_1331700	glutamine--tRNA ligase, putative
PF3D7_1331800	60S ribosomal protein L23, putative
PF3D7_1332200	conserved Plasmodium protein, unknown function
PF3D7_1332900	isoleucine--tRNA ligase, putative
PF3D7_1336200	conserved Plasmodium protein, unknown function
PF3D7_1336900	tryptophan--tRNA ligase
PF3D7_1337900	conserved Plasmodium protein, unknown function
PF3D7_1338200	60S ribosomal protein L6-2, putative
PF3D7_1338300	elongation factor 1-gamma, putative
PF3D7_1339500	mitochondrial ribosomal protein L49 precursor, putative
PF3D7_1341200	60S ribosomal protein L18, putative
PF3D7_1341300	60S ribosomal protein L18-2, putative
PF3D7_1342000	40S ribosomal protein S6
PF3D7_1348300	elongation factor Tu, putative
PF3D7_1349200	glutamate--tRNA ligase, putative
PF3D7_1349900	conserved Plasmodium protein, unknown function
PF3D7_1350100	lysine--tRNA ligase
PF3D7_1351400	60S ribosomal protein L17, putative
PF3D7_1354700	conserved Plasmodium protein, unknown function
PF3D7_1357000	elongation factor 1-alpha
PF3D7_1357100	elongation factor 1-alpha
PF3D7_1357200	glutamate--tRNA ligase
PF3D7_1358800	40S ribosomal protein S15
PF3D7_1365100	mitochondrial ribosomal protein S17 precursor, putative
PF3D7_1365900	ubiquitin-60S ribosomal protein L40
PF3D7_1366900	conserved Plasmodium protein, unknown function
PF3D7_1367700	alanine--tRNA ligase
PF3D7_1402200	conserved Plasmodium protein, unknown function
PF3D7_1402500	ubiquitin-40S ribosomal protein S27a, putative
PF3D7_1404400	mitochondrial ribosomal protein L16 precursor, putative
PF3D7_1408600	40S ribosomal protein S8e, putative
PF3D7_1409600	conserved Plasmodium protein, unknown function
PF3D7_1410600	eukaryotic translation initiation factor 2 subunit gamma, putative
PF3D7_1413400	30S ribosomal protein S9, putative
PF3D7_1414300	60S ribosomal protein L10, putative
PF3D7_1416800	lysine--tRNA ligase, putative
PF3D7_1420400	glycine--tRNA ligase
PF3D7_1421200	40S ribosomal protein S25
PF3D7_1424100	60S ribosomal protein L5, putative
PF3D7_1424400	60S ribosomal protein L7-3, putative
PF3D7_1426000	60S ribosomal protein L21
PF3D7_1428600	peptide chain release factor 1
PF3D7_1429100	apicoplast ribosomal protein L15 precursor, putative
PF3D7_1429700	mitochondrial ribosomal protein L15 precursor, putative
PF3D7_1431000	mitochondrial ribosomal protein L17-2 precursor, putative
PF3D7_1431700	60S ribosomal protein L14, putative
PF3D7_1434600	methionine aminopeptidase 2
PF3D7_1441200	60S ribosomal protein L1, putative
PF3D7_1442800	conserved Plasmodium protein, unknown function
PF3D7_1445000	conserved Plasmodium protein, unknown function
PF3D7_1445100	histidine--tRNA ligase, putative
PF3D7_1447000	40S ribosomal protein S5
PF3D7_1447300	mitochondrial ribosomal protein S14 precursor, putative
PF3D7_1451100	elongation factor 2
PF3D7_1454600	mitochondrial ribosomal protein S11 precursor, putative
PF3D7_1456400	conserved Plasmodium protein, unknown function
PF3D7_1456600	mitochondrial ribosomal protein L28 precursor, putative
PF3D7_1457300	conserved Plasmodium protein, unknown function
PF3D7_1460300	60S ribosomal protein L29, putative
PF3D7_1460700	60S ribosomal protein L27
PF3D7_1460900	apicoplast ribosomal protein S10, putative
PF3D7_1461300	40S ribosomal protein S28e, putative
PF3D7_1461900	valine--tRNA ligase, putative
PF3D7_1463800	mitochondrial ribosomal protein S6-2 precursor, putative
PF3D7_1465900	40S ribosomal protein S3
PF3D7_1467400	50S ribosomal protein L22, apicoplast, putative
PF3D7_1469000	translation initiation factor IF-1
PF3D7_1474100	mitochondrial ribosomal protein L20 precursor, putative
PF3D7_API01300	50S ribosomal protein L4, putative
PF3D7_API01500	apicoplast ribosomal protein L2
PF3D7_API01600	apicoplast ribosomal protein S19
PF3D7_API01700	ribosomal protein S3, putative
PF3D7_API01800	apicoplast ribosomal protein L16
PF3D7_API02000	apicoplast ribosomal protein L14
PF3D7_API02100	apicoplast ribosomal protein S8
PF3D7_API02200	apicoplast ribosomal protein L6
PF3D7_API02300	apicoplast ribosomal protein S5
PF3D7_API02500	apicoplast ribosomal protein L36
PF3D7_API02600	apicoplast ribosomal protein S11
PF3D7_API02700	apicoplast ribosomal protein S12
PF3D7_API02800	apicoplast ribosomal protein S7
PF3D7_API04100	30S ribosomal protein S2, putative

## Sheet: Transcription
[Gene ID]	[Product Description]
PF3D7_0110400	DNA-directed RNA polymerase II subunit RPB9, putative
PF3D7_0110800	transcription initiation factor TFIIB, putative
PF3D7_0205500	DNA-directed RNA polymerase II 16 kDa subunit, putative
PF3D7_0206600	DNA-directed RNA polymerase III subunit RPC10, putative
PF3D7_0208700	conserved Plasmodium protein, unknown function, unspecified product
PF3D7_0208700	conserved Plasmodium protein, unknown function, unspecified product
PF3D7_0209700	RING zinc finger protein, putative
PF3D7_0215700	DNA-directed RNA polymerase II subunit RPB2, putative
PF3D7_0303300	DNA-directed RNA polymerases I, II, and III subunit RPABC2, putative
PF3D7_0305100	conserved Plasmodium protein, unknown function
PF3D7_0313000	conserved Plasmodium protein, unknown function
PF3D7_0318200	DNA-directed RNA polymerase II subunit RPB1
PF3D7_0406600	conserved Plasmodium protein, unknown function
PF3D7_0407300	transcription factor, putative
PF3D7_0407700	conserved Plasmodium protein, unknown function
PF3D7_0410800	conserved Plasmodium protein, unknown function
PF3D7_0416500	repressor of RNA polymerase III transcription MAF1, putative
PF3D7_0505600	conserved Plasmodium protein, unknown function
PF3D7_0506200	TATA-box-binding protein
PF3D7_0506800	transcription factor 25, putative
PF3D7_0509400	RNA polymerase I
PF3D7_0517200	conserved Plasmodium protein, unknown function
PF3D7_0517400	FACT complex subunit SPT16, putative
PF3D7_0521400	conserved Plasmodium protein, unknown function
PF3D7_0522000	conserved Plasmodium protein, unknown function
PF3D7_0522200	transcription initiation factor TFIID subunit 10, putative
PF3D7_0603600	conserved Plasmodium protein, unknown function
PF3D7_0610900	transcription elongation factor SPT5, putative
PF3D7_0621000	conserved Plasmodium protein, unknown function
PF3D7_0625200	conserved Plasmodium protein, unknown function
PF3D7_0703200	conserved Plasmodium protein, unknown function
PF3D7_0708100	DNA-directed RNA polymerases I, II, and III subunit RPABC5, putative
PF3D7_0714500	transcription elongation factor s-II, putative
PF3D7_0716400	transcription initiation factor IIA subunit 1, putative
PF3D7_0717300	transcription initiation factor IIE subunit alpha, putative
PF3D7_0723300	conserved Plasmodium protein, unknown function
PF3D7_0824000	conserved Plasmodium protein, unknown function
PF3D7_0905800	conserved Plasmodium protein, unknown function
PF3D7_0912800	tRNA (adenine(58)-N(1))-methyltransferase non-catalytic subunit TRM6, putative
PF3D7_0914600	transcription elongation factor 1, putative
PF3D7_0923000	DNA-directed RNA polymerase II subunit RPB3, putative
PF3D7_0924400	conserved Plasmodium protein, unknown function
PF3D7_0929000	transcription initiation factor TFIID subunit 7, putative
PF3D7_0933700	conserved Plasmodium protein, unknown function
PF3D7_1010200	DNA2/NAM7 helicase, putative
PF3D7_1015900	enolase
PF3D7_1027400	DNA-directed RNA polymerase II subunit RPB7, putative
PF3D7_1032900	RNA polymerase II-associated protein 1, putative
PF3D7_1036500	probable protein, unknown function
PF3D7_1037600	DNA repair helicase RAD25, putative
PF3D7_1104700	DNA-directed RNA polymerase III subunit RPC8, putative
PF3D7_1104700	DNA-directed RNA polymerase III subunit RPC8, putative
PF3D7_1105000	histone H4
PF3D7_1108000	IWS1-like protein, putative
PF3D7_1111900	conserved Plasmodium protein, unknown function
PF3D7_1119700	conserved Plasmodium protein, unknown function
PF3D7_1125300	DNA-directed RNA polymerase
PF3D7_1127800	conserved Plasmodium protein, unknown function
PF3D7_1134700	DNA-directed RNA polymerase I subunit RPA2, putative
PF3D7_1143300	DNA-directed RNA polymerases I and III subunit RPAC1, putative
PF3D7_1144600	transcription initiation factor IIF subunit beta, putative
PF3D7_1145800	conserved Plasmodium protein, unknown function
PF3D7_1206600	DNA-directed RNA polymerase III subunit RPC2, putative
PF3D7_1213700	DNA-directed RNA polymerases I, II, and III subunit RPABC3, putative
PF3D7_1224700	conserved Plasmodium protein, unknown function
PF3D7_1225200	conserved Plasmodium protein, unknown function
PF3D7_1225400	conserved Plasmodium protein, unknown function
PF3D7_1226800	ataxin-3, putative
PF3D7_1227400	conserved Plasmodium protein, unknown function
PF3D7_1231300	conserved Plasmodium protein, unknown function
PF3D7_1241400	RNA-binding protein, putative
PF3D7_1244200	RNA polymerase II transcription factor B subunit 2, putative
PF3D7_1250700	conserved Plasmodium protein, unknown function
PF3D7_1301500	Plasmodium exported protein (PHISTa), unknown function
PF3D7_1302500	conserved Plasmodium protein, unknown function
PF3D7_1304900	DNA-directed RNA polymerase II subunit RPB11, putative
PF3D7_1307600	DNA-directed RNA polymerase alpha chain, putative
PF3D7_1314900	general transcription factor IIH subunit 2
PF3D7_1316900	conserved Plasmodium protein, unknown function
PF3D7_1329000	DNA-directed RNA polymerase III subunit RPC1, putative
PF3D7_1337400	conserved Plasmodium protein, unknown function
PF3D7_1342700	DNA-directed RNA polymerases I, II, and III subunit RPABC4, putative
PF3D7_1363500	DNase I-like protein, putative
PF3D7_1364800	DNA-directed RNA polymerases I, II, and III subunit RPABC1, putative
PF3D7_1404000	DNA-directed RNA polymerase II subunit RPB4, putative
PF3D7_1406200	conserved Plasmodium protein, unknown function
PF3D7_1415200	DNA-directed RNA polymerases I and III subunit RPAC2, putative
PF3D7_1421400	DNA-directed RNA polymerase III subunit RPC6, putative
PF3D7_1428800	transcription initiation TFIID-like, putative
PF3D7_1428800	transcription initiation TFIID-like, putative
PF3D7_1441100	conserved Plasmodium protein, unknown function
PF3D7_1448900	conserved Plasmodium protein, unknown function
PF3D7_1449300	transcription factor IIIb subunit, putative
PF3D7_1450400	zinc finger protein, putative
PF3D7_1457700	large ribosomal subunit nuclear export factor, putative
PF3D7_1457900	conserved Plasmodium protein, unknown function
PF3D7_1458800	DNA-directed RNA polymerase III subunit RPC5, putative
PF3D7_1460800	snRNA-activating protein complex subunit 3, putative
PF3D7_1463400	DNA-directed RNA polymerase III subunit RPC4, putative
PF3D7_1464400	zinc finger protein, putative
PF3D7_1469700	mediator of RNA polymerase II transcription subunit 6, putative
PF3D7_1472700	DNA-directed RNA polymerase, alpha subunit, putative
PF3D7_1475000	mediator of RNA polymerase II transcription subunit 31, putative
PF3D7_API04200	RNA polymerase D
PF3D7_API04300	RNA polymerase beta subunit, putative
PF3D7_API04400	DNA-directed RNA polymerase subunit beta, putative

## Sheet: Proteasome
[Gene ID]	[Product Description]
PF3D7_0104300	ubiquitin carboxyl-terminal hydrolase 1, putative
PF3D7_0108000	proteasome subunit beta type-3, putative
PF3D7_0205900	26S proteasome regulatory subunit RPN1, putative
PF3D7_0312300	26S proteasome regulatory subunit RPN12, putative
PF3D7_0313100	ubiquitin-protein ligase, putative
PF3D7_0314200	conserved Plasmodium protein, unknown function
PF3D7_0314300	DER1-like protein
PF3D7_0317000	proteasome subunit alpha type-3, putative
PF3D7_0317800	26S proteasome non-ATPase regulatory subunit 9, putative
PF3D7_0403500	ubiquitin specific protease, putative
PF3D7_0413600	26S protease regulatory subunit 6B, putative
PF3D7_0413900	ubiquitin carboxyl-terminal hydrolase 13, putative
PF3D7_0507700	nuclear protein localization protein 4, putative
PF3D7_0518300	proteasome subunit beta type-1, putative
PF3D7_0527200	ubiquitin carboxyl-terminal hydrolase 14
PF3D7_0528000	proteasome maturation factor UMP1, putative
PF3D7_0608500	proteasome subunit alpha type-2, putative
PF3D7_0619400	cell division cycle protein 48 homologue, putative
PF3D7_0711000	AAA family ATPase, CDC48 subfamily
PF3D7_0723600	proteasome assembly chaperone 4, putative
PF3D7_0727400	proteasome subunit alpha type-5, putative
PF3D7_0803800	proteasome subunit beta type-4
PF3D7_0807500	proteasome subunit alpha type-6, putative
PF3D7_0811000	cullin-1, putative
PF3D7_0814300	AAA family ATPase, putative
PF3D7_0815700	ubiquitin
PF3D7_0907400	ATP-dependent protease ATPase subunit ClpY
PF3D7_0907700	proteasome activator 28 subunit beta, putative
PF3D7_0912900	26S proteasome regulatory subunit RPN8, putative
PF3D7_0916500	ubiquitin fusion degradation protein 1
PF3D7_0931800	proteasome subunit beta type-6, putative
PF3D7_1008400	26S protease regulatory subunit 4, putative
PF3D7_1011400	proteasome subunit beta type-5
PF3D7_1011700	DNA repair protein RAD23, putative
PF3D7_1017900	26S proteasome regulatory subunit p55, putative
PF3D7_1030500	26S proteasome regulatory subunit RPN9, putative
PF3D7_1032500	DER1-like protein, putative
PF3D7_1113400	ubiquitin domain-containing protein DSK2, putative
PF3D7_1129200	26S proteasome regulatory subunit RPN7, putative
PF3D7_1130400	26S protease regulatory subunit 6A, putative
PF3D7_1130800	armadillo repeat protein PF16, putative
PF3D7_1203900	ubiquitin-conjugating enzyme E2
PF3D7_1211800	polyubiquitin
PF3D7_1230400	ATP-dependent protease subunit ClpQ
PF3D7_1237000	SUMO-activating enzyme subunit 2
PF3D7_1248900	26S protease regulatory subunit 8, putative
PF3D7_1306400	26S protease regulatory subunit 10B, putative
PF3D7_1311500	26S protease regulatory subunit 7, putative
PF3D7_1328100	proteasome subunit beta type-7, putative
PF3D7_1333200	ubiquitin-activating enzyme
PF3D7_1338100	26S proteasome regulatory subunit RPN3, putative
PF3D7_1345500	ubiquitin-conjugating enzyme E2
PF3D7_1353800	proteasome subunit alpha type-4, putative
PF3D7_1353900	proteasome subunit alpha type-7, putative
PF3D7_1365400	ubiquitin-activating enzyme
PF3D7_1368100	26S proteasome regulatory subunit RPN11, putative
PF3D7_1402300	26S proteasome regulatory subunit RPN6
PF3D7_1414000	26S proteasome regulatory subunit RPN13, putative
PF3D7_1418000	ubiquitin fusion degradation protein UFD1, putative
PF3D7_1422500	ERAD-associated E3 ubiquitin-protein ligase HRD1
PF3D7_1448400	ubiquitin-protein ligase, putative
PF3D7_1452300	DER1-like protein
PF3D7_1466300	26S proteasome regulatory subunit RPN2, putative
PF3D7_1468500	derlin-1
PF3D7_1470900	proteasome subunit beta type-2, putative
PF3D7_1474800	proteasome subunit alpha type-1, putative
