# Supplementary material for: Altered expression of K13 disrupts DNA replication and repair in Plasmodium falciparum
Source: BMC Genomics. 2018 Nov 29;19:849. doi: 10.1186/s12864-018-5207-7 (PMC6263542; doi:10.1186/s12864-018-5207-7)
Supplement: Supplementary file 4 — Predicted K13 functional interactors. Genes predicted to have functional interactions with K13 from plasmoMAP. (XLSX 57 kb) [file 12864_2018_5207_MOESM4_ESM.xlsx]

## Sheet: Sheet1
Score	Id	Updated_Id
8.96	MAL13P1.166	PF3D7_1331100
3.34	MAL13P1.177	PF3D7_1335500
4.57	MAL13P1.209	PF3D7_1341300
4.99	MAL13P1.22	PF3D7_1304100
6.48	MAL13P1.243	PF3D7_1348300
2.52	MAL13P1.264	PF3D7_1352200
5.9	MAL13P1.268	PF3D7_1352900
2.5	MAL13P1.268	PF3D7_1352900
29.06	MAL13P1.283	PF3D7_1357800
13.16	MAL13P1.289	PF3D7_1359300
20.23	MAL13P1.294	PF3D7_1358900
3.38	MAL13P1.310	PF3D7_1362400
4.66	MAL13P1.54	PF3D7_1311200
3.34	MAL13P1.70	PF3D7_1313800
2.5	MAL13P1.70	PF3D7_1313800
21.02	MAL13P1.92	PF3D7_1317800
2.5	MAL6P1.121	PF3D7_0630700
2.5	MAL6P1.127	PF3D7_0630100
13.61	MAL6P1.174	PF3D7_0625400
8.96	MAL6P1.190	PF3D7_0623900
2.52	MAL6P1.191	PF3D7_0623800
6.48	MAL6P1.201	PF3D7_0622800
2.5	MAL6P1.213	PF3D7_0621400
8.96	MAL6P1.24	PF3D7_0602100
2.52	MAL6P1.255	PF3D7_0617100
6.48	MAL6P1.296	PF3D7_0612900
8.96	MAL6P1.300	PF3D7_0612600
13.61	MAL6P1.63	PF3D7_0606000
6.48	MAL6P1.90	PF3D7_0608700
6.48	MAL7P1.110	PF3D7_0720800
4.38	MAL7P1.113	PF3D7_0721300
3.34	MAL7P1.170	PF3D7_0730800
2.5	MAL7P1.170	PF3D7_0730800
4.62	MAL7P1.228	PF3D7_0831700
6.32	MAL7P1.26	PF3D7_0708300
13.61	MAL7P1.34	PF3D7_0711100
3.38	MAL7P1.7	PF3D7_0702100
4.38	MAL7P1.81	PF3D7_0716800
3.38	MAL8P1.104	PF3D7_0811300
7.98	MAL8P1.122	PF3D7_0808300
10.44	MAL8P1.125	PF3D7_0807900
4.66	MAL8P1.156	PF3D7_0801800
5.9	MAL8P1.204	PF3D7_0831200
6.48	MAL8P1.33	PF3D7_0824300
3.34	MAL8P1.4	PF3D7_0830600
2.5	MAL8P1.4	PF3D7_0830600
3.34	MAL8P1.57	PF3D7_0820500
2.5	MAL8P1.57	PF3D7_0820500
6.48	MAL8P1.75	PF3D7_0817000
8.96	MAL8P1.76	PF3D7_0816800
7.98	MAL8P1.81	PF3D7_0816100
5.9	MAL8P1.88	PF3D7_0814500
2.5	PF07_0003	PF3D7_0701800
13.74	PF07_0004	PF3D7_0701900
10.11	PF07_0005	PF3D7_0702200
2.5	PF07_0006	PF3D7_0702300
5.96	PF07_0011	PF3D7_0703100
2.52	PF07_0011	PF3D7_0703100
4.38	PF07_0043	PF3D7_0710600
4.97	PF07_0046	PF3D7_0710900
33.04	PF07_0079	PF3D7_0719600
19.85	PF07_0088	PF3D7_0721600
4.38	PF07_0100	PF3D7_0723700
6.24	PF07_0112	PF3D7_0727400
4.39	PF08_0003	PF3D7_0830500
10.11	PF08_0003	PF3D7_0830500
4.38	PF08_0006	PF3D7_0829200
4.38	PF08_0019	PF3D7_0826700
2.52	PF08_0044	PF3D7_0821100
5.9	PF08_0047	PF3D7_0820300
2.5	PF08_0047	PF3D7_0820300
4.57	PF08_0048	PF3D7_0820000
13.74	PF08_0056	PF3D7_0818500
2.5	PF08_0072	PF3D7_0814700
21.02	PF08_0076	PF3D7_0813900
5.9	PF08_0083	PF3D7_0813000
13.61	PF08_0083	PF3D7_0813000
2.5	PF08_0088	PF3D7_0812300
4.57	PF08_0095	PF3D7_0810800
4.38	PF08_0096	PF3D7_0810600
4.39	PF08_0111	PF3D7_0807100
13.74	PF08_0120	PF3D7_0804900
3.34	PF08_0140	PF3D7_0800300
5.96	PF10_0015	PF3D7_1001100
2.52	PF10_0015	PF3D7_1001100
5.9	PF10_0021	PF3D7_1001700
5.9	PF10_0022	PF3D7_1001800
2.5	PF10_0023	PF3D7_1001900
5.96	PF10_0024	PF3D7_1002000
14.36	PF10_0038	PF3D7_1003500
8.96	PF10_0041	PF3D7_1003800
21.02	PF10_0043	PF3D7_1004000
4.66	PF10_0068	PF3D7_1006800
4.97	PF10_0087	PF3D7_1009000
9.24	PF10_0103	PF3D7_1010600
8.96	PF10_0111	PF3D7_1011400
3.34	PF10_0112	PF3D7_1011500
2.5	PF10_0157	PF3D7_1016100
13.61	PF10_0163	PF3D7_1016800
3.34	PF10_0170	PF3D7_1017500
3.34	PF10_0178	PF3D7_1018400
2.5	PF10_0178	PF3D7_1018400
10.18	PF10_0264	PF3D7_1026800
4.38	PF10_0274	PF3D7_1028000
13.61	PF10_0296	PF3D7_1030300
8.96	PF10_0299	PF3D7_1030600
6.24	PF10_0325	PF3D7_1033400
4.52	PF10_0326	PF3D7_1033500
4.66	PF10_0327	PF3D7_1033600
6.48	PF10_0332	PF3D7_1034200
6.48	PF10_0369	PF3D7_1037600
3.34	PF11_0008	PF3D7_1100200
5.9	PF11_0038	PF3D7_1102600
13.61	PF11_0038	PF3D7_1102600
5.9	PF11_0039	PF3D7_1102700
3.34	PF11_0040	PF3D7_1102800
13.61	PF11_0040	PF3D7_1102800
2.5	PF11_0046	PF3D7_1103500
8.96	PF11_0051	PF3D7_1104000
6.32	PF11_0065	PF3D7_1105400
3.34	PF11_0067	PF3D7_1105600
2.5	PF11_0067	PF3D7_1105600
4.38	PF11_0071	PF3D7_1106000
6.65	PF11_0087	PF3D7_1107400
4.38	PF11_0116	PF3D7_1111000
2.52	PF11_0139	PF3D7_1113100
3.38	PF11_0151	PF3D7_1114200
13.74	PF11_0151	PF3D7_1114200
3.34	PF11_0163	PF3D7_1115500
3.34	PF11_0166	PF3D7_1115800
13.61	PF11_0166	PF3D7_1115800
6.25	PF11_0181	PF3D7_1117500
4.38	PF11_0188	PF3D7_1118200
3.38	PF11_0192	PF3D7_1118600
4.38	PF11_0208	PF3D7_1120100
2.52	PF11_0211	PF3D7_1120400
6.42	PF11_0212	PF3D7_1120500
6.5	PF11_0225	PF3D7_1121700
2.5	PF11_0231	PF3D7_1122300
3.38	PF11_0239	PF3D7_1122800
2.52	PF11_0239	PF3D7_1122800
6.42	PF11_0245	PF3D7_1123400
9.24	PF11_0258	PF3D7_1124700
2.5	PF11_0262	PF3D7_1125100
21.02	PF11_0272	PF3D7_1126200
4.38	PF11_0284	PF3D7_1127300
4.39	PF11_0296	PF3D7_1128500
4.57	PF11_0301	PF3D7_1129000
21.02	PF11_0305	PF3D7_1129400
9.24	PF11_0313	PF3D7_1130200
22.57	PF11_0331	PF3D7_1132200
3.34	PF11_0347	PF3D7_1133700
4.62	PF11_0358	PF3D7_1134700
3.34	PF11_0375	PF3D7_1136400
3.34	PF11_0398	PF3D7_1138700
13.61	PF11_0398	PF3D7_1138700
13.74	PF11_0402	PF3D7_1139100
6.48	PF11_0405	PF3D7_1139500
4.38	PF11_0438	PF3D7_1142600
6.32	PF11_0445	PF3D7_1143300
3.34	PF11_0504	PF3D7_1148800
2.52	PF11_0509	PF3D7_1149200
5.96	PF11_0513	PF3D7_1149600
2.52	PF11_0513	PF3D7_1149600
2.5	PF13_0012	PF3D7_1302200
6.6	PF13_0040	PF3D7_1307600
4.66	PF13_0044	PF3D7_1308200
4.66	PF13_0045	PF3D7_1308300
3.34	PF13_0055	PF3D7_1310300
3.34	PF13_0074	PF3D7_1301800
3.34	PF13_0075	PF3D7_1301800
2.5	PF13_0075	PF3D7_1301800
4.57	PF13_0083	PF3D7_1314600
3.38	PF13_0085	PF3D7_1315100
6.32	PF13_0087	PF3D7_1315700
5.96	PF13_0106	PF3D7_1319100
2.52	PF13_0106	PF3D7_1319100
5.9	PF13_0116	PF3D7_1320000
3.38	PF13_0124	PF3D7_1321800
13.61	PF13_0125	PF3D7_1321900
9.24	PF13_0129	PF3D7_1323100
9.24	PF13_0132	PF3D7_1323400
4.52	PF13_0138	PF3D7_1324400
4.38	PF13_0143	PF3D7_1325100
6.42	PF13_0150	PF3D7_1329000
6.24	PF13_0156	PF3D7_1328100
2.5	PF13_0162	PF3D7_1329500
29.06	PF13_0170	PF3D7_1331700
92.03	PF13_0171	PF3D7_1331800
4.97	PF13_0178	PF3D7_1332800
3.34	PF13_0193	PF3D7_1334600
3.34	PF13_0194	PF3D7_1334700
9.24	PF13_0205	PF3D7_1336900
2.52	PF13_0211	PF3D7_1337800
9.24	PF13_0227	PF3D7_1341900
6.42	PF13_0228	PF3D7_1342000
6.48	PF13_0244	PF3D7_1346100
6.39	PF13_0251	PF3D7_1347100
3.38	PF13_0253	PF3D7_1347700
2.52	PF13_0253	PF3D7_1347700
9.24	PF13_0257	PF3D7_1349200
6.42	PF13_0262	PF3D7_1350100
9.24	PF13_0268	PF3D7_1351400
4.57	PF13_0273	PF3D7_1352700
6.32	PF13_0304	PF3D7_1357000
6.32	PF13_0305	PF3D7_1357100
4.38	PF13_0315	PF3D7_1359400
9.24	PF13_0316	PF3D7_1358800
4.57	PF13_0330	PF3D7_1362200
6.42	PF13_0340	PF3D7_1364500
4.97	PF13_0341	PF3D7_1364800
4.38	PF13_0344	PF3D7_1365400
4.57	PF13_0354	PF3D7_1367700
5.96	PF14_0013	PF3D7_1401100
13.74	PF14_0013	PF3D7_1401100
3.34	PF14_0016	PF3D7_1401400
13.61	PF14_0016	PF3D7_1401400
4.57	PF14_0023	PF3D7_1402100
3.34	PF14_0040	PF3D7_1404300
2.5	PF14_0044	PF3D7_1404700
10.11	PF14_0045	PF3D7_1404800
4.38	PF14_0052	PF3D7_1405500
6.6	PF14_0053	PF3D7_1405600
4.97	PF14_0068	PF3D7_1407100
3.38	PF14_0075	PF3D7_1407800
3.38	PF14_0076	PF3D7_1407900
4.66	PF14_0083	PF3D7_1408600
14.36	PF14_0086	PF3D7_1408900
21.02	PF14_0104	PF3D7_1410600
10.11	PF14_0110	PF3D7_1411200
6.48	PF14_0125	PF3D7_1412600
6.32	PF14_0141	PF3D7_1414300
4.38	PF14_0147	PF3D7_1414900
4.39	PF14_0156	PF3D7_1415800
5.96	PF14_0164	PF3D7_1416500
2.52	PF14_0164	PF3D7_1416500
19.85	PF14_0174	PF3D7_1417500
33.04	PF14_0198	PF3D7_1420400
5.9	PF14_0204	PF3D7_1421100
4.57	PF14_0223	PF3D7_1423200
9.24	PF14_0230	PF3D7_1424100
13.16	PF14_0231	PF3D7_1424400
4.66	PF14_0240	PF3D7_1426000
3.34	PF14_0250	PF3D7_1427100
2.5	PF14_0250	PF3D7_1427100
4.39	PF14_0256	PF3D7_1427800
9.24	PF14_0261	PF3D7_1428300
3.34	PF14_0291	PF3D7_1431200
2.5	PF14_0291	PF3D7_1431200
2.52	PF14_0316	PF3D7_1433500
3.34	PF14_0320	PF3D7_1433900
6.5	PF14_0324	PF3D7_1434300
15.62	PF14_0327	PF3D7_1434600
21.02	PF14_0339	PF3D7_1435800
6.5	PF14_0341	PF3D7_1436000
13.61	PF14_0344	PF3D7_1436300
19.85	PF14_0370	PF3D7_1439100
21.02	PF14_0391	PF3D7_1441200
4.57	PF14_0428	PF3D7_1445100
19.85	PF14_0448	PF3D7_1447000
2.52	PF14_0469	PF3D7_1449300
6.48	PF14_0469	PF3D7_1449300
2.52	PF14_0476	PF3D7_1450000
4.57	PF14_0517	PF3D7_1454400
2.5	PF14_0525	PF3D7_1455100
2.52	PF14_0553	PF3D7_1458000
2.5	PF14_0565	PF3D7_1459200
18.38	PF14_0574	PF3D7_1460100
2.5	PF14_0594	PF3D7_1462400
8.96	PF14_0601	PF3D7_1463200
3.38	PF14_0615	PF3D7_1464700
3.34	PF14_0621	PF3D7_1465400
29.06	PF14_0627	PF3D7_1465900
4.38	PF14_0639	PF3D7_1467100
3.38	PF14_0690	PF3D7_1472200
4.62	PF14_0705	PF3D7_1473600
5.89	PF14_0709	PF3D7_1474100
3.34	PF14_0729	PF3D7_1476100
13.61	PF14_0733	PF3D7_1476400
13.61	PF14_0734	PF3D7_1476400
3.34	PF14_0738	PF3D7_1476800
3.38	PF14_0749	PF3D7_1477800
2.52	PF14_0749	PF3D7_1477800
2.5	PF14_0760	PF3D7_1478800
3.34	PFA0045c	PF3D7_0100900
2.5	PFA0045c	PF3D7_0100900
3.34	PFA0095c	PF3D7_0101900
3.38	PFA0110w	PF3D7_0102200
4.39	PFA0135w	PF3D7_0102700
10.11	PFA0135w	PF3D7_0102700
6.42	PFA0145c	PF3D7_0102900
13.61	PFA0215w	PF3D7_0104300
2.5	PFA0240w	PF3D7_0104700
2.52	PFA0375c	PF3D7_0107500
5.9	PFA0420w	PF3D7_0108500
4.57	PFA0465c	PF3D7_0109500
9.24	PFA0480w	PF3D7_0109800
3.38	PFA0515w	PF3D7_0110600
4.57	PFA0580c	PF3D7_0112000
3.34	PFA0585w	PF3D7_0112100
3.34	PFA0610c	PF3D7_0112800
3.34	PFA0655w	PF3D7_0113600
2.5	PFB0010w	PF3D7_0200100
3.34	PFB0060w	PF3D7_0201200
3.38	PFB0085c	PF3D7_0201700
3.34	PFB0105c	PF3D7_0202100
13.61	PFB0105c	PF3D7_0202100
3.34	PFB0106c	PF3D7_0202200
13.61	PFB0106c	PF3D7_0202200
3.34	PFB0120w	PF3D7_0202500
13.61	PFB0120w	PF3D7_0202500
4.52	PFB0160w	PF3D7_0203300
3.38	PFB0160w	PF3D7_0203300
6.54	PFB0180w	PF3D7_0203900
6.65	PFB0385w	PF3D7_0208500
3.38	PFB0410c	PF3D7_0209100
2.52	PFB0440c	PF3D7_0209700
9.14	PFB0455w	PF3D7_0210100
2.5	PFB0485c	PF3D7_0210800
9.24	PFB0595w	PF3D7_0213100
29.92	PFB0635w	PF3D7_0214000
3.34	PFB0675w	PF3D7_0214800
2.5	PFB0675w	PF3D7_0214800
4.52	PFB0695c	PF3D7_0215300
18.38	PFB0695c	PF3D7_0215300
3.38	PFB0760w	PF3D7_0216600
3.38	PFB0805c	PF3D7_0217300
6.6	PFB0840w	PF3D7_0218000
9.12	PFB0895c	PF3D7_0219600
5.9	PFB0900c	PF3D7_0219700
13.61	PFB0900c	PF3D7_0219700
3.34	PFB0905c	PF3D7_0219800
2.5	PFB0905c	PF3D7_0219800
5.9	PFB0910w	PF3D7_0219900
13.61	PFB0910w	PF3D7_0219900
3.38	PFB0915w	PF3D7_0220000
3.34	PFB0932w	PF3D7_0220700
2.5	PFB0946c	PF3D7_0220900
2.5	PFB0972w	PF3D7_0221800
3.34	PFB1030w	PF3D7_0222900
4.39	PFC0060c	PF3D7_0301200
5.9	PFC0090w	PF3D7_0301800
13.61	PFC0090w	PF3D7_0301800
4.52	PFC0190c	PF3D7_0304200
18.38	PFC0190c	PF3D7_0304200
6.5	PFC0200w	PF3D7_0304400
2.5	PFC0240c	PF3D7_0305300
4.38	PFC0271c	PF3D7_0306300
33.04	PFC0285c	PF3D7_0306800
4.66	PFC0300c	PF3D7_0307200
8.96	PFC0350c	PF3D7_0308200
5.96	PFC0470w	PF3D7_0311200
3.34	PFC0486c	PF3D7_0311500
2.5	PFC0486c	PF3D7_0311500
41.37	PFC0735w	PF3D7_0316800
2.52	PFC0740c	PF3D7_0316900
21.02	PFC0775w	PF3D7_0317600
3.38	PFC0825c	PF3D7_0318600
6.54	PFC0825c	PF3D7_0318600
4.66	PFC0850c	PF3D7_0319200
3.34	PFC0885c	PF3D7_0319900
6.48	PFC0900w	PF3D7_0320300
2.5	PFC0905c	PF3D7_0320400
2.5	PFC0965w	PF3D7_0321800
3.34	PFC1010w	PF3D7_0322600
2.5	PFC1050w	PF3D7_0323500
3.34	PFD0055w	PF3D7_0401300
3.34	PFD0425w	PF3D7_0408600
4.38	PFD0565c	PF3D7_0411400
3.34	PFD0635c	PF3D7_0413100
6.48	PFD0710w	PF3D7_0414700
9.24	PFD0770c	PF3D7_0415900
2.5	PFD0785c	PF3D7_0416200
3.34	PFD1007w	PF3D7_0421900
10.18	PFD1060w	PF3D7_0422500
3.34	PFD1135c	PF3D7_0423900
3.34	PFD1180w	PF3D7_0424800
3.34	PFD1245c	PF3D7_0426000
2.52	PFE0055c	PF3D7_0501100
3.38	PFE0070w	PF3D7_0501400
2.5	PFE0125w	PF3D7_0502500
4.66	PFE0160c	PF3D7_0503300
4.38	PFE0185c	PF3D7_0503800
3.38	PFE0255w	PF3D7_0505200
6.25	PFE0305w	PF3D7_0506200
9.24	PFE0350c	PF3D7_0507100
14.36	PFE0465c	PF3D7_0509400
4.38	PFE0630c	PF3D7_0512700
6.32	PFE0665c	PF3D7_0513400
4.62	PFE0670w	PF3D7_0513500
92.03	PFE0810c	PF3D7_0516200
3.38	PFE0835w	PF3D7_0516700
21.02	PFE0845c	PF3D7_0516900
3.34	PFE0860c	PF3D7_0517200
2.5	PFE0860c	PF3D7_0517200
21.02	PFE1005w	PF3D7_0520000
4.57	PFE1085w	PF3D7_0521700
7.98	PFE1170w	PF3D7_0523400
19.85	PFE1215c	PF3D7_0524400
4.39	PFE1240w	PF3D7_0524900
3.34	PFE1365w	PF3D7_0527400
6.42	PFE1430c	PF3D7_0528700
4.57	PFE1470w	PF3D7_0529500
4.52	PFE1490c	PF3D7_0529900
4.62	PFF1050w	PF3D7_0621800
3.34	PFF1145c	PF3D7_0623800
3.34	PFF1230c	PF3D7_0625400
3.34	PFF1315w	PF3D7_0627100
3.34	PFF1460c	PF3D7_0630100
3.34	PFF1490w	PF3D7_0630700
4.52	PFI0110c	PF3D7_0902300
3.38	PFI0110c	PF3D7_0902300
5.9	PFI0120c	PF3D7_0902500
13.61	PFI0120c	PF3D7_0902500
6.42	PFI0165c	PF3D7_0903400
5.76	PFI0380c	PF3D7_0907900
4.57	PFI0415c	PF3D7_0908600
13.74	PFI0470w	PF3D7_0909700
6.48	PFI0480w	PF3D7_0909900
3.38	PFI0515w	PF3D7_0910600
5.9	PFI0580c	PF3D7_0911900
2.5	PFI0580c	PF3D7_0911900
4.39	PFI0695c	PF3D7_0914200
4.66	PFI0700c	PF3D7_0914300
4.57	PFI0865w	PF3D7_0917700
2.5	PFI0915w	PF3D7_0918700
4.66	PFI0925w	PF3D7_0918900
4.62	PFI1060w	PF3D7_0921600
3.34	PFI1095w	PF3D7_0922300
6.32	PFI1130c	PF3D7_0923000
4.38	PFI1140w	PF3D7_0923200
2.5	PFI1285w	PF3D7_0926300
4.38	PFI1570c	PF3D7_0932300
4.38	PFI1645c	PF3D7_0934000
5.9	PFI1720w	PF3D7_0935600
2.5	PFI1755c	PF3D7_0936300
3.34	PFI1805w	PF3D7_0937300
2.52	PFL0035c	PF3D7_1200700
5.9	PFL0060w	PF3D7_1201200
13.61	PFL0060w	PF3D7_1201200
2.5	PFL0065w	PF3D7_1201300
6.71	PFL0130c	PF3D7_1202600
4.39	PFL0330c	PF3D7_1206600
3.34	PFL0370w	PF3D7_1207400
2.5	PFL0370w	PF3D7_1207400
9.24	PFL0380c	PF3D7_1207600
6.48	PFL0500w	PF3D7_1210000
21.02	PFL0670c	PF3D7_1213800
4.97	PFL0780w	PF3D7_1216200
5.96	PFL0785c	PF3D7_1216300
2.5	PFL0800c	PF3D7_1216600
5.9	PFL0895c	PF3D7_1218500
13.61	PFL0895c	PF3D7_1218500
2.5	PFL1055c	PF3D7_1221900
6.48	PFL1345c	PF3D7_1227800
4.57	PFL1350w	PF3D7_1227900
29.06	PFL1425w	PF3D7_1229500
3.34	PFL1450c	PF3D7_1230100
4.39	PFL1475w	PF3D7_1230600
4.38	PFL1710c	PF3D7_1235400
6.48	PFL1775c	PF3D7_1236700
2.52	PFL1940w	PF3D7_1240000
2.5	PFL1945c	PF3D7_1240100
3.34	PFL1955w	PF3D7_1240400
8.96	PFL2005w	PF3D7_1241700
6.42	PFL2055w	PF3D7_1242700
4.62	PFL2355w	PF3D7_1249100
2.52	PFL2410w	PF3D7_1250200
10.11	PFL2530w	PF3D7_1252600
3.34	PFL2565w	PF3D7_1253300
2.5	PFL2565w	PF3D7_1253300
3.34	PFL2665c	PF3D7_1255200
