# Supplementary material for: Altered expression of K13 disrupts DNA replication and repair in Plasmodium falciparum
Source: BMC Genomics. 2018 Nov 29;19:849. doi: 10.1186/s12864-018-5207-7 (PMC6263542; doi:10.1186/s12864-018-5207-7)
Supplement: Supplementary file 5 — Fisher’s exact test results for transcription factor binding sites linked to dephasing genes. (XLSX 42 kb) [file 12864_2018_5207_MOESM5_ESM.xlsx]

## Sheet: Sheet1
				P-value	Bonferroni Corrected
PF3D7_0802100		No Binding Site	Total	1.43e-06	7.15e-06
Up-regulated Dephasing	63	242	305
Not up-regulated Dephasing	483	4005	4488
Total	546	4247	4793
PF3D7_1007700	Binding Site	No Binding Site	Total	0.7507	1
Up-regulated Dephasing	53	252	305
Not up-regulated Dephasing	746	3742	4488
Total	799	3994	4793
PF3D7_1143100	Binding Site	No Binding Site	Total	0.395	1
Up-regulated Dephasing	30	275	305
Not up-regulated Dephasing	377	4111	4488
Total	407	4386	4793
PF3D7_1456000	Binding Site	No Binding Site	Total	0.000354	0.00177
Up-regulated Dephasing	48	257	305
Not up-regulated Dephasing	406	4082	4488
Total	454	4339	4793
PF3D7_0420300	Binding Site	No Binding Site	Total	0.0002795	0.0013975
Up-regulated Dephasing	67	238	305
Not up-regulated Dephasing	628	3860	4488
Total	695	4098	4793
