# Supplementary material for: Altered expression of K13 disrupts DNA replication and repair in Plasmodium falciparum
Source: BMC Genomics. 2018 Nov 29;19:849. doi: 10.1186/s12864-018-5207-7 (PMC6263542; doi:10.1186/s12864-018-5207-7)
Supplement: Supplementary file 6 — Expression data. Expression data as counts and FPKM. (XLSX 2029 kb) [file 12864_2018_5207_MOESM6_ESM.xlsx]

## Sheet: Count_Data_Filtered
gene_id	NF54-6h_0	NF54-6h_2	NF54-6h_1	PB58-6h_2	PB58-6h_0	PB58-6h_1	NF54-12h_0	NF54-12h_1	PB58-12h_0	PB58-12h_1	PB58-12h_2	NF54-24h_0	NF54-24h_1	NF54-24h_0	NF54-24h_1	NF54-24h_2	PB58-24h_0	PB58-24h_1	PB58-24h_2	PB58-24h_0	PB58-24h_1	NF54-38h_0	NF54-38h_1	NF54-38h_2	PB58-38h_2	PB58-38h_0	PB58-38h_1	NF54-48h_0	NF54-48h_1	NF54-48h_2	PB58-48h_0	PB58-48h_1
PF3D7_0100100	98	120	59	85	138	74	255	162	544	495	119	135	155	83	37	155	73	60	67	85	62	63	32	120	125	73	41	278	287	491	392	495
PF3D7_0100200	1	3	0	2	1	2	27	10	27	7	12	20	47	2	5	11	4	7	3	3	0	1	4	13	1	1	0	2	1	0	6	2
PF3D7_0100400	4	2	2	4	3	7	23	5	49	70	22	53	49	4	17	16	14	10	18	2	17	3	8	12	2	5	9	14	4	27	64	35
PF3D7_0101100	1	2	1	14	3	1	23	95	6	3	30	4	6	1	1	2	4	7	7	12	32	0	3	0	13	1	0	0	1	14	13	6
PF3D7_0102200	12822	17673	6153	13186	18645	13374	11526	15075	35246	14694	10359	312	80	148	234	655	964	311	864	1812	823	65	67	111	138	99	91	6222	46	2209	147	795
PF3D7_0102300	26	43	7	29	43	35	45	12	194	74	37	247	173	77	86	249	85	43	29	42	47	86	57	84	159	111	99	73	130	5	283	401
PF3D7_0102400	3	9	2	3	8	8	19	10	69	125	10	15	6	8	3	27	7	4	11	14	10	0	7	16	7	6	5	22	16	3	79	52
PF3D7_0102500	467	431	277	186	229	218	1108	836	2455	4117	611	25	6	6	9	26	34	24	32	42	20	29	28	39	14	11	11	7685	1433	5475	1410	1773
PF3D7_0102600	12	23	10	9	26	19	71	36	117	113	43	122	59	52	74	154	66	41	99	66	96	22	42	90	17	17	13	13	5	6	39	24
PF3D7_0102700	41	76	42	58	110	41	85	40	133	101	38	18	5	5	4	11	21	13	13	16	11	5	5	12	9	1	2	64	16	24	45	24
PF3D7_0102800	4	7	2	2	2	4	4	1	21	15	7	26	15	4	4	15	13	14	5	6	0	10	4	9	5	8	8	8	19	5	32	28
PF3D7_0102900	142	361	83	72	168	80	614	407	637	383	359	770	328	110	197	579	499	661	266	473	280	92	87	265	108	104	104	71	172	45	241	344
PF3D7_0103000	4	4	0	6	11	9	21	15	37	83	11	10	6	3	7	12	10	15	7	7	4	11	10	7	9	7	4	34	38	16	103	62
PF3D7_0103100	7	19	3	9	23	14	24	15	83	141	36	24	14	11	14	36	35	16	17	18	11	18	11	33	23	8	7	50	68	25	151	76
PF3D7_0103200	53	141	26	37	129	45	266	121	560	846	146	474	297	264	180	455	350	318	211	299	259	91	61	218	210	109	77	225	344	50	785	686
PF3D7_0103300	125	198	72	64	132	72	211	211	473	392	204	151	158	55	68	206	198	170	119	191	97	57	50	110	70	76	65	244	161	280	292	168
PF3D7_0103400	121	257	67	71	186	82	420	286	1596	1694	449	635	361	124	171	611	271	339	203	235	161	210	135	420	232	190	129	1774	908	721	776	745
PF3D7_0103500	1	14	5	4	6	2	25	18	113	151	52	18	2	10	18	39	14	18	8	18	7	6	2	7	12	5	5	37	18	1	50	40
PF3D7_0103600	11	48	5	7	77	5	50	40	179	251	70	109	49	69	63	180	77	127	77	57	64	17	5	121	87	20	21	72	65	18	77	91
PF3D7_0103700	11	40	6	11	25	3	26	36	110	117	42	28	9	26	19	39	35	37	20	49	20	13	5	18	28	9	18	25	20	4	28	50
PF3D7_0103800	18	11	5	19	23	24	139	11	165	805	68	22	13	0	4	13	15	16	9	11	4	16	7	17	8	7	9	166	62	194	288	164
PF3D7_0103900	18	52	1	12	40	13	58	27	163	215	76	86	29	32	27	141	84	100	59	115	53	23	24	54	68	28	29	86	135	8	229	174
PF3D7_0104000	3	2	0	2	4	2	11	4	28	48	14	3	0	0	0	1	3	1	1	3	2	2	0	3	1	1	3	12	5	5	33	8
PF3D7_0104100	8	17	6	14	19	14	38	11	76	72	35	1	2	2	5	8	7	3	3	10	2	14	9	10	5	6	5	134	151	33	328	157
PF3D7_0104200	54	91	39	39	84	54	333	150	728	1653	179	114	76	33	46	96	67	65	53	42	35	44	45	99	42	41	20	1264	510	919	885	681
PF3D7_0104300	1168	3450	561	687	2998	671	2039	2126	7234	4706	2064	1046	676	448	436	1432	1134	585	840	1248	640	175	134	659	489	169	135	4966	528	2440	1071	1488
PF3D7_0104400	47	72	32	43	75	58	188	46	509	796	126	191	185	34	70	166	108	76	78	95	69	70	53	93	82	130	61	307	129	142	477	383
PF3D7_0104500	49	119	22	13	50	10	206	133	177	92	112	250	208	51	87	295	184	205	120	205	147	31	29	85	83	32	33	13	9	7	27	84
PF3D7_0104600	8	19	3	2	6	3	11	21	55	42	32	23	6	10	11	22	25	47	11	22	10	3	3	10	9	6	0	4	8	0	11	11
PF3D7_0104800	14	19	8	15	42	11	149	44	421	553	125	35	21	8	13	49	53	18	11	31	15	15	14	43	27	18	10	345	86	40	267	188
PF3D7_0104900	2	49	1	0	36	0	21	78	118	509	43	10	3	32	8	40	69	58	37	31	48	0	0	35	15	0	0	13	24	8	75	57
PF3D7_0105000	3	24	0	0	12	2	11	27	56	207	32	7	6	16	3	15	13	28	19	13	20	2	1	9	4	2	3	9	10	5	15	12
PF3D7_0105100	3	8	2	4	14	4	10	4	40	55	9	18	21	7	4	24	10	6	3	4	3	10	12	11	18	7	6	13	23	1	57	74
PF3D7_0105200	26	52	8	17	33	26	69	11	230	311	48	269	145	59	69	198	140	209	80	109	93	34	20	97	77	47	48	60	97	13	272	177
PF3D7_0105300	40	63	18	21	59	32	227	33	241	438	80	16	16	15	8	22	15	4	15	23	10	36	18	50	47	11	9	576	515	540	1319	527
PF3D7_0105500	1	5	0	2	5	0	11	2	29	43	6	11	6	5	4	10	5	4	4	2	0	4	2	4	2	5	4	8	13	3	33	32
PF3D7_0105600	19	31	10	7	26	9	43	50	145	105	48	52	57	23	15	57	69	43	28	38	34	9	11	35	15	13	15	29	22	19	49	37
PF3D7_0105700	20	49	12	24	39	18	90	27	453	502	94	108	51	27	19	104	53	29	38	51	34	36	20	108	54	36	34	258	82	25	166	116
PF3D7_0105800	78	197	47	74	199	94	262	109	920	1240	252	197	174	84	79	336	111	84	71	109	89	113	59	265	158	126	82	881	1229	117	1838	1107
PF3D7_0105900	5	12	0	1	24	2	24	9	78	125	36	24	2	11	7	44	11	13	5	11	9	2	1	32	13	2	0	59	89	10	162	71
PF3D7_0106000	29	53	21	20	61	24	134	45	300	315	115	52	35	8	23	59	45	22	24	27	24	38	16	49	43	16	14	550	665	87	1072	475
PF3D7_0106100	22	58	11	8	39	10	95	44	268	288	69	154	48	39	38	168	104	130	50	101	54	25	29	77	20	15	23	101	139	11	212	184
PF3D7_0106200	4	10	1	4	13	4	14	2	43	50	23	3	5	2	2	5	15	4	3	7	4	6	8	13	2	3	1	29	31	9	92	42
PF3D7_0106300	580	826	289	437	620	452	1605	914	2006	1447	833	1263	950	177	274	992	741	655	436	650	395	410	313	582	261	403	309	1399	1470	652	2621	1936
PF3D7_0106400	71	195	41	36	113	33	244	184	346	238	172	178	121	97	94	229	260	293	157	331	204	19	34	73	69	34	26	2	11	5	48	93
PF3D7_0106500	8	37	3	12	34	8	18	26	124	153	71	11	10	8	11	40	30	22	11	48	16	15	9	43	18	14	12	33	98	6	103	78
PF3D7_0106700	304	537	117	150	283	151	592	562	1004	658	710	799	326	118	154	576	493	925	302	466	309	100	91	292	127	126	141	527	380	124	262	217
PF3D7_0106800	14	13	8	21	24	28	46	10	78	155	20	62	59	14	12	40	19	12	11	12	15	39	21	53	19	36	25	81	75	48	233	195
PF3D7_0106900	3	18	3	2	22	6	16	7	87	128	39	22	10	15	9	26	19	14	12	14	8	6	5	26	45	3	10	57	118	18	226	117
PF3D7_0107000	48	65	39	108	114	74	116	11	310	694	50	144	256	49	47	161	46	24	41	48	36	124	98	159	183	169	102	184	227	313	581	643
PF3D7_0107100	3	5	1	1	8	2	7	2	27	34	6	37	27	2	5	20	12	11	6	4	7	6	2	5	13	6	6	10	2	2	19	15
PF3D7_0107200	8	7	4	9	19	4	11	1	54	111	1	47	39	26	6	43	22	18	14	9	11	13	10	28	37	28	13	12	10	5	14	46
PF3D7_0107300	3	5	0	1	9	1	18	0	64	184	11	16	9	5	7	22	9	11	13	19	9	1	2	8	2	3	1	10	8	6	42	32
PF3D7_0107400	5	14	11	10	35	10	37	20	174	243	53	41	32	8	16	29	51	22	28	28	21	19	10	32	21	30	16	34	27	17	84	126
PF3D7_0107500	900	1779	419	383	928	416	1987	2519	4584	3271	2339	1979	1033	343	389	1288	1758	2126	573	1027	569	132	117	383	204	214	195	1653	373	725	635	919
PF3D7_0107600	0	6	0	0	4	0	11	6	43	94	21	1	1	5	2	9	7	6	4	4	4	0	0	12	2	0	1	8	2	0	9	8
PF3D7_0107700	1	9	0	0	3	1	1	1	10	31	7	10	0	5	1	2	3	6	6	7	2	2	0	4	0	2	0	3	7	0	8	8
PF3D7_0107800	6	47	3	10	38	13	23	15	151	139	54	142	43	45	49	182	79	169	49	73	31	29	20	134	77	32	26	56	186	9	122	105
PF3D7_0107900	9	11	1	3	8	4	18	5	56	127	17	69	22	13	15	52	40	54	22	33	22	10	7	20	16	7	10	16	21	3	34	40
PF3D7_0108000	139	163	57	104	193	120	434	158	509	556	194	475	773	93	118	330	300	256	179	153	120	199	134	270	136	208	134	333	382	478	1057	961
PF3D7_0108100	4	7	2	2	15	5	22	6	44	111	9	24	16	18	11	29	19	15	8	14	13	11	9	20	23	5	13	21	30	11	58	46
PF3D7_0108300	1471	2347	612	1046	1378	986	2388	3001	4506	2333	3011	3999	1759	477	671	2392	2625	5616	1304	1937	1047	463	501	1111	613	694	674	2702	2098	706	1402	1163
PF3D7_0108500	871	547	391	729	872	770	3976	2753	1430	854	1668	484	420	19	36	84	267	212	149	133	72	24	40	40	10	28	29	434	16	1687	17	49
PF3D7_0108600	19	28	9	16	34	20	73	23	103	191	44	60	89	15	16	76	32	21	14	18	27	26	22	64	49	37	23	53	42	28	98	116
PF3D7_0108700	83	178	31	73	111	43	222	125	539	426	164	375	236	106	101	313	257	361	175	249	118	70	63	243	131	88	38	284	228	163	315	360
PF3D7_0108800	16	23	7	14	33	16	53	25	153	222	45	93	92	23	19	60	55	56	24	34	22	28	12	43	41	25	22	87	82	49	148	187
PF3D7_0109000	171	124	128	53	82	64	1229	411	1581	4748	354	28	14	3	5	14	35	17	24	51	25	14	18	21	8	6	10	3963	911	1878	2264	1516
PF3D7_0109100	60	87	25	18	61	30	315	128	547	1511	174	27	13	4	4	20	24	19	11	27	12	3	2	9	7	3	2	996	185	349	644	333
PF3D7_0109200	11	17	4	16	14	14	34	6	65	73	15	48	50	12	10	43	35	33	19	22	11	18	24	44	19	19	17	29	39	14	111	99
PF3D7_0109300	0	27	0	0	23	1	3	7	73	118	18	21	3	15	6	27	13	22	12	10	15	6	1	32	8	0	1	10	20	2	106	46
PF3D7_0109400	34	63	18	35	64	30	191	21	329	1511	49	219	149	71	62	206	92	118	111	154	102	41	31	86	90	57	58	76	17	76	54	182
PF3D7_0109500	11	27	2	7	21	7	78	43	80	73	31	85	72	17	9	47	68	66	46	32	37	17	23	53	16	18	20	45	22	59	57	57
PF3D7_0109600	5	16	3	2	11	4	20	9	20	47	20	33	37	11	5	11	8	18	7	19	11	5	4	4	8	2	0	11	5	9	11	14
PF3D7_0109700	50	112	21	21	96	20	157	98	145	80	103	108	63	47	40	158	98	109	96	202	73	5	13	74	63	12	6	13	8	1	13	34
PF3D7_0109800	100	140	65	47	111	40	156	103	259	243	127	133	188	48	51	156	133	145	78	143	107	37	54	115	45	40	33	49	50	72	114	134
PF3D7_0110000	17	34	6	17	35	18	295	26	430	3628	76	88	115	45	40	106	60	63	119	126	110	31	38	97	64	41	40	29	28	227	112	100
PF3D7_0110100	22	93	10	20	38	17	82	80	156	286	72	92	35	27	26	64	75	88	43	97	50	17	15	56	22	19	16	21	40	4	50	57
PF3D7_0110200	8	19	1	3	11	3	35	10	37	111	18	51	36	14	14	35	11	28	25	31	19	17	8	35	33	9	7	11	19	8	31	43
PF3D7_0110400	51	68	15	25	56	17	163	55	161	240	63	147	115	43	27	104	121	79	63	93	59	38	30	60	52	37	28	80	49	53	83	130
PF3D7_0110500	33	91	9	26	66	20	63	64	256	296	88	235	85	52	56	178	115	167	90	92	82	46	30	143	57	30	39	190	79	23	71	101
PF3D7_0110600	199	392	87	118	368	118	524	336	998	779	343	462	493	164	139	443	328	260	185	245	168	103	84	278	207	79	72	848	225	460	431	425
PF3D7_0110700	108	121	58	92	130	83	300	89	787	1200	119	1234	1221	208	228	643	358	272	201	174	219	206	172	325	316	425	331	367	195	306	421	820
PF3D7_0110800	193	270	96	119	202	92	421	234	771	1296	262	512	296	108	139	400	372	437	191	331	206	81	76	234	128	86	87	593	189	256	345	331
PF3D7_0110900	5	19	1	1	13	2	28	29	28	23	22	51	23	20	13	39	27	45	25	29	22	5	3	11	20	2	5	1	3	1	9	16
PF3D7_0111000	58	104	25	75	104	83	171	68	558	574	174	102	51	32	25	104	43	64	46	49	45	81	33	92	77	81	47	571	351	114	751	315
PF3D7_0111200	4	5	1	1	6	3	3	0	19	31	4	14	9	3	4	19	4	9	3	2	2	1	3	25	12	4	3	11	9	0	22	32
PF3D7_0111300	26	54	10	31	81	34	43	19	248	257	59	120	89	53	61	187	70	98	40	48	41	70	45	96	115	68	56	122	322	21	347	279
PF3D7_0111400	3	29	2	9	53	3	19	9	129	222	33	54	22	41	29	161	30	59	42	45	38	15	10	125	69	10	13	48	134	13	163	110
PF3D7_0111500	26	69	18	32	36	30	65	38	163	244	56	150	141	27	32	77	31	56	21	22	26	61	30	56	61	72	28	281	529	342	695	447
PF3D7_0111800	28	65	11	15	36	18	72	38	208	230	87	301	177	97	91	369	205	312	157	194	112	37	56	210	141	69	50	64	100	8	111	154
PF3D7_0111900	13	25	5	14	32	12	34	15	83	149	22	68	74	22	13	58	20	22	18	22	24	26	22	29	30	15	20	50	63	33	157	146
PF3D7_0112000	20	63	12	9	24	6	43	50	122	56	61	46	20	23	24	65	32	46	29	56	17	17	10	25	23	12	14	13	40	3	65	58
PF3D7_0112200	22	89	9	26	57	29	57	39	212	76	62	694	166	206	221	735	222	486	168	148	180	135	73	301	161	110	96	179	641	21	331	379
PF3D7_0112800	28	81	12	34	95	25	62	66	111	77	58	6	4	6	4	21	15	11	12	47	15	1	5	12	11	4	2	12	12	3	27	20
PF3D7_0112900	0	14	0	1	12	2	22	13	28	118	24	4	0	0	5	2	15	22	5	6	1	1	0	3	1	0	1	82	6	16	20	15
PF3D7_0113000	1125	1469	777	336	576	317	1450	1617	2589	128	1361	9045	19164	3472	4580	11729	9673	7843	4740	4864	3786	842	1625	4213	1338	667	604	221	157	519	144	235
PF3D7_0113100	7	12	3	7	11	4	6	4	23	18	15	54	13	21	14	45	35	76	41	43	24	8	8	26	28	8	7	9	1	1	5	12
PF3D7_0113200	16	20	17	26	39	32	48	18	140	74	37	401	380	98	153	415	177	184	146	98	136	95	81	187	102	95	70	184	88	79	296	205
PF3D7_0113300	370	714	155	222	543	226	530	808	802	205	570	96	31	23	58	215	171	121	118	280	121	13	26	70	24	14	24	15	7	12	18	39
PF3D7_0113400	7	14	3	6	21	7	21	13	67	56	17	25	5	8	10	35	30	17	28	69	28	4	10	25	21	9	16	2	0	0	1	19
PF3D7_0113600	182	310	63	382	527	269	119	265	160	68	156	14	2	4	2	14	17	14	17	77	28	4	3	23	16	10	5	41	0	7	0	13
PF3D7_0113700	239	367	110	132	247	129	532	381	645	273	370	180	132	86	100	370	278	186	164	364	198	46	74	134	45	33	33	40	25	28	83	73
PF3D7_0113800	17	33	2	12	19	11	101	68	106	31	57	31	6	3	11	29	84	26	22	38	23	15	8	23	8	5	5	13	15	9	193	10
PF3D7_0113900	26	38	13	17	99	18	79	48	95	106	38	19	19	19	17	59	58	14	36	41	37	12	5	32	23	3	4	7	3	4	49	17
PF3D7_0114000	27	60	13	32	69	36	152	39	1275	2274	226	49	76	46	63	181	97	133	235	205	128	46	65	246	138	82	60	20	17	279	31	75
PF3D7_0114100	0	2	1	1	1	1	0	1	3	4	4	68	18	84	15	67	3	14	39	14	31	10	6	62	19	5	0	5	1	2	1	6
PF3D7_0114500	1	5	3	1	2	5	6	3	8	10	3	196	105	41	54	120	151	106	135	111	98	15	23	31	18	6	13	6	5	0	33	10
PF3D7_0115000	5	6	1	4	1	1	19	20	61	13	26	17	13	2	6	36	16	54	27	62	22	8	2	23	10	4	8	0	2	0	2	1
PF3D7_0115600	6	1	4	0	3	3	35	26	28	14	14	66	25	7	8	12	14	21	9	5	3	3	8	10	1	7	3	2	1	4	28	6
PF3D7_0115700	5	10	7	5	17	5	28	27	71	50	25	16	19	4	7	12	6	2	6	7	5	8	3	13	9	14	3	23	12	33	60	64
PF3D7_0200100	14	24	12	12	14	5	42	48	57	35	17	30	22	18	8	36	10	14	13	12	12	12	11	29	7	7	6	36	13	70	38	94
PF3D7_0201500	21	32	10	21	28	15	64	50	159	56	71	256	145	34	87	283	184	235	128	203	103	42	70	128	30	34	29	106	52	40	145	132
PF3D7_0201600	176	273	91	41	74	50	503	283	529	90	374	1063	511	176	325	990	1410	1471	548	995	506	51	127	323	59	35	48	12	7	14	20	55
PF3D7_0201700	679	1208	369	306	634	275	706	1105	1454	287	793	67	73	43	89	257	364	118	96	293	137	9	17	44	18	13	15	103	7	23	21	29
PF3D7_0201800	619	649	277	233	302	221	1648	895	1512	309	1024	1228	516	203	334	1025	2008	1490	683	1469	768	90	231	317	86	116	112	26	16	31	50	51
PF3D7_0201900	267	321	153	139	141	140	182	105	996	117	174	4598	2706	586	1231	3966	3090	4506	1683	1800	1504	471	593	1607	288	357	372	122	253	98	145	206
PF3D7_0202000	3462	2920	1608	313	616	316	19651	9859	4438	1132	4995	23990	19990	1510	3479	7947	13381	9887	6671	5094	3595	1010	1542	3258	1083	878	808	1180	710	1577	1043	1019
PF3D7_0202100	416	707	174	281	576	309	772	615	2039	3234	561	43	28	16	24	58	72	38	57	196	67	28	23	24	27	20	13	1500	156	339	386	661
PF3D7_0202200	557	1060	247	291	660	356	1182	1431	1761	416	1288	116	41	26	85	197	456	219	125	381	163	10	19	51	13	5	4	23	2	18	5	17
PF3D7_0202300	5	9	3	3	12	6	8	6	35	5	24	84	21	20	28	63	53	91	19	24	29	4	7	12	12	7	16	1	3	0	2	11
PF3D7_0202400	107	307	49	81	227	98	162	190	1183	51	248	381	457	200	576	1840	1210	643	1119	1843	1061	170	158	743	998	252	211	406	346	293	570	558
PF3D7_0202500	2103	2298	1185	1177	2076	1464	7902	4490	6013	11879	3352	1526	941	134	262	571	2078	1474	771	1138	606	63	90	115	56	61	75	4347	20	8657	226	1214
PF3D7_0202700	8	26	6	9	26	8	22	15	112	112	21	53	13	11	18	42	53	38	13	29	24	18	9	28	15	14	7	40	77	11	197	142
PF3D7_0202800	2	6	2	6	11	6	11	4	16	52	14	10	4	7	3	23	5	1	1	6	3	18	6	26	27	3	4	34	25	9	80	65
PF3D7_0202900	3	13	3	3	18	5	19	7	52	91	17	8	2	10	6	17	7	0	7	8	3	3	6	28	18	5	3	25	36	10	141	99
PF3D7_0203000	40	186	24	28	113	29	190	128	589	696	174	34	40	21	18	87	38	12	32	54	27	25	12	70	82	24	11	1300	742	523	695	408
PF3D7_0203100	37	71	24	16	40	13	150	111	597	571	221	25	7	6	8	36	31	28	26	34	19	9	17	46	13	10	10	1130	544	376	415	190
PF3D7_0203200	13	103	10	4	53	8	53	68	108	164	59	24	8	12	22	51	42	54	27	58	40	5	6	32	11	2	0	37	53	6	114	72
PF3D7_0203300	7	35	3	10	32	3	28	7	62	174	20	21	6	19	12	48	25	9	28	29	17	21	13	45	20	4	2	47	39	3	160	84
PF3D7_0203400	27	55	16	57	54	40	72	6	219	397	28	94	112	32	29	87	28	20	31	45	28	106	51	92	84	93	71	125	119	126	246	404
PF3D7_0203600	4	2	2	2	15	3	7	4	20	25	7	7	3	4	1	10	5	8	4	8	5	7	4	4	7	3	7	10	22	4	29	15
PF3D7_0203700	213	301	96	116	182	105	498	337	679	326	372	503	509	80	122	272	370	435	190	281	143	44	99	160	110	75	63	70	30	86	22	81
PF3D7_0203800	5	8	4	11	15	11	60	4	115	577	26	43	21	12	8	22	20	12	13	15	15	16	10	21	21	16	18	22	19	34	49	76
PF3D7_0203900	5	21	3	6	16	10	28	6	69	130	28	124	47	23	18	58	50	37	17	21	17	29	35	53	23	28	20	45	52	16	37	70
PF3D7_0204000	0	9	1	0	12	0	11	10	56	106	15	30	22	5	3	23	11	22	8	19	13	8	0	6	18	14	8	12	14	7	22	33
PF3D7_0204100	85	144	37	92	133	130	242	109	609	652	299	66	39	26	25	95	45	50	57	51	27	150	43	135	67	77	48	1201	1870	725	1620	830
PF3D7_0204200	118	228	69	42	132	52	491	186	591	1120	200	373	287	91	79	252	277	236	148	328	176	51	41	94	132	65	49	1324	246	660	670	641
PF3D7_0204300	84	296	32	34	115	40	173	298	350	109	321	291	87	79	94	287	294	406	179	312	165	31	15	59	112	42	51	68	109	13	109	113
PF3D7_0204400	7	13	3	7	8	7	13	25	27	10	21	33	7	7	6	22	18	35	6	10	11	2	2	1	1	2	10	6	16	2	13	18
PF3D7_0204500	60	109	18	23	40	26	87	118	173	57	114	152	30	17	32	119	103	183	61	101	47	30	29	56	19	27	18	43	59	5	56	79
PF3D7_0204600	4	16	5	10	14	4	29	20	67	65	27	91	65	15	24	72	47	120	31	47	25	19	6	33	32	21	15	35	41	4	36	35
PF3D7_0204700	265	320	123	147	223	129	729	345	1119	977	381	736	159	120	123	405	551	481	238	408	239	82	106	267	65	114	96	241	241	85	560	612
PF3D7_0204800	7	11	3	5	21	5	17	3	62	107	16	69	31	16	16	63	33	28	29	28	25	14	4	32	28	16	17	22	34	6	60	63
PF3D7_0204900	9	30	5	19	35	9	57	6	124	197	21	76	37	16	15	58	26	24	25	28	18	24	11	56	34	18	12	46	51	8	135	109
PF3D7_0205000	3	26	2	1	25	2	5	14	58	117	11	8	3	24	15	72	11	19	27	37	19	3	3	50	51	1	1	5	7	2	2	15
PF3D7_0205100	9	47	6	18	43	12	26	3	189	366	17	18	30	40	35	126	25	17	44	81	40	34	24	89	124	34	26	5	4	11	5	36
PF3D7_0205200	2	2	0	1	3	0	11	2	28	38	6	1	0	0	3	3	5	0	1	2	2	3	2	3	5	2	0	7	1	2	2	6
PF3D7_0205300	1	4	0	1	2	0	7	4	21	46	4	2	1	2	2	5	5	2	2	3	2	0	1	7	5	1	1	7	1	1	4	10
PF3D7_0205400	16	127	4	6	76	5	86	114	178	147	110	66	48	32	35	115	101	99	63	86	52	8	14	125	23	11	12	13	25	35	66	87
PF3D7_0205500	117	91	63	53	80	60	222	106	248	185	106	159	108	37	38	94	164	66	60	65	86	47	35	68	39	36	27	39	28	16	82	165
PF3D7_0205600	5	10	8	5	18	8	26	23	89	104	39	32	36	14	5	39	24	27	13	24	15	17	11	21	5	19	18	70	67	41	120	71
PF3D7_0205800	5	19	1	6	15	11	36	21	83	117	20	20	23	8	14	35	9	20	14	25	12	25	13	10	27	20	12	55	68	24	267	182
PF3D7_0205900	355	517	163	241	445	266	850	432	1568	1523	621	1285	1171	268	304	940	845	909	449	588	490	309	224	620	298	375	273	1253	1594	911	2811	2063
PF3D7_0206000	112	218	36	58	139	38	177	244	596	422	295	133	84	34	61	169	138	162	92	121	93	23	17	72	55	35	34	750	186	93	234	163
PF3D7_0206100	78	98	37	41	55	43	155	114	291	200	124	117	126	33	45	121	101	62	41	100	51	18	19	33	82	55	33	191	32	50	167	153
PF3D7_0206200	63	65	34	19	49	30	365	121	518	1412	145	37	12	13	10	25	24	16	13	24	29	17	17	39	19	12	9	1739	233	879	1037	647
PF3D7_0206300	402	1140	155	417	1099	362	930	1306	1662	528	1363	610	213	162	246	783	567	771	650	1371	649	115	89	373	271	108	133	168	76	60	155	259
PF3D7_0206500	96	299	28	70	210	72	152	233	361	258	174	166	47	43	54	155	118	115	81	116	81	29	24	105	56	35	28	176	133	34	109	114
PF3D7_0206600	5	10	5	4	7	2	19	10	32	57	11	10	3	5	4	18	5	9	10	10	7	4	3	6	6	6	1	15	0	1	39	19
PF3D7_0206700	123	216	61	62	170	67	702	343	872	1197	380	183	69	28	30	108	117	123	80	108	75	25	27	69	27	40	42	529	149	128	2308	623
PF3D7_0206800	754	321	367	299	359	359	5035	1397	1840	6541	1317	193	135	10	20	35	117	61	72	40	54	243	168	178	15	74	53	20397	9643	31235	15085	6198
PF3D7_0207000	173	125	93	133	206	127	1036	239	917	1621	367	118	217	23	15	85	53	16	45	38	24	141	85	141	64	137	66	4700	1913	5399	4303	2276
PF3D7_0207100	208	427	116	129	320	119	654	454	1657	2047	560	192	236	76	59	256	104	80	80	92	67	122	90	232	151	99	64	4799	1508	2186	1616	1076
PF3D7_0207200	2	5	0	3	9	1	33	7	38	93	20	9	2	2	2	7	2	3	2	4	7	1	1	6	6	2	0	75	47	22	119	41
PF3D7_0207400	86	135	51	148	280	163	246	66	507	248	197	21	45	33	17	108	32	11	21	51	19	195	71	203	110	106	54	1147	1276	608	1671	1083
PF3D7_0207500	108	188	59	210	220	244	390	95	702	298	294	22	38	60	42	168	32	8	29	65	22	408	147	275	110	220	100	1535	2111	464	2130	1525
PF3D7_0207600	872	1189	412	1434	1710	1445	2037	380	2598	1408	786	85	85	95	109	467	106	26	124	221	102	1629	560	1390	401	569	279	8660	11861	5451	14885	10080
PF3D7_0207700	144	151	59	225	322	210	283	47	461	295	179	6	28	24	24	99	23	3	24	49	26	340	166	300	76	121	63	1323	1733	1440	3112	1965
PF3D7_0207800	122	136	64	140	201	152	236	90	382	235	107	11	23	15	16	58	19	9	19	39	19	169	72	144	60	89	41	1027	1369	648	1707	1147
PF3D7_0207900	15	16	5	27	36	18	93	14	222	80	63	9	7	0	1	17	13	4	6	11	4	26	22	53	4	14	13	162	59	67	196	165
PF3D7_0208000	39	67	20	73	111	57	159	35	459	341	144	20	13	13	14	53	26	21	31	32	27	76	46	123	39	27	13	642	493	112	898	425
PF3D7_0208200	133	344	55	68	178	72	440	312	573	270	291	342	204	76	165	395	325	311	222	407	225	41	45	131	113	62	50	47	30	12	64	147
PF3D7_0208300	21	83	12	12	23	14	57	72	178	141	103	64	22	14	25	41	65	75	49	53	44	7	5	16	26	4	11	31	39	8	89	58
PF3D7_0208400	87	270	58	58	139	51	254	338	689	387	467	287	107	64	87	291	267	380	177	261	134	73	72	151	105	61	53	318	581	82	508	368
PF3D7_0208500	8	20	3	7	23	9	19	7	77	119	19	46	17	20	12	33	14	13	9	12	11	24	17	28	32	18	23	29	51	12	186	126
PF3D7_0208600	8	42	7	11	45	14	40	8	118	173	29	156	136	64	39	136	69	89	35	37	42	31	16	56	96	34	25	140	148	42	251	237
PF3D7_0208800	4	16	1	0	14	2	34	26	39	81	24	30	6	8	5	20	20	29	15	21	7	5	2	17	22	10	6	8	20	6	20	43
PF3D7_0208900	1	2	1	2	10	1	8	13	37	64	29	10	6	0	3	10	20	17	2	12	7	0	0	7	3	0	1	6	3	4	12	5
PF3D7_0209000	0	3	3	3	7	2	26	6	93	479	13	8	3	5	6	21	12	12	13	9	16	5	4	39	12	7	9	1	0	0	4	4
PF3D7_0209100	123	146	55	61	144	73	357	180	443	380	244	164	157	24	36	112	98	98	72	96	50	71	40	80	53	79	48	143	141	114	264	267
PF3D7_0209200	98	148	47	48	122	55	254	135	319	235	127	217	169	67	64	205	199	169	92	187	100	43	45	95	88	67	59	53	52	15	150	202
PF3D7_0209300	11	20	5	2	21	4	20	8	55	91	23	56	60	38	33	79	48	37	20	39	34	19	13	21	37	14	16	16	24	3	117	163
PF3D7_0209400	63	83	29	32	47	38	123	69	189	159	51	109	109	39	36	98	77	50	50	76	62	51	35	66	66	60	53	52	53	12	101	203
PF3D7_0209500	8	9	4	6	8	7	116	76	333	220	132	3	1	1	0	7	10	6	6	15	5	1	4	7	0	1	0	476	63	31	83	72
PF3D7_0209600	41	76	15	33	116	38	124	70	244	197	117	16	20	15	10	35	24	20	14	25	9	41	23	84	19	24	13	433	673	117	1242	603
PF3D7_0209700	220	495	94	91	255	110	787	568	846	634	670	308	195	88	90	265	431	604	219	406	196	46	60	140	91	35	37	652	190	233	452	239
PF3D7_0209800	1115	1557	473	539	1021	564	2861	1577	3074	1480	1477	3563	2575	592	815	2148	2232	2252	1281	1902	1245	493	440	881	637	694	621	606	611	465	1084	1481
PF3D7_0210000	87	104	23	38	58	42	293	122	241	305	156	341	167	40	51	114	253	273	118	134	98	55	30	59	44	44	34	195	201	72	448	315
PF3D7_0210200	61	130	18	84	138	71	122	67	420	347	161	369	324	82	75	332	101	255	88	86	76	150	88	287	217	147	113	452	1050	294	509	441
PF3D7_0210300	18	38	5	21	49	17	72	19	198	269	44	103	55	34	29	104	52	57	48	43	26	48	20	72	37	30	35	86	143	54	441	369
PF3D7_0210400	10	16	7	16	24	15	20	2	55	43	11	90	92	23	20	79	39	37	13	25	22	31	18	35	40	43	38	23	39	4	70	109
PF3D7_0210500	1	34	3	4	12	6	19	39	74	103	48	59	21	14	16	36	44	83	23	32	14	5	1	19	3	3	8	26	17	4	22	24
PF3D7_0210600	82	133	51	22	90	31	657	251	698	1765	265	19	3	14	8	19	22	9	14	39	25	12	14	28	6	3	4	2336	947	1212	1922	1027
PF3D7_0210700	3	20	0	0	16	0	29	46	101	261	68	2	1	5	2	14	11	9	4	7	2	0	0	10	3	0	0	65	166	27	321	109
PF3D7_0210800	34	129	7	15	137	17	112	140	230	169	157	46	6	24	19	40	79	69	49	99	49	4	2	38	21	6	7	8	17	1	19	36
PF3D7_0210900	225	570	101	162	376	165	683	409	613	476	330	811	441	192	253	768	501	564	362	563	338	151	128	263	370	212	176	220	288	38	520	605
PF3D7_0211000	7	22	3	3	23	6	46	25	97	56	20	31	10	15	8	39	30	36	11	35	24	2	3	8	7	0	4	3	3	1	70	44
PF3D7_0211100	0	8	0	0	4	1	8	3	29	50	16	24	2	5	4	17	12	26	10	13	9	3	1	8	6	0	3	10	7	1	9	12
PF3D7_0211200	7	16	4	3	12	9	36	5	41	91	16	66	27	5	12	33	17	28	8	19	10	16	2	31	30	13	11	60	94	32	280	120
PF3D7_0211300	2	11	1	3	13	8	16	2	61	159	13	14	11	6	3	20	6	6	11	6	0	14	7	20	14	9	8	20	19	3	46	70
PF3D7_0211400	6	13	5	10	16	4	23	4	64	182	7	5	6	3	2	17	2	5	5	13	12	1	3	17	11	4	2	5	2	5	31	29
PF3D7_0211500	4	14	3	12	13	4	38	13	140	136	44	7	5	2	5	25	5	6	3	11	10	13	10	21	5	10	8	119	133	27	102	116
PF3D7_0211600	0	7	1	1	8	1	12	5	32	57	14	3	1	3	1	5	3	1	3	4	0	1	1	6	2	2	2	40	35	42	148	53
PF3D7_0211700	12	44	10	22	44	21	40	12	217	131	80	135	97	59	64	166	69	82	33	39	43	60	33	131	91	52	36	158	148	53	262	179
PF3D7_0211800	263	404	134	123	252	131	1055	434	928	715	545	1412	917	208	281	772	994	1033	432	663	385	188	157	353	241	274	264	273	296	249	595	683
PF3D7_0211900	4	25	7	14	31	11	25	10	111	175	34	34	30	27	18	58	32	38	26	34	15	23	15	50	51	15	10	50	93	12	144	153
PF3D7_0212000	4	13	4	7	24	9	29	10	93	189	11	26	32	16	12	38	20	16	9	19	5	6	8	28	26	17	13	30	61	10	140	155
PF3D7_0212100	117	181	78	69	154	58	214	248	410	248	195	250	189	45	88	248	215	109	130	186	131	113	67	156	97	115	79	159	177	85	398	282
PF3D7_0212200	7	25	4	5	13	4	40	25	102	97	41	68	70	33	43	95	61	51	38	51	44	18	10	40	37	10	8	11	12	11	27	50
PF3D7_0212300	408	429	216	244	253	287	965	591	1209	791	619	1299	773	145	185	503	787	916	343	427	273	162	122	139	127	264	239	202	133	131	160	423
PF3D7_0212400	91	215	35	50	119	49	221	243	442	309	264	286	124	61	91	233	216	327	123	178	125	48	17	106	111	74	59	135	285	24	236	199
PF3D7_0212500	146	323	53	91	112	77	327	327	555	228	377	432	162	62	73	225	224	466	109	181	104	54	36	134	81	71	68	253	462	63	312	204
PF3D7_0212600	133	96	86	37	72	32	775	227	697	1650	220	17	7	6	9	28	20	10	17	11	14	28	21	45	15	6	8	2697	347	2179	1060	868
PF3D7_0212700	3	9	1	1	15	2	29	10	33	88	21	24	11	11	12	20	30	21	14	20	16	5	3	11	7	3	7	12	11	2	34	51
PF3D7_0212800	19	41	7	8	28	11	71	23	181	254	74	125	40	23	16	54	32	60	31	38	22	19	8	33	17	19	17	66	44	38	154	105
PF3D7_0212900	57	94	44	47	127	75	174	52	379	510	112	88	74	51	48	158	38	13	20	46	27	125	62	115	120	95	59	720	672	191	1591	1060
PF3D7_0213000	6	16	1	6	23	5	35	14	90	133	27	58	59	27	18	63	22	12	8	10	14	23	15	36	33	25	14	104	62	27	224	172
PF3D7_0213100	128	117	77	56	74	80	299	103	385	448	113	493	360	76	79	244	243	277	136	178	146	80	70	84	98	109	87	51	76	65	139	290
PF3D7_0213200	5	12	1	0	22	2	34	6	96	231	12	35	10	18	7	30	21	6	11	12	14	5	1	36	29	1	5	24	25	6	81	123
PF3D7_0213300	5	0	3	0	2	0	13	3	12	62	5	24	29	2	1	9	6	5	4	3	3	6	2	3	20	3	4	22	7	3	16	22
PF3D7_0213400	9	20	5	9	27	17	33	3	108	149	13	99	120	37	56	139	39	33	28	41	19	42	32	57	81	43	42	59	48	35	93	186
PF3D7_0213500	28	50	10	19	24	9	77	57	165	157	68	86	42	16	23	63	61	68	36	46	39	9	11	43	27	21	15	77	29	19	61	110
PF3D7_0213600	1	40	2	2	25	3	34	12	96	393	32	25	4	16	14	37	13	33	11	30	22	8	8	21	21	9	2	11	7	9	10	27
PF3D7_0213700	34	30	13	11	14	15	73	25	86	168	20	155	122	19	31	62	100	98	34	81	50	24	28	22	32	29	28	13	4	6	8	52
PF3D7_0213800	0	7	0	1	5	0	6	1	26	133	2	14	8	6	7	19	22	5	6	10	5	1	4	4	4	1	1	1	0	2	5	4
PF3D7_0213900	61	126	24	34	124	39	101	148	303	335	203	159	166	40	36	138	136	175	77	123	76	10	16	97	50	34	24	26	19	46	16	55
PF3D7_0214000	272	525	140	206	429	202	826	486	1042	914	558	1241	742	187	274	734	800	971	485	756	485	121	102	307	243	198	210	76	78	45	107	276
PF3D7_0214100	862	1395	391	557	890	546	1802	1454	2746	1635	1581	1102	894	161	232	761	934	873	441	784	397	224	137	566	211	270	234	1207	1374	1132	2033	1543
PF3D7_0214200	54	49	30	44	53	54	110	21	289	338	36	189	245	45	48	158	105	95	49	80	92	76	96	142	79	133	104	65	38	68	249	325
PF3D7_0214300	107	317	38	96	177	73	131	60	989	811	145	279	90	85	93	446	136	469	310	396	218	65	58	325	222	94	90	40	17	45	55	171
PF3D7_0214400	250	521	130	150	400	138	506	400	784	587	382	373	308	129	167	492	374	332	254	503	281	50	76	176	140	67	56	105	23	35	65	94
PF3D7_0214600	136	329	75	53	235	63	850	555	2175	2502	715	24	3	8	5	16	39	13	42	72	39	14	16	49	15	4	2	7370	1006	1994	1382	960
PF3D7_0214700	35	70	23	20	50	21	226	88	315	603	122	11	5	4	6	10	14	10	13	32	14	13	13	8	13	4	3	797	284	208	547	286
PF3D7_0214800	52	100	29	31	58	29	195	102	431	465	134	128	52	39	53	147	119	73	77	100	61	31	23	82	44	20	14	461	48	194	217	148
PF3D7_0214900	357	569	199	140	461	188	402	176	1080	748	262	28	5	15	16	48	44	13	63	99	51	95	59	167	43	16	11	3981	2650	2332	2734	1928
PF3D7_0215000	95	204	37	86	215	96	369	173	1108	2146	253	216	117	97	95	286	172	289	271	389	232	81	57	241	137	100	86	123	137	139	195	366
PF3D7_0215100	42	69	26	24	59	29	147	54	179	306	66	132	95	35	33	105	76	57	53	85	50	42	23	46	45	41	28	297	247	177	509	336
PF3D7_0215200	5	11	5	11	8	8	36	18	67	61	41	17	11	3	3	17	17	30	10	30	18	2	2	5	11	4	2	26	9	3	37	13
PF3D7_0215300	159	238	82	42	113	62	218	379	759	459	349	36	5	30	23	64	116	50	42	131	55	2	6	39	6	1	5	152	5	34	38	32
PF3D7_0215400	267	398	152	139	267	156	650	444	1216	922	551	634	449	138	157	449	605	479	265	421	255	105	109	226	191	126	115	790	588	302	896	776
PF3D7_0215500	73	163	26	33	103	39	182	201	407	293	242	200	95	41	53	205	147	249	105	178	99	20	11	80	44	19	31	139	159	58	225	151
PF3D7_0215600	51	54	19	16	39	17	99	42	125	128	85	115	91	20	35	96	106	103	48	112	50	23	40	38	53	31	27	72	59	27	83	94
PF3D7_0215700	441	461	192	268	318	245	1067	527	1190	803	579	1244	830	122	173	584	585	821	310	391	274	207	200	350	152	281	259	342	325	222	385	614
PF3D7_0215800	9	19	6	11	17	23	35	8	116	136	26	69	27	11	21	66	22	8	16	12	17	38	20	62	29	39	37	55	87	16	120	113
PF3D7_0215900	3	9	0	4	12	7	27	1	48	75	12	2	1	7	2	8	5	1	1	9	5	6	1	17	5	4	2	42	46	3	156	95
PF3D7_0216000	20	43	13	26	53	21	138	18	416	986	69	40	22	15	20	49	36	9	24	53	31	21	13	39	35	21	11	124	43	73	100	85
PF3D7_0216100	7	36	3	1	29	8	22	36	89	78	57	31	23	10	10	22	35	34	10	20	11	10	2	10	16	13	15	17	34	2	67	62
PF3D7_0216200	27	75	13	11	43	15	103	53	82	55	68	76	59	25	28	59	74	97	36	76	50	12	7	24	29	12	10	11	15	6	23	29
PF3D7_0216300	20	53	9	12	25	6	37	74	99	80	60	105	72	7	23	86	52	99	36	48	36	10	9	28	24	19	19	11	19	11	23	41
PF3D7_0216400	3	26	3	6	31	5	18	8	64	143	29	27	8	13	8	28	12	24	16	12	9	9	4	41	22	5	6	37	116	9	199	78
PF3D7_0216500	4	16	5	8	24	9	39	9	118	135	49	19	6	9	8	23	19	7	17	17	12	17	5	36	21	1	6	63	60	13	90	73
PF3D7_0216600	77	123	57	59	110	83	320	189	509	827	208	134	80	24	33	118	121	72	67	75	61	60	32	63	32	50	34	694	392	449	878	440
PF3D7_0216800	15	15	4	10	20	10	53	17	91	64	30	2	0	1	2	1	7	1	2	4	2	11	5	26	5	6	2	176	192	53	465	184
PF3D7_0216900	1	8	4	4	11	2	14	2	39	74	11	7	0	1	2	18	4	8	11	12	4	6	0	3	5	2	2	28	15	3	59	24
PF3D7_0217000	8	19	3	6	13	2	19	7	111	301	10	7	8	14	3	18	5	5	17	14	12	5	0	15	16	8	2	10	23	8	72	52
PF3D7_0217100	66	71	33	85	93	92	203	20	553	912	69	150	168	49	56	173	74	42	55	50	53	151	112	188	120	153	117	294	230	144	663	705
PF3D7_0217200	4	13	1	3	8	1	8	21	76	72	30	18	4	9	6	14	23	29	6	21	9	1	3	15	15	4	7	18	30	2	60	41
PF3D7_0217300	23	93	9	13	71	12	94	64	164	293	69	41	9	34	24	81	45	28	41	75	42	12	9	51	36	4	5	107	117	16	354	205
PF3D7_0217400	11	43	1	9	30	8	61	23	99	284	28	88	37	34	28	88	51	56	38	66	48	34	8	49	70	23	13	88	76	18	182	156
PF3D7_0217500	154	118	131	62	104	83	539	128	630	1782	124	13	15	6	11	26	21	4	17	27	14	40	29	35	16	16	7	2420	644	3052	3124	1326
PF3D7_0217600	44	103	23	26	61	45	127	75	351	443	97	199	115	49	59	190	135	132	83	123	78	47	25	95	92	34	37	182	157	29	238	210
PF3D7_0217700	47	90	24	18	47	25	115	83	188	114	100	179	150	59	57	137	250	310	109	217	119	20	9	28	41	38	38	14	8	1	40	63
PF3D7_0217800	293	395	158	150	243	131	1230	486	789	553	340	1482	1682	244	317	798	926	799	491	621	559	179	183	312	378	274	205	154	155	149	367	597
PF3D7_0217900	43	68	17	37	55	36	114	42	454	289	112	185	97	36	54	168	101	64	26	47	39	88	40	86	43	74	58	166	264	29	947	635
PF3D7_0218000	18	39	7	28	55	20	53	16	185	273	54	117	132	40	26	111	46	42	34	24	24	38	31	103	52	50	33	114	117	76	465	306
PF3D7_0218100	2	19	0	0	16	0	16	8	57	63	27	2	0	5	4	7	6	5	3	5	5	2	0	23	3	0	0	44	127	12	353	126
PF3D7_0218200	6	36	1	3	33	0	27	35	101	167	58	43	26	34	21	55	62	128	37	59	49	5	3	63	39	2	3	54	145	17	136	94
PF3D7_0218300	16	41	10	10	46	18	45	37	142	216	47	125	74	46	33	133	60	71	36	54	47	38	11	75	51	27	17	87	69	37	236	215
PF3D7_0218400	104	188	49	60	122	46	240	155	318	266	173	241	171	65	70	183	166	193	123	216	121	17	43	140	53	25	39	26	16	33	36	71
PF3D7_0218500	47	83	23	25	70	20	143	67	114	171	66	160	145	37	44	133	95	106	69	100	75	38	26	55	69	34	35	28	40	59	82	99
PF3D7_0218600	66	143	29	30	90	38	208	179	494	310	260	764	464	84	160	417	531	869	249	314	192	77	62	143	166	86	88	477	318	139	327	277
PF3D7_0218700	106	381	40	46	286	29	333	274	502	406	299	267	142	80	118	369	263	233	232	405	177	47	44	196	171	36	24	159	100	44	123	154
PF3D7_0218800	6	37	1	0	22	0	30	38	46	75	34	27	11	22	11	23	46	77	29	28	19	1	0	16	39	0	1	14	27	10	63	30
PF3D7_0219100	7	7	3	4	6	3	19	8	44	98	20	48	28	5	6	15	32	67	12	17	12	1	4	4	10	2	7	5	1	7	11	12
PF3D7_0219200	330	308	168	218	246	202	1262	371	602	442	361	1181	1739	186	217	560	539	768	365	427	351	179	221	233	467	274	233	167	256	341	279	554
PF3D7_0219300	1	22	3	0	15	1	20	17	50	43	28	14	3	17	15	26	33	33	16	42	22	2	2	14	15	2	2	8	21	2	91	80
PF3D7_0219500	16	29	2	20	52	20	60	8	171	292	45	80	67	37	40	97	27	29	27	49	38	31	17	53	60	36	33	98	54	43	138	173
PF3D7_0219600	55	70	21	46	91	53	119	41	377	271	95	329	271	52	72	266	85	77	63	61	64	122	85	211	102	146	116	207	326	108	424	377
PF3D7_0219700	299	546	176	233	467	201	322	442	554	179	337	16	11	9	15	47	39	24	36	97	42	3	4	18	12	7	3	27	1	6	11	20
PF3D7_0219800	61	90	28	21	81	33	106	90	249	238	72	44	35	18	24	65	57	47	35	61	37	17	13	46	19	15	14	225	143	112	235	186
PF3D7_0219900	13	117	1	3	62	1	42	119	201	238	102	13	0	8	7	31	58	36	18	50	32	0	0	11	4	1	0	52	18	25	47	71
PF3D7_0220000	2437	3023	1326	1470	2136	1585	2785	3552	8351	5072	3309	1041	555	325	447	1286	1257	493	538	1031	541	494	193	413	481	620	382	2868	852	1658	698	1475
PF3D7_0220100	165	199	87	110	204	112	325	209	542	320	185	158	126	68	63	207	234	147	118	184	123	32	43	88	54	24	20	48	32	22	62	97
PF3D7_0220200	238	437	106	115	219	139	754	428	842	526	481	2104	730	230	374	931	857	1395	547	700	496	204	143	235	344	208	198	566	292	168	510	680
PF3D7_0220300	4	4	2	3	7	0	16	7	32	25	14	42	39	18	8	83	41	66	41	36	31	8	24	61	21	5	3	39	19	7	22	29
PF3D7_0220400	6	28	3	1	11	2	18	45	40	44	25	5	1	2	3	6	6	12	5	3	1	0	0	4	1	0	0	22	2	15	4	4
PF3D7_0220500	28	27	11	4	15	9	65	59	127	229	88	65	50	32	32	115	86	155	83	121	64	8	27	47	15	5	3	242	360	150	387	165
PF3D7_0220600	66	81	26	44	76	48	151	87	227	78	96	387	141	72	132	416	325	368	190	336	226	52	80	191	58	46	47	32	38	11	86	135
PF3D7_0220700	25	46	7	14	47	7	45	26	62	26	26	36	8	14	11	42	30	12	9	33	16	2	1	18	10	3	3	7	0	1	10	8
PF3D7_0220800	220	278	119	172	259	206	623	265	1011	1327	444	60	27	24	16	65	64	51	33	76	41	111	56	95	34	35	22	2708	4336	507	5624	2183
PF3D7_0221200	4	7	3	4	8	4	16	12	38	5	13	195	87	88	91	293	78	101	51	40	50	53	38	77	32	16	25	4	9	0	26	43
PF3D7_0221700	56	172	31	43	105	29	72	156	185	140	148	68	29	27	34	133	92	166	76	166	59	12	16	65	30	9	9	31	4	11	14	13
PF3D7_0221800	2	9	0	4	11	3	19	24	18	8	17	8	2	5	3	9	5	9	3	13	3	0	0	1	10	1	3	0	0	1	3	0
PF3D7_0222100	2	3	0	0	2	1	1	2	2	1	1	48	14	89	66	152	25	70	265	157	386	5	2	113	27	1	3	2	2	1	1	4
PF3D7_0223400	3	2	0	0	5	1	16	6	16	5	5	21	29	2	0	6	5	7	4	7	3	4	3	11	1	2	2	1	0	3	7	6
PF3D7_0223500	59	60	32	11	24	9	50	25	81	72	23	24	25	18	24	65	10	12	7	9	4	22	21	44	18	12	11	29	32	54	115	131
PF3D7_0300100	48	40	27	61	79	47	199	117	294	238	83	134	86	33	33	85	52	34	37	24	36	56	43	100	49	34	24	279	248	498	379	420
PF3D7_0300200	5	2	0	3	1	4	24	5	13	6	10	234	691	93	121	224	9	12	11	6	10	19	41	77	1	1	2	9	7	7	4	2
PF3D7_0301200	119	163	54	84	148	102	147	149	260	89	101	2	1	6	4	10	19	5	5	33	10	4	1	10	3	1	0	20	13	4	49	32
PF3D7_0301300	24	74	19	10	42	6	106	106	198	235	70	126	28	38	46	110	208	178	48	125	78	9	8	38	17	12	11	169	37	22	90	121
PF3D7_0301400	1	6	0	3	6	2	8	2	19	36	9	63	9	13	14	53	34	30	17	26	20	12	10	28	12	4	3	9	13	1	21	28
PF3D7_0301500	27	181	9	7	96	16	132	149	144	98	210	57	11	23	21	75	78	98	39	127	34	5	7	26	23	0	2	15	51	4	72	40
PF3D7_0301600	554	1015	199	298	669	300	1021	923	1530	627	780	787	355	180	309	799	715	637	471	774	451	79	63	201	96	88	104	56	38	27	59	98
PF3D7_0301700	26	59	9	29	71	23	88	85	193	117	75	568	237	133	177	488	322	312	264	256	179	86	121	448	76	53	45	69	193	90	231	316
PF3D7_0301800	726	813	343	699	1115	721	581	561	1186	556	420	20	27	10	14	62	60	44	45	140	58	10	13	21	9	11	5	138	3	162	24	137
PF3D7_0302000	193	238	95	114	208	120	359	236	531	359	277	394	475	62	72	245	280	311	160	194	160	66	72	125	81	80	78	112	122	119	233	237
PF3D7_0302100	176	351	92	95	153	109	380	327	872	575	386	785	287	119	204	612	731	894	372	662	386	106	71	219	136	114	141	97	174	53	188	301
PF3D7_0302200	252	287	161	14	21	20	1007	279	229	133	66	34	6	5	15	28	12	5	8	10	9	147	51	80	1	3	0	2518	1977	1791	351	139
PF3D7_0302300	34	33	12	1	4	1	59	103	39	6	17	35	7	2	4	6	5	9	3	1	7	0	2	11	2	1	0	3	1	1	6	0
PF3D7_0302500	365	326	215	539	733	728	1290	724	5073	6803	1683	83	23	14	10	49	168	97	110	209	97	143	51	104	77	119	73	4685	7386	1677	20139	12027
PF3D7_0302600	7	15	0	7	27	8	8	13	87	61	44	80	30	26	25	81	51	56	23	14	16	10	3	30	32	23	20	61	150	13	122	110
PF3D7_0302700	5	6	6	3	7	3	20	7	26	69	6	22	21	5	6	8	11	4	9	7	3	13	6	28	17	8	7	25	25	22	65	62
PF3D7_0302800	33	110	18	11	73	7	123	132	190	165	130	79	30	24	38	92	105	123	55	98	72	6	3	21	21	5	4	48	42	21	142	62
PF3D7_0302900	339	691	130	210	422	199	696	634	1454	877	776	706	428	156	179	567	665	775	298	619	333	136	116	340	173	183	173	344	635	192	921	1000
PF3D7_0303000	21	33	5	18	41	13	45	25	128	112	47	32	15	17	23	65	28	25	23	29	23	15	12	52	19	19	8	40	69	22	130	100
PF3D7_0303100	15	29	7	6	22	9	75	49	194	231	66	43	17	15	12	40	34	53	19	44	29	16	13	36	7	17	13	225	288	33	386	133
PF3D7_0303200	186	287	127	196	251	131	547	188	1672	1366	468	239	267	70	76	314	183	84	110	139	97	194	125	284	203	129	85	2491	1639	893	2351	1546
PF3D7_0303300	84	193	45	58	186	58	322	152	360	413	192	251	321	77	69	286	196	226	132	204	141	49	66	99	105	69	51	68	68	37	173	217
PF3D7_0303400	21	53	8	21	54	22	96	31	269	400	75	13	4	11	8	37	21	18	20	42	18	23	9	58	17	12	14	180	307	53	715	418
PF3D7_0303500	14	41	2	13	64	17	41	14	196	258	59	80	48	50	33	101	49	54	36	21	28	41	31	105	94	30	22	106	223	36	155	135
PF3D7_0303600	0	4	0	0	2	0	4	5	15	20	0	19	5	10	5	13	14	18	9	14	5	0	0	5	3	0	0	2	0	2	10	14
PF3D7_0303700	40	47	23	39	74	43	145	21	288	424	78	224	233	65	58	205	84	93	63	48	62	90	64	139	82	93	62	270	240	248	440	354
PF3D7_0303800	13	35	13	14	38	18	47	18	300	281	56	145	103	65	68	161	73	82	64	54	55	27	27	59	81	38	35	76	108	14	203	188
PF3D7_0303900	0	3	0	3	7	2	94	4	104	670	25	11	2	1	0	2	6	6	8	13	7	1	3	6	2	2	0	19	4	20	18	29
PF3D7_0304000	3	5	0	2	4	3	48	21	133	46	51	8	1	2	3	7	12	2	3	4	4	0	1	10	3	2	0	41	13	19	46	12
PF3D7_0304100	70	102	50	24	58	41	395	128	763	2479	213	36	12	6	8	15	36	8	26	40	21	16	8	24	12	5	3	1174	874	314	1461	679
PF3D7_0304200	119	122	85	70	181	58	264	106	420	528	107	100	224	72	76	230	178	40	105	137	124	46	69	149	99	63	35	375	177	319	697	384
PF3D7_0304300	4	20	0	1	15	2	6	24	62	74	31	26	7	8	8	21	24	19	7	18	10	9	3	23	13	3	2	26	70	10	50	36
PF3D7_0304400	474	782	305	247	459	278	1334	672	1220	911	573	1524	1802	450	468	1142	1352	1322	717	1288	856	204	260	265	573	345	258	186	242	152	534	883
PF3D7_0304500	11	24	7	7	32	9	15	4	64	82	17	94	115	52	30	124	36	57	38	28	38	26	38	83	63	47	31	19	14	14	47	73
PF3D7_0304600	4	3	3	13	16	9	83	16	77	147	42	81	75	9	12	15	38	45	15	7	14	14	11	31	9	22	18	86	20	68	79	56
PF3D7_0304700	1	3	0	3	3	2	6	0	30	25	4	6	4	2	4	6	2	1	4	1	1	1	1	8	10	1	0	6	3	1	15	15
PF3D7_0304800	1	9	0	3	6	2	9	4	28	24	11	6	0	10	4	11	5	4	3	5	5	3	1	7	9	1	1	12	51	7	62	51
PF3D7_0304900	27	70	13	13	37	20	71	51	105	70	71	67	98	12	17	52	67	81	48	76	40	10	8	13	14	13	12	13	18	16	47	44
PF3D7_0305000	36	50	17	30	60	32	126	32	238	206	61	135	116	38	42	140	107	103	50	83	66	41	25	70	71	57	28	268	97	35	306	243
PF3D7_0305100	30	82	9	36	17	42	72	32	295	407	69	240	105	27	54	158	93	165	51	63	36	65	44	117	72	70	81	121	234	54	201	171
PF3D7_0305200	95	450	20	35	247	23	225	363	679	504	497	228	67	91	124	434	264	473	243	400	250	22	18	245	100	19	25	489	1244	97	1041	433
PF3D7_0305300	287	823	121	159	608	166	565	1041	1652	785	1038	266	119	115	129	398	481	414	292	510	287	39	47	188	132	42	33	268	225	101	345	320
PF3D7_0305400	6	9	4	7	7	8	39	17	67	93	20	23	25	6	6	12	14	25	5	13	11	7	9	12	12	10	6	29	16	65	54	52
PF3D7_0305500	172	475	92	88	235	92	750	877	1301	1126	943	975	524	146	138	460	722	1057	306	352	221	118	92	247	146	98	90	2206	2214	846	1307	599
PF3D7_0305600	40	77	27	48	111	60	133	27	308	507	84	108	73	49	47	148	33	29	42	61	39	78	87	95	77	61	64	430	445	47	862	465
PF3D7_0305700	118	112	63	48	79	70	381	167	338	331	170	298	221	31	30	102	219	187	88	90	73	57	58	98	83	81	49	336	246	400	623	433
PF3D7_0305800	2	9	0	3	17	1	23	6	152	237	36	26	15	8	7	35	28	28	18	20	9	6	1	23	15	8	4	12	6	25	13	17
PF3D7_0305900	0	9	0	0	8	0	1	3	29	49	4	0	1	3	1	4	0	1	6	7	9	0	0	4	2	0	0	6	17	3	45	16
PF3D7_0306000	9	15	9	7	16	11	50	9	79	183	17	32	14	7	6	12	9	2	10	9	10	28	15	13	11	14	10	94	75	138	192	183
PF3D7_0306100	62	205	27	39	135	44	146	185	270	264	173	145	80	55	66	217	125	185	115	213	131	31	22	113	81	44	33	75	176	9	240	162
PF3D7_0306200	31	92	14	20	45	20	126	69	193	363	108	173	101	76	60	262	131	143	87	208	94	36	29	75	110	41	47	20	32	7	43	87
PF3D7_0306300	133	129	105	78	106	96	513	119	510	511	140	547	683	110	136	295	365	283	164	192	200	144	156	142	121	239	179	95	112	128	343	368
PF3D7_0306400	52	77	27	64	95	72	141	32	464	777	100	90	66	46	39	105	48	41	45	64	47	115	57	123	78	104	47	309	431	98	1048	825
PF3D7_0306500	33	42	22	47	67	50	88	13	222	585	30	58	107	16	23	58	28	18	25	30	23	65	37	48	51	64	22	240	171	183	589	444
PF3D7_0306600	3	8	1	6	16	10	27	3	42	113	6	18	22	8	5	14	4	9	6	9	8	8	10	3	26	11	8	44	41	36	70	66
PF3D7_0306700	63	63	29	16	31	21	119	49	134	114	61	86	77	18	27	57	67	51	39	42	45	8	13	31	35	15	18	15	17	8	67	115
PF3D7_0306800	321	413	161	172	197	190	905	515	1169	538	613	1361	1058	148	267	770	961	1071	479	625	440	164	166	279	151	283	271	100	102	59	135	323
PF3D7_0306900	719	493	357	313	478	313	3684	1536	1293	1217	1236	3880	4583	258	263	539	1633	1883	895	504	547	286	290	387	253	557	451	391	288	840	616	984
PF3D7_0307100	723	589	402	319	388	326	2130	713	1621	1234	597	2478	2819	393	428	1064	1434	1192	692	941	888	272	301	321	387	487	397	236	187	100	487	1022
PF3D7_0307200	1291	1617	756	550	914	602	2705	1224	2684	1709	1044	3167	3541	666	907	2134	2789	2200	1577	2293	1706	415	402	621	801	689	595	329	340	348	700	1302
PF3D7_0307300	2	1	1	0	0	0	18	1	27	75	10	4	2	0	0	3	4	3	3	7	4	1	0	3	0	1	1	33	6	11	36	11
PF3D7_0307400	13	37	4	19	43	20	57	14	172	244	41	80	81	28	28	63	27	23	18	31	20	36	24	31	59	36	27	190	167	44	356	247
PF3D7_0307500	4	19	5	13	29	12	26	5	51	86	29	55	48	14	15	57	16	25	18	9	12	34	21	49	61	21	12	74	106	46	164	105
PF3D7_0307600	5	33	5	22	34	12	37	15	108	191	40	97	43	19	12	50	28	64	14	26	16	28	10	53	41	25	14	119	152	42	237	91
PF3D7_0307700	175	258	85	172	227	185	344	181	906	1107	349	625	488	127	120	450	211	378	158	173	137	312	181	459	217	268	209	1717	2444	1072	2526	1443
PF3D7_0307800	68	137	39	49	73	54	162	118	458	254	161	133	74	39	72	165	117	171	80	145	107	54	29	83	54	45	48	164	155	84	396	326
PF3D7_0307900	5	25	2	9	21	12	11	13	96	141	13	77	68	34	28	131	32	47	40	36	27	28	23	73	74	34	21	12	13	10	13	29
PF3D7_0308000	13	24	3	13	32	18	25	5	85	174	15	153	134	32	38	112	42	89	26	28	35	20	22	63	58	39	41	40	68	18	79	149
PF3D7_0308100	55	115	16	43	76	42	97	72	278	214	165	10	4	2	8	29	5	19	10	19	17	40	21	83	18	15	13	679	1720	110	1140	583
PF3D7_0308200	374	557	223	209	351	208	1215	515	1485	1908	559	1697	996	172	292	850	786	1081	503	669	552	189	201	411	199	357	311	555	233	424	670	884
PF3D7_0308300	25	38	17	9	16	9	216	82	239	406	93	8	5	3	1	2	7	4	6	16	3	0	8	2	1	1	0	649	307	210	399	199
PF3D7_0308500	37	39	31	37	56	43	170	41	190	167	69	353	540	82	78	216	153	136	112	51	71	80	97	116	133	91	99	68	28	79	107	217
PF3D7_0308600	197	287	102	125	242	134	671	329	961	370	472	591	416	85	121	370	478	385	227	320	255	95	66	157	100	112	107	116	150	37	335	428
PF3D7_0308700	20	65	13	8	37	13	125	71	217	368	114	5	3	2	2	12	9	8	6	16	10	8	7	22	7	2	3	497	493	107	634	318
PF3D7_0308800	22	31	19	18	33	18	73	16	115	212	31	36	65	19	20	49	10	7	16	17	13	22	24	34	28	35	19	246	123	339	349	216
PF3D7_0308900	234	335	93	185	227	142	476	313	618	281	347	502	371	71	100	325	284	308	189	229	145	79	93	201	99	102	87	209	196	78	234	248
PF3D7_0309000	44	146	16	34	103	25	159	167	286	301	128	180	80	60	70	172	155	169	84	133	93	39	29	74	98	35	22	43	77	9	129	129
PF3D7_0309100	2	0	2	2	6	3	23	3	47	430	14	8	7	4	2	12	4	3	15	4	8	9	4	8	6	1	2	6	5	30	21	12
PF3D7_0309200	91	209	49	88	284	88	163	61	792	986	120	246	336	175	145	495	218	115	205	251	168	171	127	334	482	150	72	435	291	223	644	603
PF3D7_0309300	158	205	63	59	119	93	585	211	554	626	240	252	163	45	75	268	211	235	188	237	168	77	102	172	69	80	68	129	93	87	353	269
PF3D7_0309500	931	1173	426	640	975	721	2376	1120	2073	1047	1151	1908	1644	268	342	1314	1564	1486	681	1185	615	346	385	712	353	433	387	626	611	468	991	1235
PF3D7_0309600	382	446	178	167	325	195	1672	586	867	811	540	1900	2050	197	249	639	1044	1011	684	587	371	193	200	323	436	300	231	346	247	511	580	752
PF3D7_0309700	36	103	23	24	89	21	59	146	196	267	98	51	49	36	41	111	52	51	52	56	50	11	19	52	65	27	9	29	17	19	23	55
PF3D7_0309800	78	121	57	53	107	44	185	153	243	297	123	85	87	31	12	69	74	67	35	68	35	19	16	66	41	34	22	56	13	56	35	60
PF3D7_0309900	5	22	1	5	19	11	14	12	97	106	34	32	9	10	16	38	22	14	13	20	6	15	5	28	21	9	10	19	68	1	76	46
PF3D7_0310000	10	12	1	10	28	9	25	5	77	175	8	27	19	16	11	30	9	5	11	13	9	13	15	17	41	13	12	35	40	5	121	126
PF3D7_0310100	3	5	0	3	14	3	18	15	55	39	20	4	19	1	2	4	10	1	2	4	5	3	1	7	4	1	0	5	0	6	11	7
PF3D7_0310200	411	782	180	276	535	346	632	623	1800	622	509	964	664	148	194	656	634	597	272	346	236	130	104	295	202	151	143	538	329	356	209	356
PF3D7_0310300	141	351	67	96	162	80	338	359	585	405	460	449	191	59	131	406	513	758	231	443	223	54	63	184	63	71	92	64	72	21	82	114
PF3D7_0310400	55	115	38	87	260	102	151	42	421	255	116	60	146	56	59	159	58	39	36	55	34	190	66	182	231	137	40	635	875	265	1313	835
PF3D7_0310500	142	309	57	70	114	88	278	309	597	416	328	487	237	55	121	377	313	558	191	283	160	64	65	154	97	100	109	117	318	36	181	220
PF3D7_0310700	38	64	18	10	57	18	105	86	227	210	88	80	17	21	25	62	69	95	37	90	46	3	3	32	14	3	7	120	112	6	148	206
PF3D7_0310800	30	62	21	25	35	29	148	69	156	214	65	103	67	31	14	59	100	68	48	73	54	24	23	35	35	18	18	131	64	47	200	182
PF3D7_0310900	18	25	4	20	31	16	48	16	131	151	32	32	54	14	8	29	27	9	19	21	15	28	17	34	19	25	13	149	131	21	231	141
PF3D7_0311100	50	154	32	28	94	25	139	44	296	218	67	218	151	53	73	207	132	70	84	125	106	56	34	99	80	57	40	108	73	55	88	134
PF3D7_0311200	9	30	4	3	24	4	18	14	81	129	38	50	24	31	13	69	35	50	14	19	29	15	4	38	13	3	10	26	34	4	45	55
PF3D7_0311300	70	94	39	50	106	61	244	41	664	932	107	146	148	51	61	163	79	36	63	69	58	91	46	113	113	94	37	727	461	528	1156	867
PF3D7_0311400	10	28	4	10	20	10	98	23	295	381	90	18	16	8	11	19	20	17	17	15	15	10	5	28	18	8	2	376	57	50	117	51
PF3D7_0311500	31	151	7	26	96	20	286	111	158	313	79	74	15	15	17	56	64	55	40	109	41	9	4	17	23	8	3	105	34	18	121	76
PF3D7_0311600	13	45	3	10	50	10	46	42	192	601	57	101	42	32	26	109	56	95	38	61	38	14	11	64	40	10	13	56	16	24	55	123
PF3D7_0311700	10	17	2	11	18	5	119	9	246	2037	42	23	29	11	8	42	14	9	32	33	25	6	9	41	25	16	8	12	11	55	55	59
PF3D7_0311800	35	73	27	49	102	52	103	14	313	770	82	98	93	39	35	130	60	78	40	86	50	65	49	121	116	82	45	159	201	78	494	441
PF3D7_0311900	4	14	2	0	11	2	14	7	62	93	31	30	10	12	7	19	20	36	10	12	13	5	2	23	13	5	6	19	29	4	76	46
PF3D7_0312000	2	7	5	3	6	5	9	0	14	18	4	28	31	7	3	11	8	2	4	3	4	10	5	12	7	25	14	9	15	17	12	34
PF3D7_0312100	10	22	7	20	39	17	34	6	118	308	24	37	52	13	17	43	19	17	10	18	7	18	11	30	42	13	11	107	158	76	216	183
PF3D7_0312200	1	7	3	0	10	1	3	5	25	88	2	4	1	4	3	11	2	0	4	7	7	1	2	8	0	2	0	21	13	3	26	10
PF3D7_0312300	20	69	10	12	85	13	80	83	200	219	92	62	42	38	40	66	96	80	66	58	62	16	27	88	27	22	15	62	245	22	393	298
PF3D7_0312400	126	181	81	208	232	201	511	88	1399	2954	271	538	451	136	131	378	227	241	195	166	161	308	260	396	246	325	227	949	500	758	1707	1490
PF3D7_0312500	7	34	7	7	11	9	54	20	84	67	26	87	45	16	13	39	81	92	23	46	32	8	12	24	11	8	7	25	5	9	54	45
PF3D7_0312800	534	807	265	202	554	254	1497	698	1376	931	627	1591	1486	477	400	1045	1340	1237	871	1394	1082	172	190	377	438	301	252	192	225	238	446	781
PF3D7_0312900	14	14	0	7	20	8	32	54	97	33	105	32	61	5	4	19	47	87	22	49	25	2	2	6	5	1	0	5	3	14	10	5
PF3D7_0313000	28	77	20	14	55	15	102	93	119	132	93	50	30	26	24	64	49	63	27	56	40	18	16	38	35	13	7	61	73	14	148	86
PF3D7_0313100	81	106	41	66	109	56	189	71	413	368	115	609	566	151	160	531	352	483	226	287	200	136	117	264	235	210	126	202	211	89	292	448
PF3D7_0313200	3	20	5	5	22	5	28	12	84	161	12	70	46	26	15	52	22	25	16	18	11	16	4	26	39	17	9	30	41	7	104	111
PF3D7_0313300	4	11	3	4	17	5	14	4	39	71	17	31	14	14	4	12	7	10	5	13	7	6	2	19	19	5	6	18	24	0	56	56
PF3D7_0313400	29	99	10	7	74	8	90	62	140	151	58	67	62	73	68	163	99	45	67	132	74	11	16	96	79	12	11	12	15	16	20	45
PF3D7_0313500	13	37	4	12	18	5	44	38	58	56	40	63	32	14	25	57	50	53	33	47	37	13	3	32	24	10	8	9	19	5	11	43
PF3D7_0313600	5	18	3	7	25	7	53	6	147	683	25	53	77	22	18	61	24	21	31	42	30	13	16	32	77	25	11	55	52	60	41	94
PF3D7_0313800	12	30	6	16	52	30	28	9	113	86	29	81	38	50	32	106	36	67	20	33	19	44	29	105	52	35	20	53	126	18	112	117
PF3D7_0313900	1	9	4	3	14	2	10	7	38	58	22	31	31	11	4	20	2	12	12	16	6	9	8	16	22	8	5	29	20	3	16	19
PF3D7_0314000	44	29	22	27	53	36	122	21	193	376	43	42	79	30	15	60	38	17	20	24	22	44	28	61	46	47	26	169	128	216	478	364
PF3D7_0314200	5	6	3	3	8	5	9	8	50	34	22	51	13	6	7	22	15	28	6	7	6	10	6	10	27	3	3	37	70	2	54	30
PF3D7_0314400	48	53	16	16	21	23	228	93	199	150	67	209	89	19	33	93	175	139	70	99	50	23	23	59	21	36	23	25	7	16	60	77
PF3D7_0314500	34	136	10	19	82	12	135	148	189	122	196	134	16	29	37	137	188	216	116	278	79	12	12	45	40	11	8	38	47	7	127	75
PF3D7_0314600	3	67	0	0	55	0	33	65	90	52	80	50	17	41	26	76	47	122	43	64	43	3	4	34	22	2	1	52	84	8	91	58
PF3D7_0314700	67	106	35	51	48	53	122	31	1064	3003	74	76	62	40	62	216	84	109	158	190	135	67	68	161	79	107	95	8	1	48	6	133
PF3D7_0314800	3	13	1	1	12	3	4	9	33	10	32	0	0	0	1	4	2	1	3	7	4	1	0	21	1	1	0	34	158	6	124	34
PF3D7_0314900	12	26	8	11	27	12	50	14	104	159	45	18	13	6	6	22	12	7	13	20	8	22	13	21	22	16	7	155	227	35	279	142
PF3D7_0315000	2	10	1	3	15	3	15	5	61	96	13	9	9	8	9	20	17	13	7	6	8	10	5	24	24	8	3	9	15	4	52	60
PF3D7_0315100	116	171	59	69	135	74	303	184	380	327	189	225	131	44	73	171	168	118	82	145	117	50	55	77	75	50	54	93	73	43	204	215
PF3D7_0315200	8	8	1	8	19	5	77	43	307	179	87	4	9	2	0	9	16	12	6	8	4	6	5	11	0	3	3	29	2	35	11	13
PF3D7_0315300	1	11	0	6	15	3	12	7	88	65	29	19	10	16	16	38	16	29	11	29	17	5	3	28	17	2	5	31	25	3	30	36
PF3D7_0315400	5	20	0	4	35	5	16	4	43	70	17	38	13	21	5	31	26	46	15	13	10	6	5	32	36	8	7	32	110	7	222	151
PF3D7_0315500	11	30	5	13	31	17	37	5	111	407	28	43	28	15	18	53	19	23	27	44	26	11	13	41	39	15	11	29	32	3	82	120
PF3D7_0315600	34	55	18	44	65	32	27	9	171	131	31	43	28	20	24	73	17	60	46	38	33	19	25	59	44	36	35	23	4	11	6	111
PF3D7_0315700	2	10	2	0	14	3	30	16	66	225	25	13	4	3	5	11	8	13	7	13	11	0	3	9	5	1	2	8	3	3	18	15
PF3D7_0315800	56	107	32	23	74	26	143	101	164	150	117	78	78	23	35	72	93	62	45	61	50	21	20	30	24	26	21	36	31	28	69	80
PF3D7_0315900	1	15	6	2	17	2	64	38	153	104	27	2	0	5	2	5	6	3	2	6	5	1	1	4	2	0	0	68	5	10	52	36
PF3D7_0316000	14	38	8	5	37	5	102	69	298	575	94	5	2	3	3	7	10	8	9	8	10	4	2	10	8	1	0	446	72	100	255	220
PF3D7_0316100	5	15	2	3	12	2	72	21	116	377	26	21	21	10	6	21	18	6	7	6	7	5	0	12	13	1	2	270	37	73	112	100
PF3D7_0316200	8	58	4	11	44	18	47	24	212	300	91	88	33	35	32	73	53	55	22	24	17	22	11	41	83	24	20	159	325	94	294	251
PF3D7_0316400	17	32	7	18	39	15	51	5	188	281	22	143	163	56	41	119	33	30	43	39	42	43	17	57	101	39	29	98	52	44	133	123
PF3D7_0316500	11	78	5	15	61	7	57	20	153	321	57	73	32	37	26	104	33	60	42	59	36	19	12	93	47	13	17	171	274	78	461	196
PF3D7_0316600	434	550	199	148	272	184	1723	587	1716	641	656	3054	1543	434	678	1638	3475	2908	1161	1636	1249	272	230	452	289	373	313	326	314	142	969	1292
PF3D7_0316700	9	28	14	22	37	27	116	27	99	112	38	136	128	25	32	53	169	83	48	50	40	31	18	33	30	22	14	189	200	167	501	316
PF3D7_0316800	745	771	399	375	585	481	2260	805	1823	1774	804	2329	2007	355	464	1056	1712	1228	801	883	808	442	434	569	400	618	480	408	311	471	786	1253
PF3D7_0316900	87	258	43	43	146	45	355	332	528	797	378	226	66	62	40	130	205	307	141	210	105	14	8	79	49	16	16	637	398	64	560	365
PF3D7_0317000	97	208	47	65	179	87	481	188	504	828	217	492	307	143	137	410	295	314	194	307	176	124	96	205	207	132	118	412	431	104	1101	878
PF3D7_0317100	0	5	5	4	12	10	27	14	112	91	48	20	11	7	2	26	24	30	20	23	12	9	4	20	8	5	4	9	5	9	42	28
PF3D7_0317200	263	369	140	256	301	311	419	185	1325	1037	363	429	424	113	120	445	168	125	108	128	91	443	217	434	213	348	239	2168	3860	872	3417	2275
PF3D7_0317300	384	588	185	256	289	227	537	725	1561	590	849	690	513	64	135	510	567	737	297	371	236	210	159	369	122	195	178	918	1810	572	829	586
PF3D7_0317400	2	10	4	1	12	7	22	10	36	68	18	25	24	6	6	20	16	7	5	9	7	5	6	17	14	14	4	37	24	20	102	53
PF3D7_0317500	54	130	22	34	70	22	92	157	317	207	176	169	70	40	35	131	126	243	88	134	67	35	12	52	54	37	32	131	239	23	203	114
PF3D7_0317600	630	686	355	319	427	319	2471	992	1492	853	747	3128	3070	331	390	948	1890	1551	1003	849	818	268	323	453	289	452	391	213	234	439	613	931
PF3D7_0317700	252	634	124	170	414	143	611	486	1437	1406	551	709	576	207	194	682	557	575	367	545	314	154	98	369	346	175	150	270	311	178	384	507
PF3D7_0317800	36	100	11	25	72	16	151	91	184	99	105	212	121	71	77	284	137	120	58	175	86	48	34	161	124	48	42	50	69	16	120	189
PF3D7_0317900	6	19	3	9	21	6	27	22	66	47	18	61	35	15	24	82	45	34	18	36	30	21	13	59	37	26	19	19	33	6	41	82
PF3D7_0318100	8	25	4	18	17	10	24	13	116	80	23	158	101	32	46	122	126	136	42	75	57	30	24	52	47	26	20	30	35	14	57	109
PF3D7_0318200	991	1600	434	606	610	572	2121	2002	3091	1713	2274	2666	1511	169	352	1059	1775	2325	679	1108	617	305	184	495	185	456	474	850	1017	530	1137	1019
PF3D7_0318300	78	117	42	47	109	51	136	126	327	304	166	85	77	25	41	84	128	70	45	65	50	38	31	64	59	42	19	127	100	101	195	140
PF3D7_0318400	8	12	5	2	11	4	31	11	71	150	13	12	7	6	13	30	56	21	22	41	22	8	7	17	11	4	3	21	8	5	21	12
PF3D7_0318500	78	169	44	18	92	42	206	110	580	815	157	7	4	8	9	29	22	9	22	35	23	18	11	52	19	6	4	1456	1109	503	883	462
PF3D7_0318600	92	177	45	47	113	54	327	245	382	502	188	135	60	17	29	75	100	152	63	128	72	18	8	30	33	12	10	422	50	62	193	133
PF3D7_0318700	29	28	14	7	14	9	86	35	196	646	50	1	1	0	1	0	6	1	4	2	3	1	2	1	1	0	0	433	35	58	143	213
PF3D7_0318800	7	14	3	3	5	6	15	3	59	121	7	0	0	0	0	4	4	1	3	3	3	3	1	6	7	2	0	26	5	5	39	25
PF3D7_0318900	58	167	16	34	148	32	199	120	371	316	162	291	104	105	107	284	219	245	149	258	149	39	47	120	139	45	33	210	335	77	467	376
PF3D7_0319000	52	85	29	45	88	50	133	56	436	490	150	77	60	34	32	100	72	44	50	49	43	94	42	123	51	63	36	557	687	201	831	480
PF3D7_0319100	45	22	22	27	45	32	105	29	168	223	40	130	270	45	22	65	81	46	60	45	62	54	36	67	70	68	42	95	34	165	233	225
PF3D7_0319200	54	182	17	23	107	24	104	145	301	144	177	155	106	51	47	148	163	191	88	150	116	19	16	61	49	17	18	47	66	17	88	103
PF3D7_0319300	32	64	13	13	41	22	100	66	138	131	53	114	123	28	33	84	98	91	43	73	52	16	20	50	44	23	15	38	28	18	95	79
PF3D7_0319400	30	61	17	42	53	54	104	27	342	804	93	89	71	26	35	228	41	24	34	50	26	116	70	204	62	102	70	245	401	55	308	277
PF3D7_0319500	144	196	81	81	136	66	265	184	448	380	174	285	294	63	87	308	293	227	153	193	137	86	106	216	78	121	92	57	72	115	101	137
PF3D7_0319600	344	361	219	178	240	155	1144	403	714	445	393	977	967	179	226	585	773	564	324	531	372	125	163	181	205	282	162	106	102	116	234	504
PF3D7_0319700	237	681	80	123	287	109	383	723	927	752	794	483	191	127	122	342	438	898	251	397	209	32	24	103	78	28	57	539	309	124	216	150
PF3D7_0319900	4	5	0	1	3	1	25	5	26	30	8	6	3	1	1	5	5	5	3	2	5	1	1	3	2	3	0	18	7	1	27	13
PF3D7_0320000	30	40	16	35	46	37	69	10	174	442	26	101	125	41	37	92	53	31	30	25	32	55	57	80	109	74	40	106	103	91	310	376
PF3D7_0320100	29	65	16	17	54	18	104	43	192	330	47	75	102	40	29	124	82	58	59	107	55	35	25	75	82	26	22	84	116	60	442	380
PF3D7_0320200	1	11	1	3	13	1	34	5	56	373	19	14	7	6	8	16	10	9	12	9	10	4	1	22	8	1	0	1	3	4	15	12
PF3D7_0320300	623	778	300	315	452	333	1401	643	2063	1192	718	2530	1958	370	601	1461	1506	1397	821	1107	857	268	261	546	388	524	450	366	292	166	838	1085
PF3D7_0320400	5	10	2	7	11	4	52	24	157	146	67	13	5	7	8	17	14	19	7	3	8	8	16	37	3	2	5	15	7	9	15	9
PF3D7_0320500	37	70	18	10	70	16	206	97	360	604	159	259	66	90	104	342	235	406	141	171	118	31	40	167	45	16	20	884	804	71	1407	575
PF3D7_0320600	1	6	0	1	8	0	4	3	26	87	8	3	1	9	8	14	1	7	5	6	5	0	0	23	5	1	1	4	20	2	54	60
PF3D7_0320700	54	71	37	65	113	59	262	43	429	704	72	160	174	69	60	258	63	40	43	57	42	122	80	234	163	114	69	593	210	82	948	854
PF3D7_0320800	34	38	17	47	68	46	198	31	387	1165	80	202	495	67	60	190	94	41	68	42	66	97	53	103	153	131	70	259	78	211	537	324
PF3D7_0320900	317	179	162	203	266	221	1587	439	725	1568	467	726	846	49	48	127	308	256	145	95	79	191	147	209	82	185	114	3294	1328	5799	4296	1782
PF3D7_0321000	45	137	28	26	124	31	198	101	287	190	124	256	211	85	94	327	210	193	175	255	127	51	43	157	179	63	37	143	94	25	141	162
PF3D7_0321100	11	33	2	12	44	13	49	31	95	68	64	13	12	3	2	20	5	12	7	16	1	20	8	32	11	3	2	344	735	114	395	201
PF3D7_0321200	3	10	4	6	16	5	39	12	115	139	21	44	27	12	10	27	29	20	6	12	15	5	6	27	17	13	10	60	33	11	235	131
PF3D7_0321300	3	10	1	3	10	1	12	7	43	59	22	6	2	2	5	6	10	5	7	7	3	3	2	16	16	3	0	38	26	3	65	22
PF3D7_0321400	42	34	25	16	35	11	116	24	115	258	39	2	3	0	1	6	1	0	4	6	1	7	3	11	2	2	0	377	336	354	847	399
PF3D7_0321500	22	76	15	41	50	44	83	25	341	405	86	352	102	59	68	233	83	131	55	75	68	70	25	104	90	83	83	198	294	19	560	363
PF3D7_0321600	26	122	17	24	166	22	176	82	379	717	135	311	169	169	118	394	199	302	208	206	151	66	52	303	237	56	49	298	444	109	912	487
PF3D7_0321700	19	96	13	24	82	33	58	45	294	188	126	29	18	21	25	67	40	17	25	39	17	31	21	84	63	27	16	252	484	41	402	236
PF3D7_0321800	145	254	62	65	124	68	270	367	555	342	408	302	149	52	52	169	195	296	92	129	72	50	44	142	42	49	48	557	766	235	406	208
PF3D7_0321900	225	465	119	116	254	135	438	479	884	414	485	274	128	87	80	274	322	241	125	255	128	82	41	143	102	74	71	302	480	138	644	551
PF3D7_0322000	1355	1410	796	725	1027	785	4618	1639	4023	1594	1584	8461	7978	952	1204	2931	3503	2743	1674	1705	1660	781	660	952	1099	1332	1116	657	510	846	1317	2521
PF3D7_0322100	94	233	43	51	148	45	209	212	308	207	207	299	183	94	98	272	169	301	118	242	124	46	27	118	94	40	36	54	119	23	103	150
PF3D7_0322200	0	11	3	4	5	2	7	4	38	157	8	7	3	1	1	3	1	7	6	10	3	6	2	6	5	3	1	7	15	12	18	15
PF3D7_0322300	18	48	18	37	54	34	64	34	217	133	58	120	57	28	34	111	87	62	25	66	37	48	39	100	55	48	45	169	346	44	600	511
PF3D7_0322400	32	199	11	14	117	12	150	184	233	235	158	206	133	108	95	291	119	254	162	260	142	21	28	135	175	23	19	20	45	16	143	74
PF3D7_0322500	0	13	0	2	29	0	18	9	63	131	22	24	7	18	20	48	21	16	23	28	9	6	2	42	20	3	1	49	110	10	215	98
PF3D7_0322600	2	6	1	3	4	3	5	0	7	23	2	4	0	3	2	5	2	6	4	4	7	0	1	5	4	2	2	4	5	4	13	9
PF3D7_0322700	107	283	38	75	111	50	216	318	466	233	339	260	82	60	51	156	173	297	103	191	90	28	14	46	93	46	59	112	206	36	170	136
PF3D7_0322900	1026	1257	625	470	771	439	2721	1402	2560	1183	1345	3353	2742	465	698	1734	2563	2130	1234	1770	1416	359	374	554	536	591	521	383	447	323	985	1327
PF3D7_0323000	15	17	7	1	8	3	114	24	85	144	30	136	138	18	17	48	64	53	27	39	26	25	9	28	61	18	11	57	36	57	89	105
PF3D7_0323100	17	87	15	10	32	13	115	99	231	222	113	212	35	40	50	157	177	200	91	112	80	25	16	57	55	20	25	77	200	15	105	149
PF3D7_0323200	1	6	0	4	6	3	12	6	31	31	17	21	13	9	9	30	19	17	3	5	4	2	3	25	12	5	2	17	71	4	87	54
PF3D7_0323300	0	1	0	2	7	1	3	7	37	67	19	4	5	1	1	5	9	4	3	6	7	8	1	6	7	1	2	7	15	0	29	22
PF3D7_0323400	164	281	119	39	140	45	1103	746	2601	4741	853	26	8	8	7	27	55	29	27	63	23	9	20	43	5	3	4	5779	1640	684	2427	1724
PF3D7_0323500	80	141	51	54	112	46	197	124	342	543	131	123	81	66	43	181	78	77	67	98	71	48	40	116	60	34	44	494	132	114	271	244
PF3D7_0323600	23	62	12	14	41	14	66	66	115	91	87	91	85	47	40	122	70	124	48	93	51	18	17	60	68	21	26	28	73	3	90	70
PF3D7_0323700	158	433	75	94	351	94	335	270	1044	629	366	294	291	143	173	534	315	241	279	435	243	136	105	346	262	75	63	410	337	148	460	428
PF3D7_0323800	75	246	25	29	103	33	226	345	353	410	366	221	87	28	52	204	230	297	111	220	104	37	29	73	51	30	24	37	105	24	111	113
PF3D7_0324900	84	140	60	100	171	95	172	73	604	1035	105	163	167	91	42	182	88	80	99	112	72	96	41	142	165	107	72	320	267	355	408	583
PF3D7_0400100	65	104	29	79	165	74	238	79	572	740	119	172	158	67	42	112	36	28	51	44	37	100	36	94	98	77	47	427	273	596	455	550
PF3D7_0400200	195	271	112	228	454	231	488	153	1454	1833	292	1871	1772	711	346	1159	390	437	400	221	239	468	294	862	506	395	246	1075	935	1826	1529	1776
PF3D7_0400300	5	4	1	7	8	5	47	22	27	26	26	24	50	4	5	8	26	194	99	28	41	4	5	10	11	17	22	5	0	5	54	32
PF3D7_0400400	0	2	0	5	13	6	13	7	69	86	18	9	2	0	4	3	10	6	17	8	4	0	1	5	10	12	10	0	1	5	25	39
PF3D7_0401500	1	5	2	0	2	0	11	4	13	3	7	298	577	158	145	369	6	7	2	1	3	46	66	115	0	0	0	1	8	1	1	1
PF3D7_0401700	0	1	1	1	2	1	9	3	20	16	9	28	16	3	6	13	8	27	3	3	2	1	2	7	0	1	4	10	0	6	12	8
PF3D7_0401800	49	54	24	42	70	23	361	164	493	319	247	2903	740	415	602	1612	741	1117	980	839	821	177	301	728	76	53	131	425	390	463	469	258
PF3D7_0401900	95	121	42	3	5	2	113	71	32	5	7	18	2	4	10	24	6	4	1	4	1	1	2	7	0	0	1	3	0	1	1	2
PF3D7_0402000	36	39	10	5	6	7	23	19	17	2	5	1354	1228	421	584	1815	70	62	68	50	63	227	245	746	25	21	38	26	30	16	7	19
PF3D7_0402100	289	518	144	153	422	170	559	523	2220	3066	666	116	49	57	77	212	331	284	143	328	170	15	35	111	20	10	13	1052	15	254	146	290
PF3D7_0402200	346	532	162	433	560	414	795	676	2296	1445	728	25	1	3	8	32	42	28	27	96	26	22	14	39	8	4	9	4560	1518	328	734	778
PF3D7_0402300	162	316	89	45	142	57	206	494	1240	1210	572	12	4	1	4	14	19	18	19	42	17	16	6	12	6	2	4	2078	825	314	386	435
PF3D7_0402400	348	1172	155	258	901	250	1121	963	1471	1136	840	1119	538	484	474	1524	561	1002	560	1048	608	201	230	502	372	126	115	610	934	100	1761	1130
PF3D7_0402900	4	6	2	6	11	5	15	4	18	38	7	2	1	1	0	2	5	2	1	4	2	1	0	1	0	0	0	5	0	4	2	6
PF3D7_0403100	13	39	9	12	23	11	41	31	99	153	34	44	17	20	24	83	22	26	24	43	24	24	20	53	43	22	16	38	74	8	116	105
PF3D7_0403200	177	299	103	82	207	62	206	240	576	194	227	226	450	97	162	507	295	182	214	395	164	69	87	166	266	97	80	53	81	82	126	182
PF3D7_0403300	1	16	0	0	20	0	11	27	21	32	24	8	3	9	5	7	5	15	10	17	10	1	0	9	15	0	0	4	13	1	26	11
PF3D7_0403400	155	420	68	76	257	80	224	398	702	437	466	215	64	70	71	259	199	170	124	247	134	44	37	145	102	41	28	71	246	38	248	212
PF3D7_0403500	6	28	3	1	28	3	34	19	98	107	36	36	9	12	14	50	35	48	20	35	30	5	2	31	9	3	7	56	92	8	190	100
PF3D7_0403600	12	18	3	11	33	18	84	17	156	199	64	40	46	20	13	35	20	5	13	10	9	25	9	36	30	18	14	143	65	48	241	96
PF3D7_0403700	143	272	105	110	227	103	393	248	720	400	291	522	582	117	142	434	355	396	196	246	192	101	118	261	159	137	100	181	177	107	303	268
PF3D7_0403800	43	65	31	38	59	38	132	93	359	689	104	17	3	8	5	32	17	21	23	26	5	20	15	23	6	6	6	521	111	221	184	166
PF3D7_0403900	20	42	10	7	39	9	81	32	316	343	86	13	10	7	11	32	14	8	14	15	9	8	14	28	17	16	8	210	131	29	272	170
PF3D7_0404000	16	24	7	6	20	3	49	24	139	372	36	5	3	2	1	4	8	3	4	9	5	0	3	6	3	2	0	223	127	37	466	182
PF3D7_0404100	1	7	1	5	10	4	22	4	56	59	37	2	2	1	1	7	6	9	5	1	4	1	0	5	7	0	0	65	78	6	65	18
PF3D7_0404200	1	6	0	3	14	1	15	1	24	137	9	6	6	4	2	5	3	2	3	5	1	4	3	5	7	4	4	17	8	2	33	32
PF3D7_0404300	245	282	105	102	233	112	365	246	658	276	194	437	640	123	125	391	363	215	166	240	143	132	139	350	216	164	96	344	271	251	399	381
PF3D7_0404400	16	41	9	5	26	8	90	59	138	125	41	48	7	9	8	42	43	21	21	34	19	4	8	28	7	5	4	50	27	7	162	78
PF3D7_0404500	1	3	0	1	1	3	20	5	25	19	18	15	1	3	2	13	21	10	5	4	4	1	3	13	4	3	0	14	4	1	66	17
PF3D7_0404600	41	195	19	19	26	20	281	129	307	424	180	566	233	96	170	455	737	770	171	426	129	87	48	216	78	43	47	88	210	38	132	158
PF3D7_0404700	122	205	51	77	178	74	378	212	592	799	340	12	5	4	5	20	26	21	13	30	12	66	35	67	11	10	6	2828	2336	1270	2329	688
PF3D7_0404800	10	35	2	12	31	8	73	38	149	160	82	15	19	8	0	1	25	24	6	13	10	1	1	13	8	2	1	252	43	84	255	59
PF3D7_0404900	84	129	50	55	135	61	394	137	620	783	306	67	78	22	31	61	100	83	47	69	38	77	38	84	41	47	20	2182	786	597	1848	1081
PF3D7_0405000	62	130	42	32	79	33	214	178	302	414	158	222	131	41	41	137	142	174	76	96	63	28	24	75	58	45	29	99	74	49	152	109
PF3D7_0405100	259	428	116	223	265	202	625	400	1034	999	452	495	199	91	81	334	322	295	157	277	134	182	99	232	87	156	132	746	940	217	1327	995
PF3D7_0405200	70	158	42	55	135	55	261	123	572	609	215	121	40	56	42	149	83	83	71	92	61	41	20	77	108	49	25	1063	660	190	1819	657
PF3D7_0405300	5	9	4	9	15	5	25	21	133	63	58	10	8	4	9	18	26	40	9	20	11	5	1	21	5	3	1	35	10	19	80	19
PF3D7_0405400	993	1324	385	640	582	676	1937	1362	3423	2321	1559	2514	1254	244	401	1334	1413	1777	699	1179	663	352	269	609	271	498	541	821	977	280	1114	1177
PF3D7_0405500	38	64	18	18	42	12	80	74	103	156	62	82	74	45	36	93	86	104	50	82	70	15	19	29	41	20	22	5	15	6	39	70
PF3D7_0405600	14	45	5	9	50	14	133	53	119	279	51	160	59	69	37	152	100	118	57	103	83	21	13	72	53	24	20	36	73	10	139	176
PF3D7_0405700	41	97	15	52	51	37	81	23	421	753	105	226	56	37	50	256	96	202	86	115	73	62	53	163	64	66	55	369	71	25	121	120
PF3D7_0405800	3	13	1	2	21	2	9	2	59	222	12	10	9	17	11	48	4	10	13	15	22	8	2	20	40	2	3	14	26	0	78	105
PF3D7_0405900	157	247	97	68	213	103	571	225	1021	1268	401	15	9	6	11	20	41	18	29	50	28	78	44	71	20	14	6	3568	2528	1791	3971	1852
PF3D7_0406000	85	115	59	55	101	73	269	115	344	420	163	179	175	43	49	137	182	182	110	135	94	61	43	119	61	60	41	499	436	277	1427	622
PF3D7_0406100	407	410	231	230	285	260	1087	469	1387	1348	547	1333	889	144	204	562	1142	935	422	453	339	216	199	351	155	342	252	567	497	470	1208	1087
PF3D7_0406200	1633	1423	767	1310	1772	1229	11335	1874	9119	36944	2842	4305	2969	498	750	2097	1434	4678	2772	2762	2104	892	1059	1747	794	1388	1408	564	84	4260	203	3111
PF3D7_0406400	38	49	11	22	52	17	116	48	106	152	39	55	57	14	16	53	71	34	32	50	24	13	30	52	33	25	13	186	108	135	276	176
PF3D7_0406500	1498	2714	697	1332	4305	1075	1774	2220	4325	1351	2173	1124	1091	504	620	1917	1515	1198	1383	2057	1193	282	351	1167	679	335	218	1226	770	1596	1172	942
PF3D7_0406700	15	41	10	30	56	21	48	20	208	262	52	30	19	24	23	100	15	16	16	45	25	48	19	89	43	34	24	136	164	8	208	197
PF3D7_0406800	11	24	4	14	33	33	71	15	171	227	34	81	83	16	21	73	25	16	17	16	13	37	27	49	51	41	40	72	34	23	142	156
PF3D7_0406900	7	18	2	9	35	12	34	19	94	161	69	15	19	6	10	25	22	13	24	29	12	2	6	46	14	5	2	5	3	10	9	13
PF3D7_0407000	25	95	9	10	86	7	53	79	90	69	57	27	15	28	19	61	49	43	41	64	39	7	6	34	14	3	1	5	8	0	19	39
PF3D7_0407100	11	31	5	5	29	4	29	33	50	70	35	22	8	11	6	26	16	40	20	24	13	6	2	13	11	3	4	10	22	6	32	30
PF3D7_0407200	34	32	18	13	43	11	98	53	105	151	49	92	154	33	29	46	51	58	41	40	47	14	12	15	24	13	6	58	8	65	20	31
PF3D7_0407300	15	41	4	4	38	4	44	39	51	69	48	51	16	9	15	34	42	61	27	62	31	3	1	18	28	0	2	11	2	2	10	12
PF3D7_0407400	1	7	2	2	10	1	19	5	19	84	9	76	45	34	19	34	27	38	21	20	20	10	4	18	45	3	7	8	13	10	19	18
PF3D7_0407500	8	22	1	2	11	0	25	11	29	87	13	51	11	13	9	17	36	44	14	32	15	3	2	6	15	2	4	9	14	0	12	29
PF3D7_0407700	94	264	49	65	200	61	255	144	781	1036	243	59	31	31	21	103	51	45	61	101	47	61	44	137	104	41	22	1533	1441	458	1501	858
PF3D7_0407800	162	257	63	140	183	152	658	456	1497	1511	703	35	6	13	18	63	58	24	42	43	36	123	62	137	33	31	27	3324	4718	663	3250	1310
PF3D7_0407900	161	175	70	43	113	55	394	210	800	1928	176	91	76	21	31	91	71	44	52	74	56	38	28	63	43	36	42	3149	308	675	732	651
PF3D7_0408000	15	27	17	11	22	12	118	48	171	443	67	7	0	1	1	2	8	0	0	4	2	0	2	5	2	0	2	809	83	155	138	154
PF3D7_0408100	45	142	29	41	79	25	131	210	289	185	214	36	14	15	21	70	50	49	35	103	48	20	19	34	17	19	13	181	97	42	125	85
PF3D7_0408200	10	37	4	5	25	7	47	53	119	144	70	25	12	13	11	35	28	26	19	27	5	6	8	16	14	11	7	79	40	14	61	40
PF3D7_0408300	64	149	40	41	69	27	362	169	349	328	154	270	136	84	87	270	172	213	178	243	137	56	47	155	77	79	50	186	118	113	257	222
PF3D7_0408400	2	17	0	0	20	7	7	1	41	125	9	25	8	12	13	41	10	11	9	17	9	11	2	23	34	7	10	16	34	4	33	41
PF3D7_0408500	17	31	7	25	53	28	72	9	143	153	46	67	52	13	17	55	16	11	20	22	13	43	37	86	37	45	31	149	176	145	232	242
PF3D7_0408600	10	23	9	26	34	26	51	9	269	251	35	17	15	6	6	23	12	13	15	12	11	24	19	43	12	24	11	280	12	22	82	70
PF3D7_0408700	2	2	1	3	9	1	16	2	48	89	13	5	4	0	5	3	3	1	3	3	3	4	1	11	3	2	3	5	0	13	19	11
PF3D7_0409000	0	10	0	0	15	2	7	12	51	35	33	3	3	8	0	10	7	17	3	5	3	2	1	10	6	0	0	15	78	1	94	30
PF3D7_0409100	182	295	92	100	269	84	530	232	644	697	325	361	343	118	112	331	250	300	200	305	172	76	52	175	202	69	68	515	231	304	399	334
PF3D7_0409200	173	277	105	118	233	126	382	215	604	766	319	359	367	71	81	277	252	285	167	270	183	59	48	146	87	92	81	388	207	162	331	295
PF3D7_0409300	49	94	19	23	47	27	94	112	218	192	115	124	25	32	36	99	125	209	51	110	52	17	11	54	30	18	16	44	35	2	37	51
PF3D7_0409400	107	215	49	51	100	79	309	177	460	388	251	631	337	112	164	442	389	560	224	369	192	72	53	152	108	108	87	127	55	40	68	139
PF3D7_0409500	10	37	3	12	40	20	37	8	119	258	38	79	45	36	34	97	29	5	18	19	12	32	23	52	59	32	29	115	144	37	241	187
PF3D7_0409600	67	142	33	85	127	101	200	99	491	599	208	634	304	82	131	480	279	457	156	214	142	131	90	224	129	142	147	848	1010	165	1014	606
PF3D7_0409700	11	15	3	7	23	6	33	7	61	137	12	35	23	17	17	39	26	37	19	29	16	8	10	32	25	5	7	67	63	37	127	98
PF3D7_0409800	150	486	61	44	289	45	536	525	839	889	670	464	164	112	174	518	528	812	291	645	308	29	36	215	109	42	49	825	882	94	1540	623
PF3D7_0409900	6	14	0	4	17	6	55	30	133	183	67	6	4	5	3	12	22	26	9	11	13	6	1	18	9	2	1	49	61	35	217	95
PF3D7_0410000	119	136	56	41	88	49	529	358	801	1209	379	266	70	78	68	165	219	263	120	185	126	27	47	134	28	22	14	1843	860	973	1088	749
PF3D7_0410300	129	121	63	79	99	75	220	151	279	247	141	195	178	35	52	150	116	137	82	101	61	62	28	68	78	86	62	123	114	69	206	213
PF3D7_0410400	58	122	36	36	66	33	184	123	184	286	90	125	87	34	38	103	101	142	67	116	64	18	12	53	30	24	14	28	36	9	84	102
PF3D7_0410500	0	2	1	3	7	2	18	6	35	88	17	6	3	3	1	9	7	21	4	12	7	1	1	2	6	1	2	13	5	1	28	12
PF3D7_0410600	50	100	42	33	59	32	286	99	423	701	145	469	273	66	101	289	341	248	196	241	195	53	66	102	113	75	72	537	257	170	627	368
PF3D7_0410700	74	155	40	50	138	64	189	171	949	1062	351	78	38	27	50	145	92	82	70	97	59	67	42	142	48	55	33	958	1526	190	1622	752
PF3D7_0410800	155	368	81	141	340	124	507	341	1533	1672	598	368	223	92	110	401	219	255	196	226	187	209	118	476	160	143	82	2378	2851	985	3051	1409
PF3D7_0410900	14	55	6	6	28	3	39	45	117	136	50	76	33	35	30	141	91	106	59	105	62	14	11	63	60	16	23	14	24	3	26	49
PF3D7_0411000	91	182	54	29	76	27	374	332	571	1202	270	523	105	63	151	351	924	273	357	443	315	33	44	132	42	17	25	92	29	42	72	79
PF3D7_0411100	2	5	2	0	6	0	8	11	77	57	22	21	5	18	6	20	38	33	16	17	26	2	1	23	5	3	4	7	21	0	42	50
PF3D7_0411200	4	22	4	9	11	7	13	8	69	143	19	94	68	21	23	90	37	105	30	40	27	18	15	58	24	15	17	12	16	13	14	29
PF3D7_0411300	8	13	7	13	15	14	17	7	88	141	9	67	39	17	37	62	28	37	20	30	22	32	18	21	18	26	23	35	60	7	71	71
PF3D7_0411400	19	66	14	2	26	10	57	80	153	111	80	131	53	53	51	144	144	109	67	108	93	17	10	42	68	21	16	5	17	5	29	44
PF3D7_0411800	19	46	11	18	28	39	26	16	166	106	51	54	23	8	21	61	38	26	24	23	20	46	13	56	15	42	29	64	229	17	159	103
PF3D7_0411900	28	92	14	53	80	61	73	38	356	350	126	174	63	30	47	162	45	56	32	31	32	86	49	156	69	106	75	227	546	68	372	247
PF3D7_0412000	31	77	27	58	75	63	98	29	309	430	76	185	161	54	65	216	63	81	60	70	61	113	75	164	103	115	78	229	395	141	629	387
PF3D7_0412100	14	14	3	7	25	7	20	10	63	47	19	97	106	17	17	62	39	23	16	18	14	18	18	46	30	38	26	40	37	25	88	94
PF3D7_0412200	3	4	0	0	6	1	8	8	9	21	12	2	0	2	2	6	9	7	1	4	2	2	0	4	1	0	1	2	11	0	19	9
PF3D7_0412300	0	7	0	0	8	1	2	3	5	30	11	2	1	5	1	4	5	6	5	4	4	0	1	20	0	0	0	3	38	1	58	35
PF3D7_0412700	15	12	10	4	2	2	53	50	9	23	3	26	18	3	7	26	3	4	2	2	1	2	8	8	1	1	0	0	0	2	2	7
PF3D7_0413500	37	59	21	45	105	35	102	24	161	291	65	51	60	20	23	72	23	8	19	41	15	67	30	73	73	51	35	264	417	75	1268	655
PF3D7_0413600	291	274	154	210	293	204	716	238	1064	1329	316	637	671	127	133	483	391	296	204	277	242	242	231	285	173	257	215	992	852	765	2349	1586
PF3D7_0413700	20	71	7	21	61	28	110	29	225	216	48	228	97	44	67	160	108	76	48	76	46	64	50	74	76	51	62	115	277	51	576	649
PF3D7_0413900	112	244	64	100	158	76	300	199	607	457	243	309	303	85	87	324	253	219	139	255	151	83	57	148	127	104	85	290	450	122	645	462
PF3D7_0414000	75	135	37	109	153	104	131	53	746	930	166	403	392	157	186	723	157	176	117	143	120	242	178	400	293	232	163	247	411	50	354	404
PF3D7_0414100	4	21	1	3	11	2	4	6	52	70	18	25	3	19	11	28	10	47	15	18	9	5	2	20	8	4	9	4	24	1	25	24
PF3D7_0414300	21	67	10	7	51	8	102	41	91	108	27	115	32	64	50	115	111	97	86	108	90	10	14	59	57	14	16	24	46	5	112	150
PF3D7_0414500	15	24	7	8	17	11	94	21	271	761	31	21	30	13	13	43	14	21	43	56	49	10	18	44	20	24	18	12	2	66	13	21
PF3D7_0414600	19	30	13	27	54	24	121	16	239	260	58	23	43	13	16	38	16	5	22	24	18	39	18	56	35	24	16	474	179	203	433	316
PF3D7_0414700	27	49	16	19	57	18	172	78	469	541	163	86	52	28	25	87	101	99	24	51	42	26	21	81	34	32	33	630	552	83	874	500
PF3D7_0414800	4	28	0	1	16	1	186	105	93	470	105	2	0	1	1	2	6	4	5	6	0	1	1	0	2	0	0	329	122	130	535	109
PF3D7_0414900	240	272	148	137	266	111	1423	365	1150	3462	360	18	6	6	6	10	23	14	30	25	21	28	20	39	3	7	4	5110	735	3627	2816	1630
PF3D7_0415000	39	86	17	12	73	15	104	80	252	121	96	45	23	19	20	51	91	45	40	66	57	5	13	43	15	3	5	26	25	19	114	109
PF3D7_0415100	1	18	0	0	15	0	10	34	33	25	25	5	4	6	3	15	20	15	4	7	11	0	0	6	4	0	1	4	16	3	10	25
PF3D7_0415200	16	27	8	10	24	20	23	26	101	43	28	61	28	15	13	62	28	32	8	23	11	35	18	56	36	18	27	77	246	25	128	117
PF3D7_0415300	359	472	194	196	284	176	618	507	1092	565	616	911	729	174	235	749	574	606	348	439	272	155	142	393	227	188	177	147	122	186	182	321
PF3D7_0415400	40	151	14	26	110	20	133	125	149	323	167	66	44	29	34	66	62	101	74	108	60	18	9	62	58	12	6	180	238	52	453	170
PF3D7_0415500	80	158	40	68	175	53	249	128	279	331	166	200	161	69	72	224	149	145	120	230	107	53	49	127	93	48	51	147	79	100	255	159
PF3D7_0415600	1	5	3	2	3	2	5	3	17	34	3	22	14	12	9	43	16	16	18	7	14	6	6	20	8	7	6	5	3	6	11	28
PF3D7_0415700	0	16	0	0	14	0	7	16	44	76	23	4	5	7	4	16	7	2	3	1	3	0	1	9	5	1	1	13	53	21	112	62
PF3D7_0415800	14	24	9	5	21	11	118	95	236	368	125	6	6	2	2	8	12	8	5	7	5	4	3	12	2	2	3	449	348	83	256	176
PF3D7_0415900	1268	1210	728	452	664	579	4180	1475	2781	1799	1332	3885	3451	427	603	1283	2794	2148	1199	1235	1040	392	362	540	476	573	518	447	403	718	870	1346
PF3D7_0416000	55	107	17	45	67	58	306	129	359	626	226	359	162	43	37	126	185	264	80	121	63	56	38	72	67	64	58	420	376	273	600	316
PF3D7_0416100	34	54	35	38	48	45	143	53	394	705	114	144	103	28	26	104	83	81	41	64	47	69	43	72	49	54	45	268	301	162	544	277
PF3D7_0416200	59	105	23	24	56	17	172	89	173	158	113	91	99	10	27	88	89	40	60	90	56	12	18	26	37	17	12	471	40	221	77	71
PF3D7_0416300	16	33	10	18	31	23	64	18	180	155	68	116	57	19	13	74	42	48	21	14	14	45	21	62	35	32	31	110	117	33	231	159
PF3D7_0416400	120	219	62	133	228	134	282	93	803	593	212	405	601	104	161	440	247	205	146	144	157	251	140	280	268	227	162	1153	914	987	1622	1315
PF3D7_0416500	11	29	3	11	31	12	56	13	163	421	42	14	7	14	19	29	7	16	17	43	19	21	6	46	24	8	5	123	177	14	341	209
PF3D7_0416600	1	18	0	3	22	1	11	9	61	116	27	19	7	29	13	36	16	32	19	15	20	3	6	51	17	4	3	14	31	1	130	61
PF3D7_0416700	27	25	8	12	24	18	57	19	89	82	25	78	78	14	13	52	46	27	19	34	30	23	9	17	38	17	23	83	41	29	240	196
PF3D7_0416800	209	236	98	155	219	167	685	277	618	428	307	847	760	164	197	507	643	753	320	466	281	212	170	306	166	220	162	380	424	375	971	942
PF3D7_0416900	49	140	11	9	59	24	90	109	213	117	115	195	40	43	46	142	87	148	50	94	56	33	14	61	72	22	31	110	96	10	59	88
PF3D7_0417000	1	4	0	2	4	0	26	4	30	126	15	9	5	1	0	2	2	3	2	2	2	0	0	2	2	2	2	3	0	7	7	5
PF3D7_0417100	0	4	0	1	6	1	5	2	34	149	4	0	1	4	0	5	1	1	5	11	3	0	1	6	4	0	1	6	0	1	8	12
PF3D7_0417200	25	49	13	28	63	35	66	13	206	191	34	146	127	51	37	124	45	36	36	26	39	62	48	103	56	74	58	187	141	33	321	308
PF3D7_0417300	79	145	50	49	85	49	177	158	340	396	181	383	322	106	120	355	405	514	177	347	158	62	63	125	143	73	80	128	127	32	189	229
PF3D7_0417400	299	1214	119	120	523	153	927	772	2041	1064	939	1162	727	259	325	821	1356	1246	609	970	431	137	64	311	586	117	101	867	1163	373	979	880
PF3D7_0417500	30	69	16	59	100	57	161	27	399	701	59	301	275	72	55	212	125	124	92	61	68	105	72	187	152	110	83	258	229	175	710	628
PF3D7_0417600	8	20	1	6	18	5	23	7	99	170	34	6	2	7	4	17	9	3	5	11	6	11	8	20	6	6	1	34	23	22	35	44
PF3D7_0417700	2	15	1	4	9	3	12	3	57	161	10	0	1	3	1	10	3	2	7	16	6	0	0	14	9	0	0	16	23	2	32	26
PF3D7_0417800	30	58	16	38	80	41	109	25	220	262	73	240	206	41	85	276	159	170	98	123	111	76	70	199	112	89	56	152	160	35	237	265
PF3D7_0417900	1	3	3	1	4	1	9	5	7	51	4	9	2	5	3	8	13	26	5	13	2	1	0	8	2	0	2	6	6	1	8	2
PF3D7_0418000	25	67	4	18	40	13	59	20	314	339	99	27	11	12	19	64	36	41	30	47	39	20	13	53	42	22	10	94	99	35	87	83
PF3D7_0418100	57	159	24	18	88	9	179	175	335	241	207	178	86	66	70	171	246	195	147	250	129	26	30	90	87	31	28	28	59	28	54	81
PF3D7_0418200	231	445	132	166	322	142	691	481	851	442	512	694	640	189	207	664	624	532	391	600	382	98	167	333	189	157	130	123	150	87	308	371
PF3D7_0418300	1108	1470	599	697	1336	736	2985	1721	5573	3544	1848	3354	3633	408	609	1721	2548	1492	1230	1182	915	694	450	805	742	682	460	4488	2098	6362	6191	4186
PF3D7_0418400	9	10	2	5	16	3	36	8	53	49	17	57	46	33	29	61	71	38	31	72	40	20	10	30	11	10	3	12	17	2	41	60
PF3D7_0418500	15	18	8	14	22	11	32	22	71	108	29	29	36	14	11	24	23	16	9	11	20	11	13	20	14	9	5	30	30	15	65	79
PF3D7_0418600	39	99	19	23	39	16	274	141	535	745	183	10	4	3	3	4	17	14	6	16	6	5	7	32	2	0	2	2081	910	372	521	323
PF3D7_0418700	191	317	82	88	237	82	413	285	787	754	277	313	256	70	114	339	265	282	183	393	232	41	42	127	87	52	55	658	209	339	390	316
PF3D7_0418800	0	2	0	2	8	3	56	5	44	706	7	14	5	2	2	1	8	2	3	7	3	0	0	0	1	2	1	2	0	18	6	11
PF3D7_0418900	24	30	10	12	25	16	62	10	192	645	24	49	20	24	24	70	18	19	24	46	29	25	24	52	31	27	27	68	22	6	78	95
PF3D7_0419000	7	5	1	5	10	2	12	2	56	125	3	6	4	3	5	12	7	1	9	7	8	4	4	10	5	5	4	7	7	4	9	23
PF3D7_0419100	1	4	2	3	7	4	17	3	47	36	11	18	5	3	2	15	11	6	3	7	6	10	1	7	5	4	4	10	5	3	29	28
PF3D7_0419200	3	18	1	0	4	0	8	15	30	80	21	12	7	7	3	24	16	7	5	12	8	1	1	17	12	1	0	16	57	7	149	63
PF3D7_0419300	1	11	2	7	14	16	17	3	50	57	10	18	10	6	8	14	11	3	1	10	4	14	6	13	15	11	6	55	89	12	156	93
PF3D7_0419400	43	48	26	29	45	33	74	38	173	189	59	8	3	2	6	12	13	10	13	10	9	43	15	26	13	15	3	328	776	251	755	288
PF3D7_0419500	27	79	12	10	46	19	50	93	146	108	103	32	19	22	12	21	47	61	21	41	22	10	9	36	20	7	7	45	97	9	223	96
PF3D7_0419600	521	503	277	332	392	294	856	521	1303	655	595	677	929	126	174	513	660	428	320	466	297	181	174	249	365	307	246	431	392	600	800	761
PF3D7_0419700	10	30	3	4	27	4	70	63	103	199	136	4	4	3	1	8	7	25	4	15	3	9	6	18	2	2	2	301	548	70	963	245
PF3D7_0419800	36	153	5	11	89	8	233	157	332	314	154	144	35	32	43	97	151	136	90	155	102	7	7	46	47	3	7	86	164	38	611	370
PF3D7_0419900	320	997	138	141	443	157	800	905	1934	805	1087	737	289	213	262	688	1166	1099	569	1083	500	147	80	285	413	113	118	1211	2234	253	1644	1254
PF3D7_0420000	578	1492	222	347	846	303	890	968	2549	933	1309	1257	773	267	408	1362	1042	1432	723	1225	597	169	170	528	523	198	202	552	647	186	515	586
PF3D7_0420100	92	216	37	54	156	63	299	216	489	409	196	289	237	70	75	225	196	297	134	226	136	57	56	167	113	62	49	83	116	49	183	168
PF3D7_0420200	3	4	2	3	4	0	20	12	69	78	34	16	15	6	3	11	16	13	1	6	5	2	3	9	3	3	5	17	8	6	22	21
PF3D7_0420300	515	830	315	292	451	317	1493	1316	3441	4173	1472	997	330	73	121	412	756	623	263	273	190	131	80	271	120	172	166	8178	616	2748	1081	1053
PF3D7_0420400	13	12	6	13	18	13	52	13	86	103	33	49	65	18	24	77	36	53	39	45	39	24	20	46	38	17	18	28	22	22	78	70
PF3D7_0420500	0	4	0	0	6	0	11	7	34	100	15	6	0	2	0	8	3	1	5	5	3	0	0	10	8	0	0	3	13	2	94	26
PF3D7_0420600	8	69	4	10	96	3	54	35	252	290	116	50	5	48	26	92	36	28	40	31	34	17	9	112	47	9	14	188	534	42	564	274
PF3D7_0421300	16	19	5	11	15	17	19	22	93	232	18	10	9	4	6	16	6	3	8	8	9	12	11	12	15	11	7	2	3	52	14	35
PF3D7_0422000	54	114	31	52	76	60	349	76	414	404	203	279	88	61	74	219	193	418	229	439	274	49	64	102	101	83	83	57	13	11	68	255
PF3D7_0422100	49	133	20	26	90	23	168	133	242	142	124	182	105	74	78	292	210	255	102	226	138	48	30	93	89	50	46	84	191	30	317	314
PF3D7_0422200	146	622	48	61	233	56	486	641	1399	1019	739	608	222	119	164	532	443	739	258	434	245	48	48	266	247	62	74	455	424	93	287	278
PF3D7_0422300	208	132	78	153	128	220	1516	174	1359	6417	309	736	387	38	36	132	135	425	258	100	119	105	134	227	41	245	217	75	23	925	46	361
PF3D7_0422400	1021	1104	647	445	581	520	2295	983	2230	925	875	2378	2156	371	435	1114	1838	1545	813	1381	980	244	281	299	459	453	424	267	298	273	556	1106
PF3D7_0422500	315	586	113	173	266	149	512	605	1058	542	655	730	359	88	127	391	527	648	248	322	232	85	64	214	91	106	121	222	364	97	299	295
PF3D7_0422600	2	8	1	2	4	0	12	12	17	41	11	9	4	6	3	11	9	6	7	5	5	4	2	4	5	0	5	8	5	2	20	21
PF3D7_0422700	111	112	57	68	85	59	235	89	351	282	125	183	134	39	59	167	164	102	66	120	85	49	59	84	52	77	50	35	42	49	83	156
PF3D7_0422800	4	15	3	6	18	4	43	20	137	166	64	19	6	7	5	19	8	8	7	10	10	17	6	31	20	5	4	59	54	14	184	117
PF3D7_0422900	4	9	1	1	7	3	44	9	76	221	29	14	15	6	5	12	8	10	7	10	9	7	8	6	10	6	0	157	7	14	38	33
PF3D7_0423000	4	33	3	12	25	10	49	32	86	168	51	48	24	11	12	36	32	21	12	35	14	13	9	16	34	4	6	126	35	25	183	93
PF3D7_0423100	62	121	32	27	100	24	200	89	228	296	97	119	164	87	53	203	124	71	96	178	99	50	35	116	157	49	23	90	94	47	371	373
PF3D7_0423200	13	52	8	4	68	7	67	33	107	113	32	42	19	35	19	79	38	52	36	75	42	10	4	34	40	5	6	58	88	10	203	165
PF3D7_0423300	56	77	28	18	40	23	104	52	210	295	82	2	7	3	4	8	13	1	12	11	11	16	10	20	8	2	2	666	550	117	1136	560
PF3D7_0423400	21	33	9	11	25	13	201	48	151	294	109	7	1	0	2	1	7	3	2	8	2	22	7	12	1	3	0	874	682	837	933	290
PF3D7_0423500	91	40	56	48	84	68	313	43	340	1001	74	17	57	15	9	51	30	5	31	23	19	89	45	80	42	52	19	943	271	2290	2275	732
PF3D7_0423600	241	544	96	117	331	100	346	396	976	546	420	546	434	205	231	673	525	610	363	533	365	112	91	346	253	125	122	443	364	245	343	375
PF3D7_0423700	257	218	124	288	123	216	376	58	1365	802	129	595	141	49	68	209	168	496	189	285	236	159	144	164	70	233	197	339	139	61	355	851
PF3D7_0423800	48	91	27	22	66	33	301	106	404	816	107	14	16	9	5	18	30	23	18	25	24	21	7	29	14	8	9	713	294	460	806	489
PF3D7_0423900	16	19	12	5	20	0	51	37	78	203	38	9	1	0	1	4	3	7	5	18	8	1	2	2	6	0	1	136	11	43	56	62
PF3D7_0424000	6	10	4	7	8	6	23	8	68	25	11	99	76	22	31	82	88	156	86	56	71	4	6	28	23	26	30	18	9	13	35	29
PF3D7_0424100	24	74	13	7	47	10	137	182	258	720	155	1	1	3	0	1	1	3	3	8	3	1	2	12	0	1	1	741	428	250	492	203
PF3D7_0424200	141	246	110	49	164	72	254	395	972	1560	384	10	6	8	3	8	22	24	22	46	26	3	9	15	5	4	8	2514	573	704	550	533
PF3D7_0424300	160	228	92	114	167	135	393	277	1064	2141	255	23	5	11	6	16	10	16	18	20	16	11	18	33	5	6	3	3103	293	2267	389	641
PF3D7_0424400	53	95	24	84	160	107	76	131	102	23	104	26	2	6	9	32	12	25	28	66	20	5	4	21	8	6	10	57	3	3	1	3
PF3D7_0424500	235	429	117	103	309	110	463	454	899	466	327	134	62	87	94	341	261	118	133	273	145	18	40	134	22	9	17	136	7	59	24	65
PF3D7_0424600	1067	1583	578	1355	2649	1392	2972	1557	3317	3267	1183	908	652	293	324	998	784	708	553	1288	651	157	248	353	208	120	136	508	24	342	74	282
PF3D7_0424700	428	476	162	107	135	106	830	1121	822	175	615	1071	292	166	192	658	997	1399	536	832	391	63	124	417	66	52	71	51	13	35	7	15
PF3D7_0424800	407	953	213	4	17	11	352	749	36	5	16	20	10	27	23	78	17	15	8	21	9	2	4	20	0	1	0	20	0	15	0	0
PF3D7_0424900	1002	2727	462	10	35	7	2527	2682	102	10	54	350	147	163	423	1138	70	20	18	83	45	32	55	136	0	3	1	36	46	15	7	1
PF3D7_0425400	20	34	9	2	3	5	34	37	22	3	6	10	2	4	7	23	11	2	0	8	3	0	1	5	0	0	0	1	0	0	2	0
PF3D7_0426000	8	9	5	0	5	3	30	41	83	88	11	2	13	8	2	7	4	4	6	0	0	3	4	8	6	4	2	9	19	12	66	19
PF3D7_0500100	76	130	37	27	67	20	152	69	245	236	47	70	99	70	36	124	33	11	27	40	18	90	54	165	40	23	17	283	263	593	91	294
PF3D7_0500600	10	7	2	7	6	6	31	5	50	27	20	1	1	1	1	2	4	4	0	3	4	8	2	11	3	0	4	9	12	29	263	46
PF3D7_0500800	438	898	252	402	926	358	231	120	1926	75	241	10507	18438	9362	8928	27519	2587	4013	4272	2487	3166	4323	3800	14171	7088	2788	2108	2619	3310	1900	573	3295
PF3D7_0500900	10	18	9	11	28	6	75	16	147	91	44	53	29	15	13	29	46	22	11	12	12	19	10	25	12	15	14	133	68	17	489	159
PF3D7_0501000	202	242	112	83	131	89	578	273	721	226	242	1877	1467	550	565	1577	1812	1637	742	1041	890	190	288	617	197	229	216	96	120	34	325	362
PF3D7_0501200	65	109	33	48	90	49	180	50	325	97	85	2329	1677	752	831	2109	1259	1806	924	743	869	394	286	598	279	240	246	117	214	100	278	466
PF3D7_0501300	2831	1968	1005	1042	1507	1062	14692	9207	4618	1150	8876	5735	1289	108	319	679	3964	3440	1435	1176	649	81	218	285	27	123	167	164	37	548	52	57
PF3D7_0501400	2186	2000	972	1461	2129	1377	2647	4650	2325	154	3140	541	236	56	96	327	496	439	410	565	250	42	40	167	38	78	70	551	216	585	208	143
PF3D7_0501500	93	144	29	12	114	30	331	159	631	1040	188	7	0	4	4	15	25	4	13	40	30	23	10	64	7	3	1	1231	2037	711	4875	2662
PF3D7_0501600	204	163	117	52	132	101	755	193	908	2307	248	15	1	9	2	18	37	3	22	36	27	68	39	53	14	9	5	2552	2086	786	7348	3168
PF3D7_0501800	60	107	33	93	113	83	122	33	479	456	101	288	158	60	74	309	128	134	63	112	78	130	92	189	92	148	124	419	541	99	631	646
PF3D7_0501900	2	52	2	2	22	0	14	13	50	77	19	8	2	10	13	38	22	21	13	27	18	2	3	27	13	4	1	12	51	1	80	66
PF3D7_0502000	45	175	22	29	100	24	65	233	269	115	200	71	24	39	45	144	133	209	59	106	75	19	12	67	41	31	34	36	179	6	260	171
PF3D7_0502100	1	6	0	1	5	3	15	9	35	36	18	19	3	9	2	8	4	10	4	6	6	6	4	9	15	4	2	38	22	1	121	40
PF3D7_0502200	5	25	5	4	20	1	42	48	115	163	59	57	20	13	15	48	52	49	20	27	40	19	6	30	25	7	10	61	86	13	196	104
PF3D7_0502400	219	500	150	126	334	139	408	569	710	641	554	79	53	44	42	125	211	196	130	235	99	3	13	76	21	9	13	51	5	32	8	19
PF3D7_0502600	3	11	2	3	15	2	14	5	65	95	20	47	30	19	16	39	24	10	14	19	10	10	7	17	28	12	8	8	15	4	17	28
PF3D7_0502700	9	14	1	3	4	2	17	7	28	23	8	35	24	8	4	22	11	15	6	18	6	3	2	6	9	2	9	6	1	3	5	23
PF3D7_0502800	14	36	3	2	11	1	43	48	59	29	29	24	15	13	17	36	43	26	32	44	38	2	3	24	5	2	2	1	1	1	2	15
PF3D7_0502900	20	25	16	25	34	25	90	29	111	295	29	145	260	40	31	67	67	76	29	51	44	55	53	53	62	57	40	195	68	114	249	228
PF3D7_0503000	30	49	34	26	67	43	176	33	278	646	76	148	191	41	45	104	76	52	42	40	41	67	32	57	99	60	46	585	156	553	452	374
PF3D7_0503100	7	21	1	3	10	4	25	9	66	36	26	39	24	20	13	39	35	35	15	16	25	11	5	33	28	9	6	46	71	16	117	101
PF3D7_0503200	4	39	6	7	38	8	25	17	121	213	57	84	17	23	28	86	41	33	44	42	26	10	14	56	37	13	9	133	201	13	156	124
PF3D7_0503300	279	347	173	162	176	171	364	289	647	264	281	615	483	98	219	581	421	535	216	378	231	167	115	132	132	195	162	137	178	82	241	351
PF3D7_0503400	272	175	155	178	260	223	1207	298	1634	4244	406	525	556	99	74	204	138	151	110	99	86	228	140	239	210	265	184	4344	1031	4554	3112	2487
PF3D7_0503500	4	18	2	10	17	4	75	30	172	267	61	32	26	12	13	54	40	57	27	40	33	6	10	34	11	9	12	138	134	42	242	97
PF3D7_0503600	161	206	85	83	116	95	855	326	1297	1979	384	32	20	15	3	30	35	34	20	56	28	10	12	27	15	9	5	3223	644	777	977	832
PF3D7_0503800	412	558	273	229	350	217	1133	578	1081	669	571	1173	1438	316	321	830	1109	933	607	945	750	176	232	268	345	288	239	145	160	112	435	601
PF3D7_0503900	1	6	0	3	6	2	2	4	25	12	6	23	9	10	13	13	15	35	12	14	15	0	1	35	14	3	3	7	12	1	21	15
PF3D7_0504000	40	129	17	51	95	48	132	82	421	132	126	681	272	136	164	439	412	468	188	193	168	123	54	178	186	158	128	184	401	28	412	474
PF3D7_0504100	6	14	0	3	13	3	35	15	59	212	18	14	14	9	2	17	5	12	12	13	11	8	4	23	18	8	1	147	84	27	190	98
PF3D7_0504200	9	24	8	7	32	9	64	33	201	266	81	48	47	18	23	48	35	42	32	22	22	14	12	52	14	18	15	213	187	240	488	206
PF3D7_0504400	29	53	20	28	59	21	60	12	368	502	52	140	106	34	55	170	78	49	43	69	51	61	53	125	85	67	45	114	147	30	262	349
PF3D7_0504500	1	4	0	15	15	5	128	4	107	1546	14	26	10	4	1	6	8	6	14	12	7	8	2	12	8	8	1	12	8	71	91	40
PF3D7_0504600	51	23	33	51	37	44	136	24	293	577	40	28	35	8	12	32	22	11	25	20	21	47	36	40	19	42	23	252	149	296	510	407
PF3D7_0504700	29	98	15	32	112	20	47	20	436	498	60	83	203	63	81	297	74	165	129	152	115	38	57	258	226	62	42	49	37	111	41	119
PF3D7_0504800	50	118	25	74	123	58	85	44	411	336	118	122	81	56	32	155	52	36	44	32	26	148	55	175	131	114	62	369	911	136	631	417
PF3D7_0504900	21	27	9	13	26	21	80	15	101	550	33	37	58	10	5	35	24	14	15	19	12	34	27	64	23	35	7	73	55	136	231	200
PF3D7_0505000	34	73	6	15	28	18	108	82	135	109	66	147	63	21	24	69	69	70	35	74	32	15	9	33	30	17	22	14	3	9	22	16
PF3D7_0505100	100	261	24	58	143	64	178	202	545	324	299	292	101	49	65	243	197	309	94	200	114	64	41	151	72	56	50	362	797	88	444	314
PF3D7_0505200	12	21	5	2	24	6	91	35	179	381	85	87	39	17	13	43	65	96	22	24	36	13	10	27	17	9	15	325	194	101	346	232
PF3D7_0505300	0	6	0	1	3	3	7	12	43	64	21	0	2	1	0	4	3	2	1	2	0	4	2	2	1	1	0	57	24	7	40	29
PF3D7_0505400	22	45	9	24	64	31	66	23	176	213	55	39	41	14	21	47	20	30	25	22	16	41	26	45	35	26	21	263	302	70	308	168
PF3D7_0505500	61	76	31	69	94	69	173	39	424	444	104	346	289	62	68	299	123	78	76	80	72	150	88	193	126	203	141	348	356	128	599	599
PF3D7_0505600	8	25	3	2	16	2	15	28	39	62	19	34	14	16	9	37	32	43	31	38	18	9	10	41	28	4	5	38	40	5	48	39
PF3D7_0505700	107	194	42	59	103	78	145	141	323	228	168	206	158	31	51	180	107	185	92	136	67	45	51	112	58	76	61	116	180	83	166	158
PF3D7_0505800	145	161	83	107	181	117	862	172	511	428	184	860	1273	163	172	421	589	386	278	243	219	196	166	271	182	241	196	286	232	470	664	882
PF3D7_0505900	61	66	25	48	62	42	158	57	232	453	58	215	183	69	44	190	98	100	69	138	91	72	87	123	109	106	81	42	47	39	108	228
PF3D7_0506000	5	36	1	2	22	2	19	22	52	77	42	7	9	15	12	19	48	47	12	14	24	1	2	18	3	1	2	7	14	3	45	30
PF3D7_0506100	93	244	49	42	172	39	232	157	313	324	160	194	82	110	113	352	187	263	141	271	171	29	37	136	123	44	56	92	62	12	137	216
PF3D7_0506200	40	47	6	7	50	17	82	48	113	146	39	29	7	10	15	38	22	19	21	23	16	7	5	23	6	5	5	41	12	4	48	32
PF3D7_0506300	6	12	3	4	21	5	19	8	47	84	12	125	92	49	32	118	46	39	21	22	28	32	21	59	60	18	15	60	54	10	82	70
PF3D7_0506400	0	5	0	2	5	1	48	4	44	154	13	5	2	1	1	1	5	0	2	4	3	1	1	2	2	0	0	85	7	9	51	20
PF3D7_0506500	117	327	57	111	268	80	255	141	963	599	223	446	422	175	269	772	354	432	425	546	372	128	148	482	454	146	118	1255	351	230	362	418
PF3D7_0506700	18	36	7	11	26	13	88	23	170	160	43	89	60	17	22	92	78	30	37	57	44	37	24	54	18	30	18	222	127	65	198	180
PF3D7_0506800	66	241	25	29	161	45	294	236	479	372	242	245	200	123	80	297	288	250	189	283	164	51	37	224	109	50	29	144	174	70	395	319
PF3D7_0506900	180	172	91	114	166	188	691	161	963	1842	315	68	73	17	19	69	103	68	59	62	43	161	94	134	36	40	45	2079	1624	1376	4252	2197
PF3D7_0507000	0	8	0	2	10	2	5	4	18	13	6	7	1	8	2	11	8	8	5	5	5	1	0	9	10	3	0	3	4	0	22	16
PF3D7_0507100	1660	1592	930	682	953	784	4303	1996	3138	1251	1865	5449	5128	747	832	2054	3222	2872	1553	1722	1476	528	510	756	720	987	770	571	578	668	952	1580
PF3D7_0507200	14	27	10	6	23	7	71	30	112	135	45	27	5	8	6	15	27	15	2	8	5	11	4	31	5	3	6	184	60	104	316	98
PF3D7_0507300	44	57	27	8	29	15	105	71	196	365	80	3	3	0	1	8	9	3	5	5	2	0	1	5	1	0	1	673	96	315	212	158
PF3D7_0507400	9	14	3	2	20	5	130	46	208	593	54	1	0	0	1	1	2	3	2	5	1	4	1	4	0	2	1	468	77	432	133	187
PF3D7_0507500	141	138	90	37	106	74	1532	514	1821	3405	524	64	13	11	15	29	74	50	29	53	34	18	19	37	17	5	4	6042	1774	986	3005	1716
PF3D7_0507600	27	23	10	13	33	19	81	35	162	261	47	61	32	26	17	67	66	29	20	15	33	25	19	67	37	19	9	125	57	21	133	73
PF3D7_0507700	83	157	50	57	137	68	218	102	437	489	123	301	310	92	106	258	299	254	147	223	167	107	64	122	113	115	77	196	240	39	380	388
PF3D7_0507800	483	1203	242	329	639	309	1078	1133	2247	1424	1241	1375	1344	255	419	1351	1197	1820	649	1069	564	229	224	621	312	219	230	2129	1336	681	1289	959
PF3D7_0507900	18	45	5	13	46	8	97	67	111	100	70	50	40	18	18	55	71	45	28	43	28	6	11	36	21	10	7	24	15	2	66	68
PF3D7_0508000	95	83	68	87	116	104	311	63	494	761	147	13	8	14	11	39	19	6	27	38	26	116	58	74	31	40	27	958	882	274	2608	1458
PF3D7_0508100	122	162	69	118	204	154	375	89	775	948	295	24	12	16	11	76	37	16	46	69	24	188	70	164	54	47	26	1526	1451	1100	2901	1281
PF3D7_0508200	12	38	11	21	50	23	118	17	323	725	63	58	30	22	15	64	48	47	45	61	34	28	23	42	54	30	24	101	72	84	339	261
PF3D7_0508300	18	69	6	7	26	10	106	62	165	174	72	294	44	49	63	196	249	229	94	166	114	33	11	47	52	33	33	56	98	9	172	221
PF3D7_0508400	4	7	4	10	9	15	36	7	80	79	16	53	136	9	11	20	73	69	21	27	26	7	5	7	21	16	6	27	15	14	68	66
PF3D7_0508500	163	216	87	82	191	129	360	227	923	770	280	93	99	49	44	163	121	57	62	91	84	129	84	181	82	57	41	1468	1361	961	1845	1200
PF3D7_0508600	41	60	19	20	42	16	100	48	114	151	27	52	48	14	12	36	49	30	17	42	24	10	18	24	15	7	7	90	69	137	207	123
PF3D7_0508700	100	298	40	73	245	39	238	124	546	523	214	308	188	122	130	436	213	177	209	309	172	70	64	344	225	54	51	234	262	51	299	231
PF3D7_0508800	24	61	16	36	87	36	225	56	320	270	108	115	96	33	25	87	80	78	50	55	33	55	26	57	84	42	27	396	304	146	1604	537
PF3D7_0508900	207	491	135	213	667	234	463	360	1891	1059	833	55	56	56	43	178	124	154	117	172	90	233	111	459	139	101	45	3805	5747	2458	4012	2066
PF3D7_0509000	66	90	36	55	113	45	222	61	443	731	102	168	191	70	52	207	138	88	82	156	82	84	79	188	87	88	64	166	214	121	600	536
PF3D7_0509100	53	137	19	75	151	76	88	46	367	238	138	241	282	65	86	322	104	72	50	56	36	154	78	304	166	114	75	549	901	216	645	555
PF3D7_0509300	10	37	9	9	27	2	35	30	85	125	47	61	79	20	15	36	52	71	32	47	24	11	9	27	26	13	10	32	16	22	15	39
PF3D7_0509400	566	1019	199	304	419	267	848	1110	1626	523	1164	1236	564	161	235	786	932	1697	469	733	416	86	124	350	134	149	207	319	211	74	169	181
PF3D7_0509500	2	5	0	3	8	2	12	10	18	28	10	14	5	4	3	12	8	8	6	5	2	3	3	17	8	10	7	19	19	3	29	25
PF3D7_0509600	30	95	18	26	87	47	158	78	392	355	111	349	286	89	107	323	248	293	121	169	133	68	45	139	97	77	73	126	111	57	224	278
PF3D7_0509700	6	9	0	5	17	1	33	4	45	389	8	20	13	5	5	18	12	9	11	14	16	5	5	17	11	0	6	19	4	15	20	25
PF3D7_0509800	92	143	37	43	114	41	262	124	534	542	155	227	100	52	45	204	182	86	75	117	78	43	42	119	62	46	28	635	247	143	373	260
PF3D7_0509900	1	4	2	2	4	2	6	2	30	27	9	9	18	4	0	5	8	3	1	3	2	3	3	6	7	6	3	28	26	16	57	39
PF3D7_0510000	5	10	0	3	20	4	13	6	56	87	19	17	15	7	5	23	6	8	4	9	7	3	3	20	25	8	2	40	35	24	50	48
PF3D7_0510100	61	155	41	77	130	50	130	88	410	407	182	340	121	91	89	295	102	82	70	85	57	118	55	152	197	98	94	403	1109	90	1015	606
PF3D7_0510200	56	131	22	28	100	28	232	155	329	320	131	181	253	43	39	123	132	183	86	87	71	36	21	101	33	46	28	128	191	167	332	270
PF3D7_0510300	6	4	5	4	8	4	43	8	100	498	10	8	6	8	3	19	8	9	17	21	14	2	15	17	8	5	6	16	0	10	1	13
PF3D7_0510400	9	98	4	5	39	2	38	72	72	52	63	20	6	14	8	46	31	43	19	33	16	0	1	19	10	2	2	3	3	1	7	8
PF3D7_0510500	73	170	35	66	152	72	182	122	586	424	188	319	221	79	123	441	317	334	188	275	183	114	60	268	136	129	76	377	453	88	589	472
PF3D7_0510800	2	4	1	2	7	2	39	1	122	531	22	4	8	6	8	17	17	9	11	12	14	1	4	20	9	5	5	2	1	9	5	5
PF3D7_0511000	326	475	165	121	272	156	966	398	916	712	370	1228	668	316	438	1193	1379	890	658	1122	746	185	205	305	373	284	246	286	334	126	854	1079
PF3D7_0511100	0	7	2	0	4	2	14	7	34	106	6	13	0	9	1	5	1	7	5	10	9	0	3	7	4	1	0	3	6	0	26	15
PF3D7_0511200	27	65	15	35	92	51	103	45	338	367	127	25	21	29	23	80	65	19	24	30	21	63	11	75	50	34	31	360	685	72	1302	669
PF3D7_0511300	11	17	3	11	15	2	39	30	112	127	26	114	57	60	40	102	42	67	52	41	47	30	12	57	70	27	22	37	49	11	48	45
PF3D7_0511400	1	3	0	0	7	0	12	2	13	19	8	8	4	2	4	17	4	16	8	5	4	0	1	12	4	0	0	13	3	4	8	7
PF3D7_0511500	741	2529	196	484	892	410	1648	2288	3102	882	2229	2548	532	206	326	1092	1566	2341	601	1186	544	193	102	448	344	220	243	796	1292	124	842	596
PF3D7_0511600	8	34	9	3	26	4	13	29	78	67	51	3	2	3	3	7	27	10	11	15	17	1	3	8	2	1	2	77	131	33	284	131
PF3D7_0511700	3	42	1	0	25	0	6	34	107	97	63	3	3	21	11	23	65	58	29	28	44	0	0	11	2	0	0	8	46	3	150	122
PF3D7_0511800	279	537	147	179	420	181	841	595	1256	963	701	1116	765	295	316	890	1665	1023	514	612	621	244	136	344	167	271	217	566	828	254	1638	1165
PF3D7_0511900	1	10	1	1	3	0	19	29	14	7	14	17	4	4	3	16	31	80	9	23	8	0	2	5	1	3	4	1	2	0	4	5
PF3D7_0512000	46	80	24	29	60	39	177	51	214	380	63	260	383	72	93	236	218	218	131	158	142	75	77	113	115	82	71	33	48	65	141	207
PF3D7_0512100	6	11	1	8	14	8	21	7	43	94	10	46	32	25	23	65	15	24	15	24	37	19	6	20	55	19	8	14	28	2	50	102
PF3D7_0512200	6	31	2	1	17	9	23	20	64	62	35	110	43	27	28	133	58	92	45	46	39	10	17	64	22	7	14	19	18	4	17	24
PF3D7_0512300	24	64	5	9	41	9	84	56	82	91	56	54	35	15	23	68	58	54	51	64	49	6	13	30	23	8	17	25	41	4	108	56
PF3D7_0512500	4	34	2	2	33	4	22	24	121	140	52	60	13	13	18	55	44	76	14	40	21	6	8	24	26	8	14	18	39	3	170	75
PF3D7_0512600	127	139	69	90	144	81	366	140	453	766	174	235	284	77	63	280	213	159	120	212	123	139	122	207	124	123	82	394	352	320	816	658
PF3D7_0512700	18	85	11	9	48	11	148	75	168	118	62	371	249	90	120	258	294	309	138	255	193	19	21	75	86	30	49	13	21	3	44	114
PF3D7_0512800	17	21	8	15	9	18	24	26	90	129	23	118	27	14	8	50	37	119	32	38	18	8	10	32	12	13	10	14	11	1	13	22
PF3D7_0512900	0	3	0	0	4	0	0	8	14	8	8	1	0	3	2	2	17	13	2	3	3	0	0	3	2	0	0	0	11	0	15	10
PF3D7_0513000	7	31	5	12	24	15	78	35	208	853	45	78	57	42	32	106	88	80	47	83	49	14	13	33	44	24	22	39	54	13	112	106
PF3D7_0513100	17	21	11	16	41	17	74	33	90	158	25	46	34	17	10	28	22	14	16	17	9	18	14	18	19	15	9	137	68	104	357	162
PF3D7_0513200	214	601	94	134	343	120	487	727	1171	566	991	490	298	144	134	394	532	672	244	458	206	68	46	185	212	89	71	315	492	84	414	359
PF3D7_0513300	733	734	473	387	452	404	2025	1201	2003	839	829	5687	3961	504	775	2201	2824	1448	1083	833	997	942	826	957	563	1469	1196	689	403	663	904	2001
PF3D7_0513400	5	22	2	1	18	3	21	10	62	150	11	42	13	20	12	49	26	30	12	28	22	7	4	28	19	7	7	12	14	0	21	46
PF3D7_0513500	3	30	1	2	13	1	27	33	26	53	28	20	11	20	12	47	45	35	29	61	21	3	3	13	9	2	0	2	7	2	8	13
PF3D7_0513600	213	423	123	264	412	260	375	127	2390	3998	324	1306	1247	329	395	1356	552	533	483	499	445	464	377	1045	680	545	364	466	548	331	838	1366
PF3D7_0513700	12	47	7	18	38	8	68	9	258	529	78	44	9	19	5	18	20	27	17	32	25	11	3	23	12	8	5	8	4	8	30	51
PF3D7_0513800	10	11	5	8	19	17	42	7	75	126	17	87	67	21	19	48	20	12	13	10	13	26	15	27	42	46	23	62	54	27	104	143
PF3D7_0513900	2	8	2	1	13	0	17	4	35	131	15	30	25	11	1	25	4	9	7	5	6	9	11	25	17	4	5	26	28	9	75	42
PF3D7_0514000	7	13	3	5	6	8	47	7	96	246	27	12	27	9	1	22	12	11	6	12	9	4	8	12	13	9	4	95	26	9	116	55
PF3D7_0514100	11	18	6	18	22	14	26	10	108	175	21	24	15	9	12	48	17	15	13	20	16	13	10	52	31	19	12	134	128	44	105	91
PF3D7_0514200	27	62	14	15	25	17	73	46	144	143	55	71	37	16	19	72	35	43	40	43	27	26	19	60	32	25	15	131	156	48	168	173
PF3D7_0514300	9	27	15	18	27	14	44	20	126	148	47	153	61	26	30	76	63	129	32	45	28	28	19	54	45	37	29	85	94	14	110	84
PF3D7_0514500	3	0	2	4	4	2	55	1	73	777	13	21	7	3	3	10	7	14	13	15	8	4	3	4	14	3	3	1	1	5	11	9
PF3D7_0514600	39	51	22	14	29	22	136	55	119	158	72	189	180	33	40	116	99	133	68	40	45	30	29	42	31	37	33	29	22	29	49	94
PF3D7_0514800	1	7	0	2	15	0	6	12	28	11	21	4	0	4	5	24	18	8	6	8	8	4	0	17	3	1	0	4	12	0	24	13
PF3D7_0514900	45	113	23	24	71	17	116	106	200	160	113	63	70	35	22	75	88	100	42	77	66	17	8	40	25	15	12	39	77	28	193	155
PF3D7_0515000	176	358	98	123	224	126	557	426	731	689	413	724	385	88	140	449	362	507	235	457	252	99	97	218	186	141	131	363	358	125	638	455
PF3D7_0515100	2	11	1	4	8	6	23	8	29	91	20	40	33	2	3	17	14	13	5	9	3	9	10	4	19	11	8	33	38	30	67	52
PF3D7_0515300	71	139	31	52	102	50	546	221	744	756	264	231	184	68	65	224	142	117	83	102	64	89	71	189	108	73	53	547	392	372	859	482
PF3D7_0515400	82	164	50	58	98	42	191	138	382	759	178	14	1	2	3	9	4	18	7	16	9	9	7	28	4	3	1	884	793	332	798	352
PF3D7_0515500	1	7	5	4	9	7	32	4	84	390	18	5	1	3	3	10	8	3	8	8	12	4	2	4	8	2	5	20	18	11	53	42
PF3D7_0515600	6	23	3	14	25	7	58	7	195	974	35	24	12	13	9	29	16	13	24	24	22	8	8	33	29	6	17	15	10	26	15	59
PF3D7_0515700	497	336	305	269	284	359	1722	460	2450	4161	772	84	77	27	29	128	103	56	94	125	82	343	197	238	64	103	82	7445	5673	5254	11360	5920
PF3D7_0515800	14	22	2	5	16	12	44	10	62	85	16	29	27	15	17	40	31	18	12	34	18	5	12	37	19	12	10	39	24	8	82	47
PF3D7_0515900	6	7	3	3	15	4	24	11	60	91	23	24	16	16	17	31	31	18	24	12	18	7	5	22	16	9	5	66	71	9	169	85
PF3D7_0516000	5	24	3	10	26	8	39	10	105	146	20	128	174	50	35	128	74	121	53	50	53	15	12	88	43	23	22	40	26	35	104	56
PF3D7_0516100	5	39	9	13	26	10	51	50	217	236	103	62	10	20	13	34	43	50	22	24	21	4	7	22	23	9	11	22	36	3	68	58
PF3D7_0516200	395	267	166	175	212	185	1940	650	656	594	495	1720	1952	114	117	294	732	710	355	261	195	115	155	245	77	208	247	186	123	364	263	417
PF3D7_0516300	84	131	46	29	32	31	264	185	463	197	226	367	160	48	77	176	540	379	142	245	166	23	18	46	25	30	39	9	13	2	24	52
PF3D7_0516400	9	29	4	7	36	7	61	24	139	218	61	29	16	11	14	47	9	25	20	27	21	6	5	41	22	11	9	131	160	55	215	105
PF3D7_0516500	11	11	7	14	31	23	246	48	420	1098	134	69	28	5	1	10	31	15	17	25	21	7	3	13	13	13	12	241	23	100	117	78
PF3D7_0516600	42	78	27	25	58	37	104	101	293	345	149	169	173	32	45	111	115	194	45	65	56	47	31	78	52	39	39	169	202	83	310	173
PF3D7_0516700	167	375	79	95	251	85	618	339	1157	949	410	305	132	90	102	318	273	229	142	230	145	90	66	180	77	80	62	1035	1024	277	1409	850
PF3D7_0516800	74	178	31	114	173	99	235	78	832	1788	185	78	124	35	56	184	85	35	76	103	52	150	60	161	175	123	79	670	893	354	1284	775
PF3D7_0516900	653	503	341	302	410	317	2927	1249	1110	694	1065	3092	4189	227	255	583	1255	1602	721	471	435	259	340	516	204	444	351	372	329	1023	606	748
PF3D7_0517000	795	958	445	406	614	376	2389	1055	1853	1139	1007	2387	3097	520	630	1500	2049	1634	1043	1377	1091	353	411	583	591	581	464	240	274	377	595	1046
PF3D7_0517100	6	10	1	1	19	1	15	20	77	66	43	29	15	11	11	26	30	41	15	20	17	6	4	14	7	7	3	2	9	2	14	29
PF3D7_0517200	24	67	25	25	45	32	95	118	262	95	121	75	106	7	12	32	138	65	25	47	26	2	2	11	12	3	4	13	4	8	48	25
PF3D7_0517300	1080	854	501	499	525	538	1997	1173	1621	896	978	1190	941	94	203	540	912	589	382	405	274	200	222	229	127	299	237	315	293	464	434	536
PF3D7_0517400	103	163	59	93	188	89	290	132	636	735	175	641	1191	202	195	609	370	233	212	235	216	172	142	341	311	225	148	235	156	408	370	456
PF3D7_0517500	3	8	2	4	13	3	51	19	125	380	63	10	9	5	5	12	31	25	16	23	9	1	2	9	9	2	3	9	0	14	10	7
PF3D7_0517600	3	12	1	5	7	1	23	17	55	165	19	10	9	2	4	6	16	14	7	12	5	2	2	10	6	1	1	22	9	4	26	16
PF3D7_0517700	899	1013	499	437	627	511	1838	1071	2307	1570	1018	1947	1725	262	448	1275	1457	1374	769	1162	831	224	221	430	364	468	401	219	233	104	326	596
PF3D7_0517800	0	0	0	3	4	0	23	8	35	185	14	9	1	0	0	2	13	5	8	3	10	2	0	13	6	1	0	1	1	9	2	6
PF3D7_0517900	58	65	32	54	95	75	168	50	318	677	95	21	10	19	18	58	20	17	35	54	32	56	36	67	41	27	20	414	429	98	1218	612
PF3D7_0518000	64	106	23	37	81	24	182	73	213	333	95	71	65	30	33	97	57	46	48	96	48	18	29	72	54	20	17	98	67	85	228	147
PF3D7_0518100	20	44	9	22	25	29	48	36	186	154	46	178	129	25	31	108	122	188	67	81	56	41	40	72	43	44	31	52	105	22	81	102
PF3D7_0518200	33	77	21	42	74	34	84	23	258	473	44	15	15	28	23	76	35	35	24	58	43	47	26	95	29	27	11	221	366	18	1077	831
PF3D7_0518300	159	212	99	175	203	170	491	124	777	912	173	497	482	114	164	474	361	228	231	299	254	234	192	357	253	242	171	508	428	274	1470	1343
PF3D7_0518500	203	251	67	119	196	115	358	192	571	629	286	343	384	56	92	266	234	222	187	228	145	103	106	235	115	119	95	199	210	234	307	305
PF3D7_0518600	46	96	25	39	83	53	124	46	604	974	165	86	60	20	37	130	58	53	52	85	63	57	42	136	74	50	49	266	352	67	363	368
PF3D7_0518700	22	33	6	15	25	13	50	30	180	311	64	37	11	17	14	61	36	70	44	59	41	9	9	30	22	13	12	21	16	8	2	33
PF3D7_0518800	5	0	0	10	12	9	79	6	46	785	5	18	8	1	1	4	9	4	7	14	9	1	1	5	5	4	2	1	0	56	3	6
PF3D7_0518900	5	4	1	1	3	2	30	6	50	76	22	4	8	4	1	1	3	7	5	1	3	0	2	1	1	1	0	79	14	31	63	31
PF3D7_0519000	3	12	0	5	13	7	7	3	44	102	17	63	50	23	12	43	14	45	17	13	19	2	8	15	16	13	4	17	20	3	34	34
PF3D7_0519100	9	12	6	9	16	9	22	7	93	103	14	22	36	6	10	23	29	12	16	10	19	25	25	29	12	20	19	59	46	45	111	147
PF3D7_0519200	126	67	46	51	71	72	533	121	367	804	146	442	380	36	44	80	173	133	104	34	51	78	83	113	34	103	81	728	258	910	760	611
PF3D7_0519300	14	11	3	14	29	10	50	13	165	316	39	56	49	24	22	72	37	19	12	31	21	33	26	66	48	39	23	46	56	9	100	181
PF3D7_0519400	853	1084	521	398	742	432	2391	1147	1965	1102	1055	2490	2917	616	612	1544	1768	1486	1139	1463	1151	338	340	434	829	510	396	331	302	417	803	1110
PF3D7_0519500	39	119	20	34	100	16	146	48	458	416	116	566	511	195	194	638	348	368	194	251	176	62	68	321	314	86	55	183	97	100	146	272
PF3D7_0519600	114	157	53	45	72	55	216	149	351	206	211	247	183	61	88	255	190	304	109	208	106	57	48	107	73	66	75	80	166	21	180	191
PF3D7_0519700	397	721	244	245	380	283	751	663	1228	604	657	526	220	147	177	588	784	603	235	848	290	92	90	162	150	102	90	179	255	28	496	532
PF3D7_0519800	114	186	89	76	125	56	341	193	562	465	221	357	287	79	113	306	334	177	129	191	130	74	81	104	72	87	55	74	79	79	131	148
PF3D7_0519900	1	27	0	4	8	2	14	13	66	57	22	24	13	11	8	40	32	42	10	11	20	7	2	14	14	5	2	8	39	7	62	60
PF3D7_0520000	996	1003	603	413	518	462	2840	1123	1868	923	825	2569	2795	395	515	1177	1855	1676	917	1385	973	332	331	441	518	615	458	353	347	346	654	1113
PF3D7_0520100	55	101	31	24	59	28	152	161	331	356	210	166	121	64	49	145	169	184	95	156	82	34	40	107	60	43	38	30	46	36	58	75
PF3D7_0520200	36	102	19	27	64	16	90	93	228	132	105	183	99	63	65	215	149	183	90	141	106	42	31	111	44	33	41	40	92	10	130	174
PF3D7_0520300	35	46	26	19	49	12	78	47	163	105	65	84	84	28	27	132	76	91	59	73	90	18	39	74	37	30	24	19	20	6	75	125
PF3D7_0520400	5	34	4	2	39	4	25	22	73	94	36	48	23	30	25	81	32	65	20	26	24	5	4	41	25	6	9	39	108	5	240	152
PF3D7_0520500	15	28	3	3	29	7	47	24	81	124	62	67	30	10	11	44	58	68	24	19	19	6	7	27	35	15	8	194	106	40	274	103
PF3D7_0520600	238	414	142	141	282	135	949	405	749	338	520	534	376	100	115	420	563	442	214	624	254	62	61	155	151	114	89	26	27	26	64	127
PF3D7_0520700	6	34	3	1	20	4	17	31	25	29	47	16	1	3	8	28	16	66	8	21	13	3	5	18	5	1	6	3	20	1	7	7
PF3D7_0520800	29	76	16	35	39	29	52	40	276	172	122	191	119	45	54	217	130	127	74	84	57	54	51	114	66	52	58	154	262	17	211	210
PF3D7_0520900	701	870	338	611	573	629	2388	905	2695	1108	1098	2918	1826	240	531	1401	1434	1000	472	755	467	1040	546	695	387	1345	963	2446	2594	1111	5661	5370
PF3D7_0521000	102	252	42	30	158	35	226	193	394	433	175	401	267	161	170	634	272	293	227	439	227	49	80	298	301	79	77	53	50	19	62	155
PF3D7_0521100	0	3	0	0	3	0	4	0	22	26	4	6	3	3	2	7	2	0	3	2	2	1	3	3	5	2	3	2	5	0	16	15
PF3D7_0521200	3	5	2	2	8	3	10	3	25	75	3	16	13	14	2	13	2	2	6	9	9	4	3	15	23	6	4	5	6	5	6	12
PF3D7_0521300	52	215	18	24	170	22	120	212	391	361	220	138	64	63	55	164	131	108	89	161	76	21	16	118	65	23	18	52	111	7	150	182
PF3D7_0521400	2	26	1	4	21	1	18	8	63	64	19	42	14	22	19	70	45	86	29	36	23	5	4	31	24	7	7	26	78	2	63	70
PF3D7_0521500	2	26	1	8	17	4	30	17	42	65	33	58	50	18	7	51	28	70	30	21	24	16	10	34	17	18	9	17	29	14	31	43
PF3D7_0521600	8	32	0	6	20	4	24	27	37	34	11	6	3	7	10	12	9	16	6	24	16	1	2	4	12	2	1	1	2	0	8	7
PF3D7_0521700	10	24	9	8	20	8	34	32	78	71	36	29	16	7	14	54	27	7	24	21	23	10	12	37	7	9	9	6	17	3	31	31
PF3D7_0521800	7	27	6	9	24	13	17	9	92	133	15	9	14	7	14	23	16	14	12	16	15	27	13	27	20	15	9	22	66	14	97	91
PF3D7_0521900	3	26	3	3	19	0	22	27	95	242	37	16	11	14	17	61	24	11	25	34	21	2	6	49	36	3	9	6	5	11	3	12
PF3D7_0522000	19	45	5	8	41	12	81	23	119	215	43	91	60	63	43	107	50	68	84	164	63	14	16	67	148	19	25	31	19	5	73	91
PF3D7_0522100	27	55	19	14	32	9	105	46	343	588	120	12	7	7	15	41	17	12	28	40	32	11	17	32	15	7	6	377	371	50	447	184
PF3D7_0522200	41	94	10	14	51	11	113	89	197	246	71	73	37	30	36	86	71	38	47	88	66	16	21	39	53	14	8	55	62	7	168	169
PF3D7_0522300	111	119	59	58	103	54	313	174	325	229	174	268	246	47	58	136	186	152	96	111	95	35	61	91	54	53	40	82	22	114	92	96
PF3D7_0522400	111	246	75	57	131	77	273	159	1031	1135	253	39	28	25	20	68	68	38	64	86	52	75	33	92	62	24	31	1389	1525	526	1528	726
PF3D7_0522500	7	14	5	13	12	9	29	8	88	97	25	24	53	9	3	20	12	10	5	9	1	22	14	27	21	23	12	58	45	114	144	119
PF3D7_0522600	13	20	4	13	31	11	58	8	133	139	26	2	0	3	2	12	8	2	7	8	8	9	10	36	5	3	2	167	105	57	391	158
PF3D7_0522700	0	9	2	4	16	3	7	0	24	33	8	8	5	8	5	17	7	2	2	5	6	7	3	16	16	6	1	17	11	0	30	50
PF3D7_0522800	61	101	22	43	62	22	152	85	190	144	86	89	122	26	32	97	96	81	68	110	73	30	34	48	40	25	22	20	23	16	43	82
PF3D7_0522900	14	20	4	12	20	15	84	26	317	674	109	30	9	4	8	28	35	19	23	37	13	4	5	14	9	9	5	57	13	13	35	17
PF3D7_0523000	1131	2120	535	729	1526	751	2560	2725	5352	2381	2650	2292	1087	361	523	1533	2080	2185	907	1629	954	236	171	534	339	305	306	416	336	213	337	643
PF3D7_0523100	62	105	33	60	80	62	181	84	352	432	102	364	284	75	77	275	235	257	126	175	112	77	66	132	91	105	95	117	143	60	289	308
PF3D7_0523200	4	30	0	2	10	2	9	33	36	37	31	22	6	18	9	33	26	51	20	22	16	1	1	11	9	2	0	2	44	1	35	13
PF3D7_0523300	17	27	15	27	39	20	54	7	95	367	20	30	45	6	14	38	17	25	20	23	14	27	31	48	31	34	19	70	53	98	173	205
PF3D7_0523400	65	95	32	57	94	39	215	62	467	661	99	178	124	78	64	216	141	88	85	119	86	80	69	183	108	64	41	542	251	277	491	412
PF3D7_0523500	0	1	0	1	4	1	10	0	31	120	4	7	5	2	2	6	3	3	6	9	3	1	3	5	15	7	5	2	5	0	15	11
PF3D7_0523600	10	12	10	15	23	21	26	6	72	136	13	49	56	9	12	35	21	14	8	5	11	32	19	30	32	18	19	49	63	19	193	166
PF3D7_0523700	0	13	0	0	7	1	12	22	63	65	29	15	9	7	7	23	15	27	14	7	11	2	3	16	3	0	4	4	17	1	17	20
PF3D7_0523800	84	104	30	39	95	43	160	133	382	391	127	35	19	17	24	90	66	32	36	74	44	16	21	49	24	22	8	59	49	21	177	180
PF3D7_0523900	6	30	6	12	20	10	53	44	83	138	24	15	6	16	5	20	32	6	8	12	9	8	5	16	17	1	1	37	54	8	146	114
PF3D7_0524000	1821	3046	851	1102	1560	1205	5372	3317	7484	2274	3489	4999	1310	409	719	2248	3599	3163	1338	2823	1377	583	431	893	506	747	682	1080	1183	162	1765	2267
PF3D7_0524100	189	448	97	99	385	103	323	402	919	876	473	204	177	81	77	309	219	158	159	208	135	58	52	184	150	69	55	168	122	88	271	195
PF3D7_0524200	6	7	1	9	28	8	110	18	186	181	54	2	4	3	2	5	14	4	2	11	5	8	11	14	4	3	1	79	29	10	181	84
PF3D7_0524300	21	39	13	18	30	9	36	25	88	105	48	53	71	17	29	59	62	72	38	63	43	16	22	43	48	19	17	19	47	9	93	96
PF3D7_0524400	282	339	142	142	206	162	645	428	612	454	312	456	327	52	82	218	370	312	158	208	162	41	58	79	57	77	72	93	90	111	149	216
PF3D7_0524500	9	9	1	2	13	2	21	34	22	23	15	11	3	4	4	11	14	24	5	12	6	1	3	3	6	0	2	11	22	0	37	31
PF3D7_0524600	14	37	12	25	39	33	54	11	134	275	37	36	35	16	23	72	34	35	32	39	25	45	26	38	31	37	16	90	159	13	378	318
PF3D7_0524700	16	27	4	19	14	18	128	49	79	130	36	236	131	14	17	46	104	105	52	40	39	37	16	34	30	31	37	36	12	18	38	65
PF3D7_0524800	17	49	8	6	25	8	89	77	220	539	100	48	16	28	18	53	51	92	29	41	30	6	6	26	14	10	8	196	208	22	257	134
PF3D7_0524900	123	199	62	63	124	56	301	287	504	378	348	360	309	81	103	260	288	403	179	219	142	50	45	157	55	53	44	41	27	42	48	87
PF3D7_0525000	24	23	14	34	56	36	126	49	371	448	99	287	280	97	203	562	272	118	212	128	170	144	141	269	65	49	35	68	23	54	85	130
PF3D7_0525100	852	1122	416	805	945	804	1406	752	2866	2115	803	1423	783	123	251	757	692	636	392	607	397	264	212	326	184	437	362	1671	701	730	1366	1731
PF3D7_0525200	68	170	41	75	199	88	151	147	715	480	290	199	196	74	60	231	106	98	69	100	66	127	85	228	154	95	64	486	770	183	660	500
PF3D7_0525300	4	19	2	3	12	2	30	35	87	324	40	2	1	2	3	6	5	4	5	6	1	1	1	7	7	2	1	122	69	29	230	68
PF3D7_0525400	7	11	0	4	12	1	41	14	50	137	13	15	11	5	2	15	7	6	4	8	6	7	4	14	8	2	3	110	37	13	150	49
PF3D7_0525500	18	99	3	3	29	3	62	155	171	78	179	63	18	6	18	47	100	241	32	62	25	2	0	16	11	4	9	11	20	2	27	19
PF3D7_0525600	6	19	5	12	27	11	71	24	113	142	34	94	66	22	11	61	24	36	18	18	14	25	14	62	36	30	15	106	39	31	121	68
PF3D7_0525700	21	24	16	13	27	16	389	91	243	417	143	53	48	12	8	19	20	20	15	10	8	18	17	19	15	19	17	393	94	164	352	145
PF3D7_0525800	478	269	320	87	156	124	2250	595	2538	6055	593	31	18	1	12	19	52	9	30	52	38	45	36	32	1	6	10	11138	1500	6161	5539	3200
PF3D7_0525900	3	2	2	3	5	4	62	11	67	539	23	11	4	1	1	9	1	3	7	8	3	1	3	7	7	4	0	10	1	18	16	6
PF3D7_0526000	5	17	0	1	23	1	22	31	124	145	44	41	15	25	19	61	50	123	37	48	46	8	6	43	47	0	3	34	35	3	62	52
PF3D7_0526300	61	88	33	27	64	33	215	102	321	234	118	148	56	22	47	107	110	120	60	80	69	19	22	47	20	22	21	78	55	9	188	140
PF3D7_0526400	3	19	0	3	16	3	13	8	49	112	35	10	1	10	3	25	7	7	9	5	8	2	2	18	14	2	4	37	95	10	228	93
PF3D7_0526500	61	82	31	33	75	22	84	84	188	83	99	112	42	26	26	84	69	69	47	75	37	14	10	40	31	18	24	21	32	19	29	39
PF3D7_0526600	46	83	25	94	62	105	145	44	519	487	136	250	76	20	29	101	83	95	33	44	30	39	31	144	42	62	44	210	135	18	252	227
PF3D7_0526700	14	31	4	10	29	5	34	20	120	90	31	87	54	23	24	75	65	63	20	47	21	26	8	34	55	31	20	60	119	12	124	115
PF3D7_0526800	262	341	104	124	194	87	578	376	756	516	418	703	461	157	195	568	948	754	348	556	392	93	79	215	142	168	121	153	179	115	366	405
PF3D7_0526900	210	370	104	92	182	97	507	392	702	322	373	402	305	105	154	404	722	597	245	522	291	67	63	101	96	90	82	120	159	51	411	451
PF3D7_0527000	174	254	79	272	292	260	547	126	1326	1514	377	677	741	132	160	575	240	196	145	148	106	411	320	507	348	471	300	1467	1461	1387	2859	2070
PF3D7_0527100	220	214	95	133	204	142	928	341	638	683	300	641	814	77	75	230	344	239	193	122	124	141	115	184	98	206	156	598	364	693	1155	936
PF3D7_0527200	208	321	92	147	260	174	551	240	945	623	356	840	692	191	237	730	543	583	313	504	345	211	151	305	259	253	192	705	807	191	1680	1383
PF3D7_0527300	105	125	38	72	115	85	228	97	331	334	110	349	220	61	63	188	195	197	106	162	105	66	34	55	111	67	77	80	60	56	195	265
PF3D7_0527400	40	71	25	24	80	30	85	50	154	163	59	46	36	27	13	56	74	22	34	57	32	8	11	18	19	8	5	17	22	8	62	51
PF3D7_0527500	751	855	391	469	693	475	2306	906	2540	1988	934	3433	3448	354	536	1305	1492	1165	801	879	746	340	363	579	477	678	581	375	263	705	597	1280
PF3D7_0527600	41	88	24	31	61	35	153	33	265	548	77	139	171	75	43	126	97	111	55	80	48	50	36	70	83	49	21	232	137	61	580	330
PF3D7_0527900	231	247	127	126	209	117	345	210	533	273	275	308	443	51	59	220	213	237	140	184	130	48	47	111	62	75	88	38	50	81	75	141
PF3D7_0528000	16	73	14	11	59	10	62	66	122	222	73	63	33	49	36	88	78	86	43	67	77	13	7	61	79	24	13	42	138	7	255	224
PF3D7_0528100	376	522	172	265	383	242	817	505	1558	1391	656	700	456	161	128	497	560	575	257	449	259	132	115	336	161	174	119	822	726	319	1156	1002
PF3D7_0528200	411	674	231	200	430	235	1099	739	1283	684	741	913	376	155	194	587	786	886	397	682	383	111	113	257	196	163	132	194	235	72	574	592
PF3D7_0528300	9	14	10	7	12	9	129	45	214	231	110	5	1	0	0	3	6	5	4	5	4	3	3	3	2	3	1	347	315	136	697	199
PF3D7_0528400	81	130	54	45	129	42	401	107	661	1111	205	18	1	9	1	22	32	6	25	52	23	52	20	69	22	11	5	1302	771	344	2191	1086
PF3D7_0528500	14	25	11	10	48	23	113	28	199	505	41	44	22	19	12	32	21	18	20	27	10	32	14	37	31	16	17	100	90	42	261	223
PF3D7_0528600	13	39	5	8	26	4	42	20	48	61	18	39	22	8	9	40	33	22	21	42	29	3	4	25	15	2	3	11	11	5	20	36
PF3D7_0528700	53	52	34	34	66	35	208	56	209	381	94	119	157	18	28	78	96	67	45	79	49	29	47	70	29	43	22	43	29	62	56	129
PF3D7_0528800	40	112	12	15	69	19	99	117	142	132	100	105	30	28	30	89	83	123	56	93	58	12	5	43	27	7	13	13	25	1	27	34
PF3D7_0528900	5	2	0	1	12	0	42	11	60	466	23	13	5	4	4	11	16	16	11	14	13	0	0	9	5	0	1	12	7	6	18	10
PF3D7_0529000	172	300	78	75	224	76	420	327	864	976	346	389	244	109	105	299	346	338	178	229	169	64	45	134	100	58	66	540	362	136	873	637
PF3D7_0529100	0	8	1	3	11	1	5	4	20	33	7	19	10	5	3	20	12	16	5	14	5	7	1	13	9	3	1	10	10	4	27	34
PF3D7_0529200	0	4	2	2	9	7	45	13	87	129	37	37	10	9	10	13	15	15	12	7	6	7	4	7	5	2	4	23	3	9	64	36
PF3D7_0529300	2	10	1	3	16	7	23	4	64	65	22	27	12	16	8	61	11	13	4	13	9	12	3	34	33	11	7	30	12	5	60	44
PF3D7_0529500	33	33	13	14	23	20	104	53	104	114	47	85	58	25	13	51	56	54	25	34	26	23	19	29	25	24	13	15	30	22	53	95
PF3D7_0529700	3	20	0	1	13	2	15	7	101	94	27	20	5	13	12	38	18	48	12	26	21	3	3	19	23	4	6	11	25	2	62	46
PF3D7_0529800	23	89	9	34	62	24	58	42	310	202	116	131	53	36	32	182	68	55	51	61	41	41	28	140	83	35	29	255	516	59	321	272
PF3D7_0529900	233	271	111	155	307	151	778	422	1142	1031	461	320	180	74	84	239	379	233	164	240	218	80	64	110	62	61	67	559	348	365	1003	820
PF3D7_0530000	48	105	42	47	69	50	123	105	189	211	104	85	83	28	37	102	56	30	27	77	49	35	28	37	77	45	47	94	50	35	105	162
PF3D7_0530100	62	127	38	53	117	56	225	106	417	894	170	76	54	42	36	116	51	56	50	91	53	32	27	78	73	29	29	519	150	132	427	354
PF3D7_0530200	9	27	2	14	26	9	54	14	182	241	33	59	24	8	20	62	28	9	16	13	26	39	17	41	25	19	13	101	104	18	272	255
PF3D7_0530300	18	42	8	16	38	11	69	29	159	283	53	29	16	20	12	32	16	19	6	15	12	24	7	28	35	15	8	233	226	108	586	221
PF3D7_0530400	2	3	0	3	7	3	5	9	39	59	18	38	5	7	6	16	12	39	14	9	9	2	0	10	3	5	3	14	24	5	19	13
PF3D7_0530600	35	105	23	33	88	18	83	79	186	207	109	131	110	42	59	151	80	94	66	136	67	19	16	71	64	29	24	25	31	10	40	45
PF3D7_0530700	16	73	7	8	33	4	60	107	115	132	114	95	18	20	18	63	47	143	46	72	34	12	3	54	24	10	13	8	22	6	14	19
PF3D7_0530800	9	17	6	11	16	11	110	18	135	990	34	64	75	12	2	25	36	49	31	20	14	5	10	41	19	17	12	27	9	105	24	54
PF3D7_0530900	42	71	15	32	63	44	109	43	357	280	121	8	4	7	8	24	22	6	8	22	14	29	17	53	11	10	2	314	577	126	514	242
PF3D7_0531000	16	43	1	6	56	13	40	41	170	230	81	28	7	8	26	64	40	36	41	52	46	24	12	49	19	9	8	46	94	14	218	110
PF3D7_0531100	19	48	2	14	54	23	32	26	190	116	106	12	6	6	7	27	16	18	13	11	7	17	12	61	11	3	3	253	560	29	367	162
PF3D7_0531200	1	3	0	2	5	0	9	0	22	75	10	8	5	6	2	8	9	8	5	7	6	2	3	7	9	2	3	10	17	1	41	16
PF3D7_0531300	4	13	0	4	22	2	19	2	89	159	10	19	11	15	7	28	13	13	15	17	6	12	10	28	49	9	8	47	47	9	115	68
PF3D7_0531400	13	94	9	3	44	8	37	102	152	60	100	38	4	23	22	85	56	76	42	64	39	4	4	42	17	5	4	8	23	6	22	31
PF3D7_0532100	991	597	393	456	555	598	5013	2471	1920	1212	2049	14544	11300	588	783	1480	3290	8149	2751	957	1018	1142	969	1088	408	1680	1793	2334	1202	2661	1040	2080
PF3D7_0532200	7	12	3	3	8	5	27	18	99	41	34	27	24	11	15	35	60	45	17	40	23	18	5	31	10	7	9	24	17	10	85	73
PF3D7_0532300	905	1167	518	120	164	142	2330	690	1675	295	784	5435	3463	966	2091	4946	7903	6346	3309	5436	3480	322	664	1013	208	219	294	41	89	33	173	163
PF3D7_0532400	87	137	38	8	10	7	189	49	52	10	19	1744	521	292	514	1541	511	447	187	304	179	157	182	478	49	34	31	64	138	33	45	29
PF3D7_0532500	2	3	1	3	1	0	8	0	2	0	1	34	21	13	23	69	4	7	2	6	3	6	10	44	1	0	1	5	5	3	4	2
PF3D7_0533100	32	64	25	15	36	19	118	92	147	23	72	162	45	68	26	113	36	29	53	25	20	42	16	118	29	32	22	131	68	70	115	82
PF3D7_0600500	1	4	1	1	0	0	14	12	22	12	11	20	10	3	2	8	5	9	6	2	5	0	2	7	2	2	1	2	5	3	33	15
PF3D7_0601200	1	6	2	0	3	1	4	2	4	2	1	177	161	182	143	325	22	27	39	21	34	22	41	169	8	3	4	4	1	1	5	1
PF3D7_0601500	6	14	1	3	5	3	27	24	29	12	46	21	1	14	12	26	26	35	35	75	40	5	4	13	29	1	3	0	0	1	0	5
PF3D7_0601600	3	4	1	2	2	2	13	2	12	34	8	5	5	8	0	5	8	6	9	23	6	3	3	6	9	3	2	5	15	1	4	2
PF3D7_0601700	26	66	9	7	29	12	191	81	186	169	99	159	40	37	51	139	138	232	170	327	175	17	20	48	52	21	20	10	2	3	15	45
PF3D7_0601900	70	95	40	63	92	59	524	163	203	180	171	1540	811	144	214	513	961	1083	565	430	347	111	179	359	64	78	97	33	43	54	58	90
PF3D7_0602000	7	28	6	13	25	4	37	24	200	581	61	43	4	24	13	50	19	21	30	24	22	9	12	71	39	15	11	30	51	8	95	82
PF3D7_0602100	284	504	116	135	264	128	447	493	862	621	476	418	218	117	162	534	412	470	278	472	285	75	104	282	136	105	99	34	31	17	32	146
PF3D7_0602200	39	51	15	20	56	10	109	55	187	153	53	220	141	32	62	176	132	115	111	123	106	47	44	95	48	56	30	19	22	37	35	96
PF3D7_0602400	16	30	10	20	33	24	57	17	106	70	26	257	294	56	33	175	95	123	52	57	46	57	56	92	67	73	55	85	102	72	88	90
PF3D7_0602500	7	17	3	4	17	5	37	23	59	48	35	146	80	18	14	43	36	78	29	22	23	13	8	35	21	18	14	17	21	15	53	52
PF3D7_0602600	115	361	56	63	249	61	231	362	609	509	464	197	95	114	101	248	253	388	168	297	179	32	30	103	93	30	33	60	154	20	161	161
PF3D7_0602800	8	45	1	1	28	3	22	35	33	30	38	6	2	6	3	8	8	13	7	15	10	1	0	8	3	2	1	1	6	1	10	9
PF3D7_0602900	12	72	7	8	71	13	61	54	55	103	71	25	14	14	6	24	11	23	18	28	9	8	5	14	40	6	7	110	208	84	301	71
PF3D7_0603000	30	129	13	9	76	13	87	133	187	270	156	82	24	36	45	110	48	72	50	123	46	22	10	53	78	11	15	93	233	34	320	139
PF3D7_0603100	2	20	1	5	29	4	23	7	85	181	27	18	15	18	12	60	15	8	13	19	19	11	9	32	14	3	6	26	79	3	93	69
PF3D7_0603200	9	24	7	18	36	7	39	9	165	127	38	191	176	46	43	137	49	32	29	25	31	42	30	93	77	60	56	64	46	20	178	183
PF3D7_0603300	42	47	21	22	32	18	144	78	143	71	74	348	299	59	73	195	176	225	124	89	91	54	18	55	79	61	63	35	34	18	58	79
PF3D7_0603400	19	74	9	13	34	20	73	40	145	153	66	108	67	18	34	108	68	82	62	87	46	27	11	68	50	22	21	78	66	17	82	76
PF3D7_0603500	11	14	3	7	20	19	70	19	106	155	36	40	31	13	11	41	25	22	12	21	11	36	13	60	35	32	12	91	111	30	348	209
PF3D7_0603600	22	114	21	48	51	39	130	93	301	421	162	108	26	23	32	121	51	263	99	215	98	28	32	67	51	45	44	26	18	10	11	70
PF3D7_0603700	1	13	1	3	5	1	17	9	62	70	30	42	5	16	11	41	24	44	18	46	34	7	1	33	16	7	4	12	18	4	46	70
PF3D7_0603800	89	102	38	100	106	99	237	76	444	407	160	70	68	22	16	67	38	41	25	39	28	86	55	109	67	54	48	748	711	421	1092	635
PF3D7_0603900	0	2	0	0	6	0	5	2	34	135	4	3	0	5	3	15	6	3	2	12	14	2	3	13	8	1	1	2	3	1	14	21
PF3D7_0604000	2	10	1	2	8	2	4	3	63	140	13	21	12	9	10	22	11	19	11	13	9	8	5	27	10	2	10	2	9	4	13	12
PF3D7_0604100	89	156	31	87	184	73	192	103	495	387	204	19	14	10	14	62	43	9	27	36	27	127	41	131	27	29	11	1165	1240	248	2249	741
PF3D7_0604200	6	1	0	1	3	0	0	2	11	12	4	12	5	1	3	4	4	4	1	1	0	5	3	4	3	2	5	7	3	1	13	8
PF3D7_0604300	42	49	19	32	33	23	70	36	173	181	64	125	116	32	16	70	59	61	45	31	46	25	23	61	44	39	34	82	76	39	226	158
PF3D7_0604500	1666	4514	746	1288	2832	1177	2325	3772	6467	2200	4080	2921	1444	792	1025	3448	2154	3702	1702	2838	1356	472	415	1602	1515	614	573	1676	2407	268	1672	1608
PF3D7_0604600	7	16	2	3	23	2	19	15	94	71	40	39	14	6	10	34	26	38	7	14	5	4	2	30	8	8	6	25	38	6	35	29
PF3D7_0604700	13	36	8	24	35	20	46	9	129	229	23	93	109	28	17	71	30	32	17	23	18	46	38	69	59	68	40	72	58	72	218	239
PF3D7_0604800	3	14	0	0	5	2	3	4	26	63	11	47	3	8	12	27	19	45	15	23	18	0	0	15	4	1	6	3	2	1	5	10
PF3D7_0604900	4	17	0	4	11	5	30	2	49	184	13	63	58	16	12	51	11	25	13	12	12	21	6	34	40	22	13	12	5	13	26	56
PF3D7_0605000	12	10	5	5	16	11	15	6	54	134	6	65	67	15	10	68	35	28	12	20	13	12	19	37	39	21	28	8	5	5	19	71
PF3D7_0605100	144	186	99	64	109	121	603	466	1088	633	479	571	196	65	60	254	484	644	160	261	156	50	26	82	59	87	105	286	172	95	876	479
PF3D7_0605200	16	19	6	20	32	22	63	11	137	350	22	63	120	25	20	50	25	13	18	11	12	43	47	53	40	66	36	68	88	102	238	230
PF3D7_0605300	33	41	16	38	54	42	126	16	238	1210	28	59	146	31	11	67	21	19	28	46	26	46	36	73	52	80	60	76	69	155	180	265
PF3D7_0605400	1	7	0	0	10	1	6	2	25	68	5	8	4	5	1	8	3	4	2	0	3	1	0	7	7	0	1	11	25	7	49	34
PF3D7_0605500	5	11	3	11	16	8	28	7	47	119	16	16	7	5	1	24	8	5	9	8	8	17	3	20	17	15	8	75	93	8	148	87
PF3D7_0605600	6	9	2	4	17	5	61	21	247	317	76	9	7	5	3	14	12	12	8	13	8	4	4	13	11	2	4	38	7	44	36	27
PF3D7_0605700	7	8	6	6	9	6	70	15	136	188	55	7	3	4	1	10	6	2	7	10	5	3	2	5	3	2	1	135	23	21	147	44
PF3D7_0605800	81	186	50	77	185	122	151	173	767	269	411	424	325	123	151	627	183	268	108	139	119	179	137	367	235	190	163	208	456	30	388	428
PF3D7_0605900	242	191	106	253	325	244	500	262	781	910	230	55	33	18	12	46	42	24	28	36	27	27	10	26	14	26	14	202	75	164	172	145
PF3D7_0606000	583	1245	252	397	1011	380	1015	1502	2243	1108	1392	384	192	101	152	506	607	563	345	653	363	80	110	359	85	79	78	458	884	429	1012	651
PF3D7_0606100	336	526	165	232	421	159	601	541	1152	686	539	569	387	166	185	572	488	384	299	556	260	84	104	298	253	122	102	296	129	98	191	214
PF3D7_0606200	59	47	37	31	49	36	297	94	295	648	107	98	70	18	19	35	81	53	43	41	41	32	29	47	30	15	22	529	144	349	600	365
PF3D7_0606500	208	463	112	130	269	110	668	496	896	484	539	430	213	111	129	434	379	352	252	507	241	78	90	191	150	97	87	83	87	38	275	261
PF3D7_0606600	403	652	176	250	415	215	620	653	1137	624	571	561	207	79	115	438	336	368	195	356	214	91	65	217	118	95	149	101	124	59	119	153
PF3D7_0606700	255	557	128	151	362	152	638	562	1143	772	629	506	402	130	162	594	576	447	257	484	222	161	115	348	173	143	125	464	678	294	1123	708
PF3D7_0606800	33	83	23	48	107	64	110	33	304	296	64	47	36	25	25	106	62	46	23	66	29	84	43	113	75	74	34	259	447	27	1102	773
PF3D7_0606900	29	110	17	14	75	22	158	81	209	250	82	156	36	56	70	155	98	127	96	132	89	16	19	52	45	17	21	36	60	3	120	183
PF3D7_0607000	1161	2256	543	787	1891	697	1683	1973	4322	1230	2323	3037	3524	896	1490	4633	2807	3035	1718	2454	1607	787	722	1908	1136	828	671	790	755	477	1089	1432
PF3D7_0607100	4	9	1	3	4	1	6	4	34	151	4	3	3	3	4	8	6	8	12	14	2	0	1	7	5	2	3	1	1	5	2	2
PF3D7_0607200	7	35	1	4	25	10	27	5	109	397	14	33	10	27	19	53	13	9	18	31	20	21	20	68	43	19	14	40	53	6	66	95
PF3D7_0607300	3	19	1	7	8	10	25	4	88	182	14	22	14	9	6	30	7	6	12	20	13	9	4	27	35	6	9	14	8	2	24	46
PF3D7_0607400	20	42	11	12	47	11	71	32	137	221	57	68	74	38	23	89	58	39	33	40	27	16	17	64	45	15	7	41	53	38	176	131
PF3D7_0607500	9	24	3	6	14	8	49	42	143	167	46	37	27	17	20	46	33	30	24	34	23	13	9	33	30	10	15	42	80	18	306	168
PF3D7_0607600	36	81	16	60	101	49	106	31	231	260	102	68	47	15	15	77	33	16	16	31	9	65	48	130	44	51	33	388	613	220	907	388
PF3D7_0607700	25	73	10	31	101	39	91	47	212	712	81	15	0	5	4	30	19	8	18	31	10	36	5	68	15	13	5	439	587	93	1100	309
PF3D7_0607800	8	27	6	10	16	12	41	18	126	177	40	86	71	20	25	74	21	44	18	20	11	17	16	37	37	21	23	103	14	35	23	54
PF3D7_0607900	2	8	5	1	8	10	24	9	90	117	25	52	46	16	10	38	24	23	16	12	17	13	13	33	29	19	13	44	20	34	16	39
PF3D7_0608000	48	62	25	29	47	35	163	51	169	213	62	197	152	43	48	137	99	76	72	97	54	57	48	97	66	77	60	44	38	42	116	149
PF3D7_0608100	58	142	16	49	104	50	128	84	349	248	151	275	210	77	83	312	180	162	93	172	97	73	69	205	150	92	67	148	272	91	228	235
PF3D7_0608200	4	3	1	0	5	1	20	8	15	34	14	20	17	12	5	19	5	14	7	12	7	4	4	12	31	6	3	12	6	10	23	38
PF3D7_0608300	1	21	2	6	15	4	12	15	67	117	30	62	20	36	23	81	43	87	31	31	23	12	13	52	31	15	12	19	29	2	25	39
PF3D7_0608310	5	37	0	0	41	1	18	49	90	86	50	29	10	45	32	109	91	71	58	47	56	0	1	68	12	1	6	7	40	3	55	92
PF3D7_0608400	11	16	2	11	19	13	39	6	102	297	18	35	37	19	12	34	17	21	14	16	23	14	19	33	31	17	16	31	34	14	109	149
PF3D7_0608500	202	279	120	159	244	174	601	225	824	707	271	751	671	190	213	595	447	406	240	496	311	256	196	281	250	301	256	376	418	174	1033	1173
PF3D7_0608600	4	13	5	8	24	4	47	9	106	396	18	33	22	18	21	66	21	23	20	36	15	7	6	34	28	10	6	15	20	4	38	74
PF3D7_0608700	500	773	227	290	523	265	1555	773	1724	1163	837	1992	1523	346	452	1373	1236	1242	672	1071	735	252	335	582	349	416	388	166	184	141	347	730
PF3D7_0608800	107	120	63	133	126	128	551	56	874	1434	192	1365	1261	219	230	671	343	481	352	195	230	398	274	512	239	436	264	587	320	467	715	969
PF3D7_0608900	9	16	2	4	22	1	27	2	70	50	37	15	13	6	4	28	5	21	6	13	4	10	3	35	11	7	6	61	146	21	201	98
PF3D7_0609000	160	426	46	68	102	81	275	381	635	328	415	581	124	47	53	177	309	497	141	203	113	57	25	127	45	62	59	221	644	81	314	230
PF3D7_0609100	248	248	125	98	169	97	510	334	617	571	299	270	307	69	65	124	319	195	135	126	136	42	24	53	57	71	51	200	113	176	403	335
PF3D7_0609200	6	19	8	2	12	5	29	9	25	62	20	41	14	4	6	25	23	37	14	37	15	3	5	9	14	2	3	18	29	16	44	42
PF3D7_0609300	5	7	0	2	7	2	12	0	22	43	4	5	15	6	10	22	9	2	9	3	6	4	4	15	24	4	1	16	11	2	26	21
PF3D7_0609400	10	47	6	12	34	9	59	45	212	198	64	113	49	34	64	155	117	119	91	134	103	17	14	81	44	34	10	43	23	17	67	71
PF3D7_0609500	1	19	1	3	5	1	19	16	82	88	26	3	3	3	0	7	11	16	13	18	7	0	0	15	2	2	1	23	14	1	23	15
PF3D7_0609700	602	873	270	351	784	351	1063	849	2241	1386	874	309	215	116	128	379	434	279	271	438	243	72	93	229	101	42	45	1402	870	858	1156	683
PF3D7_0609800	9	13	5	12	52	22	93	32	155	161	72	10	24	4	7	12	21	10	9	15	5	20	10	18	18	18	7	208	76	244	358	180
PF3D7_0609900	55	98	9	17	56	30	105	148	218	227	158	44	47	6	6	31	26	31	25	26	13	19	9	31	11	20	16	128	106	122	250	77
PF3D7_0610000	9	24	6	11	21	16	33	6	84	132	26	68	57	13	16	55	26	13	18	20	8	47	22	40	36	28	18	44	47	28	130	121
PF3D7_0610100	144	285	83	69	200	89	304	205	466	318	201	347	316	103	132	352	305	286	169	306	158	68	79	158	184	74	67	186	172	68	219	264
PF3D7_0610200	90	348	38	45	265	32	197	179	519	204	227	335	382	184	250	723	278	303	250	482	260	73	67	346	389	77	55	88	106	35	112	185
PF3D7_0610400	327	194	154	222	541	228	1254	129	630	2086	225	547	2161	223	99	207	221	138	166	55	78	360	321	733	579	351	133	3240	893	12251	7465	2288
PF3D7_0610500	14	27	2	2	15	2	73	53	32	36	35	81	43	21	13	51	40	38	36	54	25	2	2	27	29	9	8	4	8	4	19	34
PF3D7_0610600	15	40	12	21	48	21	73	17	185	359	40	239	227	42	34	135	93	105	51	75	49	56	45	69	60	62	53	156	149	112	424	298
PF3D7_0610700	23	118	6	11	57	9	119	100	124	70	126	126	5	6	23	68	55	99	48	132	43	4	2	13	7	5	7	21	29	2	29	26
PF3D7_0610800	1045	1346	531	701	968	671	2767	1545	3186	1542	1656	2671	1491	267	536	1325	1822	1624	904	1388	972	296	330	451	325	512	496	539	259	214	621	897
PF3D7_0610900	152	431	46	74	264	74	401	337	891	830	433	468	219	77	117	432	399	423	240	420	203	70	60	237	163	47	61	388	287	62	247	277
PF3D7_0611000	4	10	1	2	26	4	24	7	55	83	18	7	0	10	4	14	7	3	2	3	6	2	0	20	10	6	4	14	60	4	207	124
PF3D7_0611100	3	6	2	5	4	7	25	1	30	59	7	4	8	1	2	14	2	1	1	1	2	10	5	6	15	9	3	25	27	9	93	60
PF3D7_0611200	15	17	8	21	27	11	24	6	92	233	23	89	103	23	22	72	37	37	33	27	26	21	27	31	55	42	39	44	40	27	116	102
PF3D7_0611300	24	32	10	25	44	19	58	17	208	513	22	103	169	41	42	101	35	39	29	44	55	54	33	43	102	69	47	51	44	29	134	231
PF3D7_0611400	46	141	9	22	113	17	90	115	262	213	160	78	32	39	38	152	95	112	75	169	85	25	14	100	50	23	15	54	115	6	120	132
PF3D7_0611500	2	5	0	1	5	1	18	6	61	129	26	3	1	3	1	10	5	2	4	10	8	0	0	5	4	0	3	27	18	8	42	13
PF3D7_0611600	28	87	21	33	95	33	105	42	248	271	93	8	6	8	12	46	29	6	19	52	20	30	15	68	18	15	8	368	601	22	829	413
PF3D7_0611700	133	294	81	67	230	72	683	312	464	391	285	615	706	182	176	378	418	424	294	328	342	89	93	154	279	107	72	84	106	125	221	378
PF3D7_0611800	334	924	172	227	528	241	542	685	2894	3859	935	1165	577	389	346	1260	694	1361	551	762	493	188	148	589	369	210	173	1194	907	138	683	711
PF3D7_0611900	14	37	11	22	32	14	90	13	275	570	59	125	101	20	26	78	69	90	51	71	68	36	24	48	48	38	30	33	31	54	174	171
PF3D7_0612000	3	8	3	6	13	10	14	3	35	62	7	26	27	2	5	17	10	24	4	15	11	22	12	8	12	16	7	38	42	7	103	46
PF3D7_0612100	147	487	58	62	281	68	528	546	841	326	615	620	138	141	166	562	691	877	314	670	364	55	51	271	150	62	59	140	214	21	378	329
PF3D7_0612200	63	189	30	108	175	89	136	48	462	558	135	40	40	38	32	128	30	35	52	62	38	124	47	165	84	67	27	621	953	358	756	455
PF3D7_0612400	3	8	0	3	10	7	16	4	50	79	13	8	8	8	6	18	3	6	2	9	7	9	6	7	7	9	3	12	22	11	87	59
PF3D7_0612500	2	6	1	1	9	1	39	10	61	497	19	24	10	23	5	14	28	14	14	28	20	4	0	8	13	2	1	20	9	18	27	30
PF3D7_0612600	41	55	17	23	35	28	125	86	240	294	87	127	46	31	16	55	72	67	34	43	33	21	15	22	37	23	16	307	201	211	355	362
PF3D7_0612700	95	173	49	40	153	54	356	161	800	1380	199	31	7	19	15	63	32	18	26	55	39	42	23	123	34	14	8	1453	1304	120	3123	1414
PF3D7_0612800	6	11	1	2	19	2	28	11	92	156	46	13	8	8	9	19	25	11	19	19	11	4	2	14	3	2	3	19	11	4	81	25
PF3D7_0612900	234	518	106	106	359	106	644	622	709	513	633	982	601	163	228	820	644	965	440	633	329	96	123	429	156	97	128	92	95	94	134	197
PF3D7_0613100	30	38	21	16	30	17	102	45	104	284	54	73	43	23	13	58	62	66	34	42	23	15	14	28	35	21	20	111	96	17	214	151
PF3D7_0613200	8	11	3	8	7	7	32	2	33	38	13	8	21	8	4	15	3	5	4	2	6	12	9	12	30	22	12	14	14	14	91	59
PF3D7_0613300	41	186	22	22	104	27	200	176	571	704	298	14	0	8	3	17	31	13	15	44	19	9	4	43	9	2	1	1630	2152	209	1975	745
PF3D7_0613400	21	36	15	27	55	27	126	13	186	328	62	60	112	22	21	73	23	17	19	20	16	47	52	92	51	40	28	322	144	344	554	407
PF3D7_0613500	23	57	8	21	48	26	99	50	403	819	126	121	57	41	58	185	103	106	77	98	100	37	25	76	59	49	31	165	170	38	263	221
PF3D7_0613600	30	63	17	26	50	28	189	175	470	808	215	42	12	19	17	67	26	52	20	43	21	19	20	43	21	13	16	1349	871	145	653	376
PF3D7_0613700	28	64	15	20	64	24	156	35	311	299	68	167	135	54	72	183	113	109	65	93	67	56	45	103	104	42	37	260	246	152	1015	508
PF3D7_0613800	135	290	68	148	307	154	258	142	667	542	240	65	52	32	28	164	44	35	55	83	34	239	95	314	107	119	79	1695	2346	1079	2872	1241
PF3D7_0613900	406	798	231	150	450	201	1517	1037	3772	3836	1311	67	43	12	16	58	103	52	45	87	52	52	33	108	30	17	17	12268	4430	4251	2939	2240
PF3D7_0614000	40	105	21	33	100	35	382	135	704	933	229	129	85	39	35	185	68	46	52	58	42	66	31	137	68	41	42	1524	488	518	846	505
PF3D7_0614100	6	19	2	10	22	7	32	19	92	137	46	10	2	7	5	17	12	8	7	14	3	12	3	18	8	3	2	196	358	16	237	89
PF3D7_0614200	10	34	4	2	27	8	40	34	56	67	54	48	15	10	2	18	33	15	17	16	18	5	2	13	9	5	4	32	18	1	71	39
PF3D7_0614300	257	411	135	142	187	190	1015	595	1561	956	764	1842	576	173	258	754	1784	2082	532	1010	508	240	150	334	211	272	215	1020	1625	282	2029	1790
PF3D7_0614400	31	90	14	12	64	15	95	84	220	174	99	112	60	62	41	98	207	133	89	186	77	19	22	37	35	25	15	18	38	17	172	109
PF3D7_0614500	891	1270	569	506	771	556	2482	1065	2398	1229	1069	3159	3611	702	931	2589	2403	2270	1241	2291	1470	550	618	764	988	818	687	358	547	377	951	1568
PF3D7_0614700	24	53	10	7	32	10	72	28	199	507	58	7	2	6	7	26	14	8	30	32	19	9	2	23	9	3	0	299	338	64	650	367
PF3D7_0614800	28	55	14	19	56	28	94	19	218	256	58	297	232	59	72	254	139	219	110	167	108	62	49	86	89	74	72	203	264	158	342	279
PF3D7_0614900	18	58	7	6	57	12	58	31	195	286	62	26	11	29	13	47	26	16	16	26	17	19	6	74	56	20	11	270	459	48	606	315
PF3D7_0615000	39	48	19	17	34	5	112	43	73	115	32	47	60	14	15	33	39	22	29	32	38	11	15	32	25	8	4	14	8	7	35	44
PF3D7_0615100	9	15	1	6	17	4	29	10	83	311	11	4	6	3	5	20	4	5	11	15	14	5	3	12	12	5	3	2	3	11	3	14
PF3D7_0615200	1	10	2	4	7	1	10	2	32	109	4	3	4	4	3	10	0	0	7	18	8	5	1	12	8	3	1	6	6	4	7	24
PF3D7_0615300	9	24	2	5	13	8	36	10	76	170	17	42	19	11	12	41	19	16	14	15	7	20	5	25	36	21	5	52	58	8	119	110
PF3D7_0615400	801	2106	395	599	1908	536	1132	1857	3938	1016	1983	1513	1488	967	861	2867	1636	1742	1401	2136	1271	612	464	1931	1656	701	462	1229	1615	516	1825	1954
PF3D7_0615500	46	54	19	60	93	74	180	28	404	547	91	67	131	34	38	109	67	17	43	47	40	121	50	93	85	97	40	290	338	201	1098	822
PF3D7_0615600	194	410	59	102	168	75	410	479	666	267	586	435	195	79	99	354	386	594	211	369	184	54	45	131	93	95	81	129	228	43	133	196
PF3D7_0615700	36	82	18	21	72	21	152	55	180	431	82	157	131	60	48	191	128	79	91	164	67	46	45	131	137	35	31	67	74	32	205	180
PF3D7_0615800	16	30	8	28	35	14	50	17	172	201	55	120	97	24	23	73	53	51	28	20	23	45	31	73	63	37	34	143	153	26	251	183
PF3D7_0615900	20	80	16	29	93	24	58	18	336	385	84	299	208	100	84	257	103	114	105	111	83	90	50	141	180	83	57	189	131	143	198	230
PF3D7_0616000	21	22	3	15	23	12	72	18	150	337	40	144	106	30	27	110	84	89	53	53	35	29	33	90	37	29	21	52	34	49	96	115
PF3D7_0616100	5	26	2	1	12	2	21	13	35	68	18	22	39	3	7	35	21	20	10	23	8	4	5	22	11	4	5	25	11	10	24	20
PF3D7_0616200	53	90	27	54	108	53	110	29	361	534	111	169	150	59	46	162	84	119	59	88	53	54	39	138	108	73	51	385	525	230	698	431
PF3D7_0616300	5	26	1	1	26	1	16	23	23	34	31	12	9	13	12	20	11	37	15	27	13	3	1	9	14	1	2	10	25	8	24	18
PF3D7_0616400	8	23	4	9	11	9	19	27	83	58	34	23	10	4	10	35	25	62	16	28	16	7	7	9	12	12	4	14	53	0	58	70
PF3D7_0616500	0	2	0	1	7	3	21	5	32	90	13	7	4	2	0	0	10	1	4	4	3	0	0	1	4	1	1	35	2	11	10	1
PF3D7_0616600	15	23	7	28	50	24	46	8	119	166	33	71	71	16	28	87	27	37	18	40	16	45	26	86	49	41	24	120	144	47	166	144
PF3D7_0616700	7	11	4	1	11	7	23	4	77	205	17	28	15	8	12	31	25	17	17	30	13	6	5	17	23	4	10	6	4	0	31	57
PF3D7_0616800	11	37	14	25	35	18	63	15	160	255	36	160	146	30	30	106	96	90	47	59	36	63	35	72	40	38	37	85	102	32	197	233
PF3D7_0616900	32	174	19	28	80	16	103	112	282	152	145	135	96	56	66	212	96	150	90	145	78	35	33	130	116	27	16	47	77	9	88	117
PF3D7_0617000	20	32	12	11	21	13	62	30	92	57	42	138	159	33	38	126	101	70	49	84	68	24	39	56	27	34	25	23	7	29	24	43
PF3D7_0617100	180	238	74	85	181	91	286	297	585	529	300	320	302	58	59	152	244	229	121	136	90	45	35	78	64	41	49	294	288	170	362	266
PF3D7_0617200	619	1205	374	246	561	238	1110	967	1664	949	906	1858	1107	406	600	1669	1420	1479	723	1658	773	268	221	387	613	408	338	678	925	241	1033	1222
PF3D7_0617300	34	29	15	31	55	30	104	33	224	428	65	21	24	12	8	45	34	18	24	30	26	51	53	83	40	38	14	266	192	84	674	395
PF3D7_0617400	17	51	10	28	61	16	67	19	193	438	27	17	30	24	12	31	11	6	16	27	23	22	7	36	44	16	11	95	76	55	95	162
PF3D7_0617800	286	346	151	165	353	172	1024	240	795	1338	363	422	559	117	98	254	475	280	208	204	130	225	204	418	338	159	101	1531	856	2732	4190	1291
PF3D7_0617900	413	292	222	247	248	284	1991	757	1310	2400	660	968	806	70	79	214	322	515	216	205	164	140	170	208	93	199	153	3430	886	2858	2527	1314
PF3D7_0618000	90	123	60	31	69	46	345	233	798	909	308	6	1	4	0	11	27	9	11	25	11	21	28	39	1	6	8	1985	3156	261	1925	820
PF3D7_0618100	6	25	2	4	12	5	22	35	112	199	52	22	4	10	18	68	42	43	16	29	21	3	10	41	20	5	7	64	123	35	239	107
PF3D7_0618200	170	272	108	77	126	81	488	239	591	410	260	535	597	147	192	557	460	362	256	372	297	106	187	208	245	141	105	77	112	48	242	330
PF3D7_0618300	566	502	341	270	409	321	1913	763	1111	815	675	1846	1762	250	311	875	1221	1120	664	796	600	187	286	409	292	405	336	252	217	250	541	797
PF3D7_0618500	19	42	18	36	55	41	95	10	200	528	33	17	46	7	11	28	18	10	17	27	21	42	33	32	20	44	19	221	105	169	489	285
PF3D7_0618600	5	17	4	15	39	4	28	5	90	184	19	74	42	35	21	76	48	39	20	23	29	20	8	33	57	18	14	32	47	9	204	170
PF3D7_0618700	9	54	2	4	36	4	54	39	61	68	56	60	11	30	21	70	32	54	30	65	31	10	4	30	60	8	12	25	69	4	94	55
PF3D7_0618800	0	15	0	0	11	0	0	3	34	48	9	7	4	16	3	13	16	15	5	5	11	0	0	8	1	0	1	2	40	4	57	34
PF3D7_0619100	7	19	0	3	16	7	39	15	35	53	26	33	42	15	12	39	20	33	22	20	10	3	7	32	18	5	3	19	40	22	84	43
PF3D7_0619200	218	660	109	140	649	136	328	494	988	481	619	260	221	179	163	600	375	409	222	508	252	75	70	352	189	71	73	211	258	102	393	238
PF3D7_0619300	10	44	4	11	38	12	49	20	196	251	68	71	53	40	25	107	66	85	22	40	35	20	18	77	55	31	19	48	148	17	139	102
PF3D7_0619400	390	325	224	395	285	394	851	235	1603	1732	415	1141	927	149	197	667	566	579	406	315	309	490	388	540	221	652	420	1206	1068	1103	2353	2030
PF3D7_0619500	33	102	9	19	56	13	97	101	228	65	139	219	89	33	59	172	208	270	112	186	96	30	24	107	56	32	41	50	151	10	120	101
PF3D7_0619600	0	12	1	0	8	1	0	7	25	20	7	23	5	12	9	32	24	43	8	15	21	3	0	11	12	2	2	5	21	2	18	23
PF3D7_0619700	8	36	3	4	49	16	40	25	131	267	47	17	7	21	9	34	12	21	22	36	9	12	15	60	41	6	6	149	243	52	401	181
PF3D7_0619800	31	117	12	23	78	9	51	125	211	124	128	114	41	53	54	166	106	212	70	124	73	19	21	108	41	24	24	105	264	25	145	106
PF3D7_0619900	51	91	24	31	80	33	162	85	313	289	109	147	108	53	51	165	112	108	83	128	109	30	44	77	54	32	35	239	109	62	363	309
PF3D7_0620000	4	6	1	3	7	1	16	3	75	73	18	4	4	1	1	8	3	7	4	7	7	5	4	14	6	2	1	2	1	5	10	10
PF3D7_0620100	4	10	3	6	20	5	31	2	65	342	6	18	11	15	7	32	2	4	16	29	19	10	7	26	20	6	6	12	12	4	46	72
PF3D7_0620300	1	3	1	0	4	0	11	22	39	43	37	6	0	0	3	4	4	7	3	4	0	0	0	2	0	0	0	60	254	27	165	26
PF3D7_0620400	16	21	6	7	9	11	103	26	176	161	67	0	0	1	0	0	3	5	1	3	2	7	4	8	0	1	3	463	421	105	366	111
PF3D7_0620500	40	142	15	23	92	37	229	128	374	285	163	105	32	36	26	119	51	114	62	93	36	26	18	78	36	21	18	139	108	56	308	152
PF3D7_0620600	0	6	0	2	9	2	6	8	14	9	16	8	3	6	3	5	4	14	2	14	2	1	0	0	2	1	0	5	2	5	15	6
PF3D7_0620700	5	11	0	5	10	3	40	13	63	215	31	11	1	5	1	11	11	11	5	7	5	6	0	21	8	2	1	107	150	13	302	89
PF3D7_0621000	3	23	0	2	12	4	10	10	45	44	19	19	6	22	7	28	39	72	21	30	20	2	3	25	15	1	4	11	57	1	44	30
PF3D7_0621100	82	141	45	47	88	70	301	123	856	1699	267	47	17	15	22	69	67	56	44	77	60	28	41	81	34	20	18	1350	1619	384	2266	1040
PF3D7_0621200	149	137	87	64	109	59	600	150	483	687	165	1372	1384	194	215	487	1131	642	455	326	366	103	168	314	133	134	130	55	13	107	89	169
PF3D7_0621300	68	254	27	32	119	32	208	321	262	131	248	276	120	66	75	247	265	461	115	215	124	12	19	73	61	16	24	23	18	5	23	31
PF3D7_0621400	25	31	15	42	47	32	290	87	517	1055	209	48	19	10	10	27	102	86	32	67	33	1	6	16	8	12	4	456	50	96	548	99
PF3D7_0621500	0	5	0	1	9	1	9	11	24	33	11	15	1	11	13	12	10	20	11	10	7	5	0	9	9	6	3	18	17	1	45	28
PF3D7_0621700	9	49	6	13	32	18	28	32	108	136	47	143	100	42	29	124	77	209	37	60	33	24	7	64	39	17	22	22	33	21	45	58
PF3D7_0621800	729	681	447	323	430	352	2074	886	1717	1092	739	2269	2935	295	367	826	1661	1507	664	940	637	185	266	314	298	333	330	181	97	275	333	666
PF3D7_0621900	206	513	93	111	295	99	439	494	635	318	507	441	285	74	108	340	394	559	210	378	179	58	46	142	71	65	82	167	325	121	334	320
PF3D7_0622000	5	9	3	3	5	4	42	13	76	134	12	43	8	5	5	21	12	12	10	14	12	8	6	7	7	9	9	5	3	3	39	49
PF3D7_0622100	7	26	2	1	22	7	34	58	116	173	106	15	15	2	4	17	73	65	24	36	14	2	1	14	4	3	3	24	29	4	29	16
PF3D7_0622200	96	206	41	42	92	24	228	231	270	143	136	249	137	57	91	220	244	254	144	166	143	32	28	97	53	34	24	86	61	15	78	86
PF3D7_0622300	3	18	3	5	12	6	18	19	95	132	31	36	19	13	9	28	38	35	16	18	13	6	5	15	18	8	6	7	9	5	7	20
PF3D7_0622400	8	14	2	7	8	5	8	6	47	43	8	46	15	28	25	56	19	16	13	18	10	18	15	30	27	16	16	9	18	1	33	88
PF3D7_0622500	12	35	4	7	14	2	47	28	99	156	25	42	9	13	18	62	52	35	31	66	43	3	10	12	12	8	6	22	41	10	61	42
PF3D7_0622600	5	32	2	17	27	15	88	10	130	321	26	38	23	18	23	60	19	15	20	23	23	38	14	37	66	23	16	150	124	27	341	357
PF3D7_0622700	1	7	2	0	7	0	13	13	21	26	12	12	8	6	10	26	14	11	12	10	15	2	1	4	10	1	0	2	4	0	21	18
PF3D7_0622800	411	930	183	176	403	205	852	1090	1788	653	1115	1337	594	166	335	1147	1273	1237	495	994	569	200	173	503	206	212	233	173	316	45	367	400
PF3D7_0622900	232	590	82	121	408	124	550	777	1314	864	894	248	52	48	111	314	330	163	208	384	152	54	53	146	99	44	40	537	229	150	312	181
PF3D7_0623000	12	32	4	20	31	25	89	22	231	148	67	123	80	32	25	77	79	39	48	25	43	46	30	65	27	37	43	77	64	45	233	187
PF3D7_0623100	616	889	267	347	701	378	1345	1180	1655	1256	1080	1454	1188	288	285	894	976	1139	553	691	430	279	258	611	301	340	321	311	303	309	522	640
PF3D7_0623200	27	84	10	14	57	15	123	86	148	148	88	134	74	28	36	103	109	146	60	79	53	6	16	22	40	13	13	21	24	6	81	88
PF3D7_0623300	14	21	9	21	39	26	66	31	110	170	27	69	103	15	12	35	23	20	17	11	18	49	28	50	50	67	43	82	60	66	252	233
PF3D7_0623400	0	7	4	2	6	1	7	1	35	76	5	2	8	1	0	10	4	6	4	8	4	4	2	9	1	4	2	8	10	3	34	19
PF3D7_0623500	38	50	18	30	52	33	111	32	205	280	41	66	94	23	18	38	57	55	37	54	35	32	13	21	33	20	26	80	54	37	238	207
PF3D7_0623600	127	171	61	120	155	123	416	282	507	377	329	452	246	28	47	171	238	269	103	158	85	59	57	79	32	84	71	130	121	129	232	256
PF3D7_0623700	7	19	6	9	31	6	29	34	98	157	49	87	29	13	14	74	47	79	27	49	20	10	1	29	27	7	12	32	40	7	82	63
PF3D7_0623800	997	1839	436	702	1009	642	2178	2928	3928	1618	2765	1256	548	99	275	789	1760	1658	602	1412	516	69	74	139	121	82	95	744	53	320	206	259
PF3D7_0623900	19	17	11	18	23	16	52	25	158	189	29	100	105	27	15	83	49	27	19	16	32	30	24	39	35	32	29	56	23	41	103	119
PF3D7_0624000	528	487	259	316	376	424	1595	604	1908	1226	775	2385	1396	190	398	1081	1457	1187	628	784	588	419	406	580	166	530	453	964	874	579	2029	2021
PF3D7_0624100	1	17	4	12	13	7	36	11	108	294	28	32	10	16	14	32	17	6	8	29	5	19	12	24	17	10	15	51	61	20	169	113
PF3D7_0624200	22	60	16	22	66	17	75	25	233	515	53	57	50	47	21	96	46	45	32	67	54	48	22	109	83	38	22	193	178	78	346	243
PF3D7_0624300	1	4	1	4	2	5	47	4	54	688	5	28	10	5	7	18	2	10	12	14	7	9	5	12	15	6	5	33	8	26	40	21
PF3D7_0624400	13	31	2	10	31	12	70	36	114	121	56	112	117	19	27	69	63	83	27	49	28	21	15	47	32	17	15	139	78	82	176	103
PF3D7_0624500	20	14	8	21	35	26	118	17	115	223	37	57	78	13	10	37	35	13	20	18	13	29	19	44	49	44	17	204	77	266	548	303
PF3D7_0624600	866	1675	299	530	750	497	1597	1459	3066	1709	1675	1935	862	273	393	1373	1199	1881	606	989	494	376	238	819	523	341	315	2964	2794	820	2217	1397
PF3D7_0624700	6	17	1	8	18	8	15	2	50	45	12	18	14	9	13	27	14	4	2	6	4	16	8	25	21	16	13	46	57	6	97	112
PF3D7_0624800	3	8	1	3	6	2	9	2	42	61	12	3	1	0	4	5	2	0	2	4	4	5	2	5	2	1	0	10	4	2	22	11
PF3D7_0624900	6	15	2	6	15	6	29	3	75	191	14	8	11	8	8	29	8	1	13	15	12	5	4	21	23	10	6	7	4	6	12	18
PF3D7_0625200	5	6	4	4	30	6	13	5	21	65	10	15	19	3	3	7	6	5	5	6	4	12	8	9	16	5	7	51	58	55	138	50
PF3D7_0625300	6	45	6	17	64	14	43	24	136	81	82	84	35	32	33	104	49	65	22	34	26	40	22	86	59	26	36	200	445	33	291	178
PF3D7_0625400	54	105	34	24	73	15	123	173	252	331	192	56	43	37	43	115	206	226	83	175	117	7	18	44	14	5	10	288	49	34	124	115
PF3D7_0625500	0	4	0	0	3	0	13	10	18	20	15	8	3	2	1	3	5	16	3	5	2	0	1	3	5	0	1	7	5	2	26	13
PF3D7_0625600	5	12	2	3	15	4	16	12	34	28	10	10	3	6	8	34	21	4	9	18	21	4	3	21	9	3	1	9	5	2	18	12
PF3D7_0625700	9	18	2	3	26	3	31	9	63	203	20	43	15	26	22	38	43	44	29	28	20	4	1	24	50	13	5	19	32	5	121	119
PF3D7_0625800	8	20	3	1	25	1	25	23	54	68	58	21	4	4	7	29	15	25	19	34	10	3	6	20	19	6	5	13	30	8	25	28
PF3D7_0626000	20	96	12	9	34	6	97	158	159	106	194	191	64	40	49	109	330	615	107	227	90	15	9	54	25	20	21	39	104	14	90	71
PF3D7_0626100	13	31	18	25	44	25	87	2	238	333	41	134	150	35	26	84	99	121	45	51	46	39	25	47	65	62	36	76	37	56	161	169
PF3D7_0626300	6	3	1	12	13	15	33	6	90	78	18	13	17	5	12	20	9	3	5	8	2	2	5	18	14	19	8	13	5	5	57	53
PF3D7_0626400	13	33	3	9	31	7	42	9	166	274	28	33	27	6	13	32	28	2	8	18	11	13	8	49	42	16	4	234	156	42	215	151
PF3D7_0626600	2	9	0	2	16	0	33	21	28	61	27	11	4	5	2	7	9	8	3	5	5	1	1	5	1	1	1	2	7	0	11	16
PF3D7_0626700	319	524	201	275	472	305	1087	701	1317	713	708	614	356	99	180	637	500	392	288	559	336	132	153	290	201	177	184	144	139	25	295	497
PF3D7_0626800	2546	2168	1398	1184	1315	1316	8462	3558	6041	2134	2998	11471	7687	1112	1536	3856	5942	4406	2361	2608	2113	1799	1421	1618	1106	2878	2338	1387	1416	1247	2210	4886
PF3D7_0626900	6	9	1	1	9	4	22	22	92	52	49	21	24	11	7	30	38	38	19	18	10	9	5	24	18	8	6	18	30	9	48	41
PF3D7_0627000	1	6	0	0	5	1	13	12	24	30	7	12	2	2	3	5	9	10	6	7	7	0	3	0	5	1	0	0	0	3	12	6
PF3D7_0627100	230	489	111	115	361	164	524	597	1137	1044	508	397	165	100	87	277	371	274	197	270	163	79	40	145	97	69	75	388	345	252	551	336
PF3D7_0627200	2	6	4	5	11	4	13	12	40	95	5	4	2	7	4	10	7	7	3	7	4	9	6	8	1	5	6	18	16	4	64	62
PF3D7_0627300	209	360	130	161	297	182	694	374	854	1038	501	587	484	64	119	363	445	462	216	427	244	162	127	179	156	149	119	779	575	395	1418	723
PF3D7_0627400	4	14	1	4	8	2	33	10	44	71	19	51	18	10	14	42	32	39	13	33	12	10	6	18	22	11	5	19	11	3	27	32
PF3D7_0627500	437	310	210	152	284	180	1926	583	997	718	511	1675	1605	167	236	490	904	488	384	303	295	230	248	303	164	343	335	154	75	170	198	672
PF3D7_0627600	10	27	2	1	14	4	22	14	72	315	17	25	9	2	11	28	26	28	20	32	18	3	1	14	14	5	4	4	3	1	3	27
PF3D7_0627700	319	886	121	245	582	229	1123	950	2499	1308	1187	993	169	180	197	789	982	898	423	795	459	180	156	547	143	185	161	405	695	113	1069	1080
PF3D7_0627800	148	162	69	113	195	123	545	245	604	509	293	501	291	73	89	255	333	342	193	199	152	97	81	171	67	115	100	625	347	509	595	447
PF3D7_0627900	45	99	21	25	100	35	175	115	220	206	123	125	83	32	26	113	129	137	63	119	78	24	13	31	55	26	31	115	60	33	260	180
PF3D7_0628000	9	8	5	5	6	8	23	12	43	50	11	82	56	15	9	41	37	33	11	7	12	6	8	17	13	12	8	16	10	7	43	23
PF3D7_0628100	265	305	182	89	168	141	845	361	1501	1665	502	63	15	6	13	34	54	29	37	47	34	101	50	113	14	14	14	4148	3281	1940	4236	1276
PF3D7_0628200	660	1340	336	425	844	358	1439	1209	2842	1191	1245	1446	1466	272	409	1095	1218	823	672	933	601	281	215	473	456	363	242	1232	948	911	1471	1188
PF3D7_0628300	547	667	343	401	1049	547	2136	998	4594	11882	951	811	589	114	100	327	352	240	176	157	176	194	121	334	142	301	220	8830	1832	4741	4413	4737
PF3D7_0628400	4	21	1	5	29	8	41	19	120	291	22	1	3	6	2	16	10	7	7	14	11	1	1	18	2	1	2	22	1	13	20	22
PF3D7_0628500	3	7	0	2	8	1	6	5	36	33	5	16	17	4	2	10	15	14	5	8	10	2	3	7	9	1	7	4	2	3	33	12
PF3D7_0628600	57	89	12	33	82	27	138	64	215	210	110	138	130	61	60	178	105	117	65	138	71	21	37	96	73	34	25	54	49	13	103	94
PF3D7_0628700	1	20	1	1	33	1	26	13	91	79	32	33	21	21	16	30	33	34	25	39	20	2	4	14	24	1	3	19	15	5	65	58
PF3D7_0628800	14	22	10	12	26	14	20	6	111	100	33	117	22	16	22	72	47	99	22	40	34	29	10	41	20	34	33	40	76	3	61	77
PF3D7_0628900	8	20	1	12	17	4	12	6	71	182	18	73	48	26	22	76	26	39	22	24	14	9	10	34	66	15	19	17	24	6	13	31
PF3D7_0629100	37	142	16	35	149	34	135	147	263	199	144	197	53	42	51	142	90	111	66	54	68	26	21	82	54	20	38	62	84	16	183	138
PF3D7_0629200	113	155	43	57	128	55	293	145	521	389	205	461	382	112	163	506	331	449	186	383	217	124	71	149	119	114	64	288	295	29	523	626
PF3D7_0629300	50	44	30	7	20	23	235	88	313	647	112	9	4	2	3	13	25	10	7	14	5	4	2	15	2	2	1	1098	486	557	547	327
PF3D7_0629400	46	88	21	56	69	48	86	29	410	706	90	543	236	86	88	408	213	347	116	140	126	107	102	201	107	145	138	87	171	14	223	303
PF3D7_0629500	111	273	58	59	257	79	363	319	648	902	279	526	401	165	129	416	358	439	245	337	200	39	35	153	121	59	59	620	139	174	277	344
PF3D7_0629600	18	70	3	8	56	9	75	90	111	165	76	62	27	33	28	55	63	90	46	73	55	7	4	23	7	5	5	53	20	24	28	49
PF3D7_0629700	279	728	94	153	416	136	569	468	1442	716	506	666	629	231	244	643	397	281	248	279	204	247	140	422	435	171	115	781	994	332	949	833
PF3D7_0629800	75	365	35	47	224	55	178	433	574	325	475	207	81	75	97	301	260	405	149	358	164	31	26	137	88	35	37	86	229	9	210	222
PF3D7_0629900	131	165	73	69	116	80	356	254	395	265	237	170	178	58	37	93	220	177	87	132	83	32	28	45	58	46	27	93	88	138	299	283
PF3D7_0630100	3	6	1	0	4	0	11	13	25	79	15	4	1	3	0	5	9	2	3	2	2	0	1	6	1	0	0	56	9	11	33	25
PF3D7_0630200	2	2	2	3	4	5	39	4	17	711	3	12	10	2	0	3	2	2	8	10	3	0	1	1	1	2	0	3	1	35	7	11
PF3D7_0630300	18	72	9	30	58	31	39	21	341	385	53	128	95	30	40	161	59	24	40	42	39	63	28	148	82	63	52	114	421	20	274	261
PF3D7_0630500	14	95	5	5	30	2	56	82	121	91	99	62	19	33	45	110	86	156	67	74	66	8	8	52	18	2	8	4	13	1	64	44
PF3D7_0630600	63	123	23	40	99	49	126	82	397	479	145	152	101	54	43	154	81	106	61	99	68	53	41	141	70	48	43	349	499	50	678	466
PF3D7_0630700	2	16	2	0	6	2	30	16	51	74	32	16	5	6	8	18	17	27	8	14	16	3	0	7	5	5	3	65	47	29	37	51
PF3D7_0630800	1	3	0	0	5	2	22	5	62	85	12	3	5	1	2	13	6	8	5	8	1	3	2	4	7	1	1	10	7	7	10	8
PF3D7_0630900	122	271	57	87	211	95	322	294	489	293	283	374	232	70	103	328	336	377	187	396	189	41	59	154	90	36	62	38	38	16	119	100
PF3D7_0631000	0	6	1	2	8	4	25	3	45	75	14	6	3	6	0	13	18	27	5	17	4	3	5	8	5	1	4	34	83	14	258	77
PF3D7_0631100	5	17	3	14	7	7	23	20	30	7	24	22	3	3	6	25	33	30	28	76	47	2	2	17	17	11	33	3	1	0	1	6
PF3D7_0631400	0	0	2	0	4	0	0	2	7	1	3	67	43	88	72	204	13	15	24	19	18	8	13	97	3	7	0	2	4	1	1	3
PF3D7_0631500	0	6	2	14	47	10	24	4	36	11	26	1	0	0	1	1	16	5	19	36	10	0	0	2	2	2	1	0	0	0	2	2
PF3D7_0632500	12	10	5	5	15	4	60	46	85	34	34	36	21	15	10	28	28	8	13	8	8	7	11	28	14	24	7	6	6	15	14	39
PF3D7_0632800	1236	1251	482	2	7	1	2449	4085	40	18	10	136	251	95	180	528	4	0	7	2	3	45	50	195	1	3	0	148	109	266	17	19
PF3D7_0700800	0	6	0	0	0	0	0	0	0	0	1	43	42	74	45	122	5	7	12	3	7	1	5	87	2	0	1	2	5	1	0	1
PF3D7_0701100	9	6	2	4	3	4	23	23	28	9	24	25	80	5	5	11	2	13	9	2	4	3	4	9	3	1	0	0	0	3	18	3
PF3D7_0701600	1	4	0	1	1	0	1	1	0	0	0	226	139	136	135	285	6	32	16	11	24	12	24	118	8	2	3	2	3	0	0	1
PF3D7_0701900	309	464	143	373	645	348	252	390	991	536	312	10	7	11	11	57	45	21	52	93	44	6	10	42	14	5	3	170	1	88	8	27
PF3D7_0702000	763	1347	381	736	1945	710	967	954	1903	672	820	41	53	54	72	154	195	66	182	355	215	7	17	28	31	6	15	94	2	50	5	53
PF3D7_0702100	338	473	202	338	515	386	215	334	812	917	252	15	13	10	17	24	33	25	29	67	31	3	6	19	5	3	5	568	4	507	40	88
PF3D7_0702200	108	199	59	36	78	55	323	285	948	1201	276	188	74	69	80	246	364	281	132	252	126	13	41	93	14	7	7	934	12	213	118	340
PF3D7_0702300	376	1231	182	273	754	231	353	1256	945	185	1048	80	20	47	68	367	326	287	157	567	174	13	24	95	20	12	6	48	2	4	12	4
PF3D7_0702400	52	58	26	24	54	19	463	134	139	102	109	1028	472	62	136	289	451	554	306	315	241	51	112	128	37	34	38	43	40	87	40	40
PF3D7_0702500	155	127	62	102	134	103	475	141	365	144	166	1250	693	109	199	683	1211	967	513	483	360	146	318	503	48	90	88	41	42	75	77	138
PF3D7_0702900	14	44	10	12	46	19	58	44	74	149	38	55	55	29	38	105	59	44	48	69	51	28	18	28	32	23	14	17	44	19	129	104
PF3D7_0703000	2	19	0	1	14	1	14	23	55	47	27	19	6	3	12	24	15	18	13	21	14	5	2	29	10	4	3	11	44	3	35	15
PF3D7_0703100	2	17	3	1	15	3	18	12	14	23	18	13	3	7	5	10	10	23	4	20	8	2	0	1	5	0	1	3	5	1	9	5
PF3D7_0703200	32	122	15	50	134	48	125	58	451	323	182	191	149	67	79	247	108	192	63	97	57	131	65	242	114	72	66	404	669	130	523	323
PF3D7_0703300	6	13	4	4	12	6	26	7	77	111	18	47	22	17	23	50	43	34	19	29	28	16	21	29	23	8	13	28	25	8	86	83
PF3D7_0703400	1	18	0	2	11	2	21	16	87	95	42	36	27	22	16	49	105	110	18	27	20	8	4	31	7	4	5	4	19	4	30	28
PF3D7_0703500	916	1655	427	530	727	501	1758	1892	3279	1625	1910	3906	2040	415	643	1943	2402	3799	1182	1728	1018	414	257	738	393	552	528	727	1295	324	947	1108
PF3D7_0703600	65	99	51	63	142	64	144	42	413	504	110	43	64	27	22	85	54	24	29	81	36	63	60	114	93	43	35	532	583	213	1369	667
PF3D7_0703700	78	174	34	46	116	33	316	228	266	152	212	456	180	80	67	215	179	304	121	151	110	42	27	110	130	25	43	59	42	25	76	93
PF3D7_0703800	5	9	4	7	10	5	20	20	76	30	53	6	7	6	3	10	9	20	5	10	1	7	4	26	7	6	1	6	3	4	7	9
PF3D7_0703900	137	445	26	55	168	39	369	517	539	228	495	425	105	60	103	277	306	681	193	346	162	27	26	108	78	23	43	32	78	8	49	68
PF3D7_0704000	39	116	12	14	37	12	104	156	215	92	167	126	33	26	24	76	88	109	52	75	33	15	11	33	31	15	21	36	66	14	63	44
PF3D7_0704100	31	212	12	26	142	41	110	121	454	449	293	26	4	13	10	61	51	80	26	76	30	24	6	89	45	10	9	817	1835	107	1318	515
PF3D7_0704200	48	121	16	15	35	18	87	111	198	89	106	114	73	27	49	132	92	115	68	110	58	12	25	76	25	15	18	55	22	14	41	43
PF3D7_0704300	79	227	49	118	193	116	151	87	724	281	264	96	149	60	67	251	73	63	50	93	69	194	83	254	230	141	77	1258	1611	260	1082	797
PF3D7_0704400	35	81	16	26	85	24	139	53	253	495	112	107	60	47	42	113	63	97	63	110	70	41	23	80	56	25	30	373	735	79	655	285
PF3D7_0704500	43	86	15	24	89	29	72	39	180	192	79	12	3	4	4	20	23	9	15	22	6	25	10	82	18	8	5	395	928	75	1099	448
PF3D7_0704600	720	1675	307	374	693	377	1520	1476	3430	2444	1720	1877	1150	355	481	1601	1642	2021	815	1242	734	332	276	805	509	371	315	1973	2154	852	1828	1381
PF3D7_0704700	9	43	5	7	34	5	26	55	72	56	68	28	15	13	10	28	23	41	20	29	18	7	5	22	21	3	7	56	93	8	154	83
PF3D7_0704800	14	18	6	5	25	6	63	27	126	272	33	18	11	4	8	24	15	12	6	9	5	6	8	39	9	7	5	299	92	144	322	91
PF3D7_0704900	4	20	4	3	19	2	27	18	90	203	40	50	15	17	13	42	17	36	20	28	13	10	7	18	19	3	7	34	58	10	105	105
PF3D7_0705000	276	650	140	186	433	144	505	670	1220	458	698	443	389	180	243	796	522	473	305	488	275	146	158	455	260	175	112	153	198	68	325	270
PF3D7_0705100	14	39	5	7	44	4	19	17	127	172	59	4	2	9	7	26	16	13	15	31	11	6	3	33	8	4	4	87	259	11	294	137
PF3D7_0705200	2	6	0	0	2	2	4	2	16	21	11	23	6	5	5	14	6	18	1	2	0	1	1	9	5	1	1	6	4	1	13	5
PF3D7_0705300	26	89	17	45	100	38	84	21	306	372	87	90	111	49	47	124	68	40	45	61	27	59	37	111	140	46	27	473	326	80	542	317
PF3D7_0705400	135	178	65	206	236	188	377	64	864	866	187	466	525	84	88	365	158	83	99	92	82	332	181	314	238	395	241	1059	982	688	1772	1443
PF3D7_0705500	563	1113	231	395	730	392	1270	1435	2454	1335	1456	566	142	74	130	484	557	333	337	561	271	185	90	270	136	149	109	1940	2564	746	2213	1002
PF3D7_0705600	2	24	3	5	11	5	16	22	82	33	82	52	33	10	10	32	51	59	31	56	29	7	1	21	15	11	9	14	19	1	11	19
PF3D7_0705700	298	590	145	154	369	148	1592	702	858	828	573	1654	1435	402	308	784	1128	1129	745	936	673	175	160	296	450	231	189	188	256	213	478	589
PF3D7_0705800	1	7	2	2	9	2	34	1	52	294	6	23	21	4	4	9	16	14	7	7	6	5	8	10	13	4	8	2	3	5	22	18
PF3D7_0705900	23	51	18	35	50	26	160	42	228	683	59	165	156	35	40	57	109	68	55	34	63	66	28	42	54	62	48	99	97	116	375	409
PF3D7_0706000	293	843	122	160	588	183	715	994	1502	1259	1079	576	325	205	213	595	706	797	376	587	408	116	90	350	195	114	118	253	659	111	1017	702
PF3D7_0706100	11	36	12	23	41	22	42	36	136	109	41	56	32	36	14	66	36	33	12	20	20	25	20	42	46	29	16	104	131	42	253	172
PF3D7_0706200	3	1	2	0	0	1	1	1	9	30	6	31	7	3	3	11	7	3	3	2	3	0	0	1	12	6	2	3	5	4	25	17
PF3D7_0706300	4	10	0	2	8	2	67	56	38	53	80	43	16	4	1	4	20	65	17	15	3	1	0	4	5	0	0	97	78	54	107	14
PF3D7_0706400	320	357	161	153	191	148	850	348	558	276	331	972	1165	175	181	454	588	589	324	511	325	122	112	153	244	208	142	104	119	146	294	393
PF3D7_0706500	402	928	185	225	624	226	778	912	1679	660	895	1012	512	211	263	870	656	866	433	794	403	124	130	406	351	137	104	331	380	122	260	318
PF3D7_0706700	12	12	4	4	12	7	38	22	124	99	25	22	15	6	6	19	22	14	12	10	9	1	2	20	4	1	3	14	4	6	69	34
PF3D7_0707200	25	69	14	18	50	24	65	31	209	174	59	65	49	21	17	44	27	11	21	15	17	46	13	33	25	45	22	224	230	178	538	242
PF3D7_0707300	1156	1422	681	707	975	777	1575	839	3552	3717	1292	64	21	27	31	131	126	46	123	187	131	475	227	339	73	109	50	12245	14839	5688	12132	5810
PF3D7_0707400	62	88	24	39	50	45	200	79	335	333	137	564	226	71	132	284	313	479	169	287	182	54	45	115	125	100	78	146	82	19	195	173
PF3D7_0707500	9	170	2	6	162	5	46	209	248	325	177	15	2	13	15	44	25	40	20	35	9	0	0	23	4	0	2	50	15	21	26	25
PF3D7_0707600	20	64	9	16	57	13	50	53	166	184	69	33	16	14	22	67	38	33	40	71	41	6	9	40	19	12	8	17	13	4	35	49
PF3D7_0707700	194	338	119	117	202	104	686	416	1196	1256	495	596	372	121	128	372	510	402	251	324	220	113	91	170	110	114	98	1180	585	739	845	731
PF3D7_0707800	16	36	9	14	49	34	46	21	182	131	61	92	79	36	29	82	45	45	28	44	21	38	25	58	72	35	19	95	192	12	213	239
PF3D7_0707900	211	264	123	127	217	109	477	233	598	528	227	426	379	68	102	308	264	300	148	264	196	56	102	160	85	79	63	76	67	24	149	259
PF3D7_0708000	10	43	7	10	45	17	63	19	218	409	62	126	76	35	32	129	83	111	55	66	41	8	17	69	42	24	22	34	39	18	33	78
PF3D7_0708100	56	59	33	33	44	32	114	67	152	168	66	102	63	20	32	76	75	56	53	57	50	18	41	37	48	40	36	19	19	3	52	79
PF3D7_0708200	2	11	1	0	4	0	5	8	31	35	10	3	0	5	5	17	1	3	9	9	2	1	3	25	5	5	1	1	0	0	0	2
PF3D7_0708300	35	77	21	15	44	10	130	82	180	172	74	53	35	23	23	99	88	64	37	122	56	13	15	59	34	7	15	4	6	7	10	56
PF3D7_0708400	5897	5694	3034	3384	4567	3371	10907	5903	16229	9841	5757	24235	28064	5081	5207	12279	10905	13361	9003	9156	8608	3055	2994	5377	6039	6345	5532	2095	2722	2119	2455	5923
PF3D7_0708500	92	150	45	34	115	32	144	96	264	182	96	217	281	83	100	345	142	125	150	182	130	60	105	260	171	58	73	53	56	85	45	117
PF3D7_0708600	1	4	0	3	3	1	24	0	16	174	1	5	10	0	0	11	9	10	5	7	6	1	0	2	5	2	3	7	5	2	39	25
PF3D7_0708700	50	47	23	59	52	40	134	30	284	567	69	103	150	23	25	71	67	54	39	44	28	72	64	111	41	74	36	248	235	349	529	440
PF3D7_0708800	1339	2357	693	730	1228	717	2078	2132	4287	1619	2214	3783	1856	604	1048	3430	2734	2955	1611	2665	1667	509	464	1119	921	752	768	495	687	191	796	1243
PF3D7_0708900	11	46	6	11	31	9	64	67	80	87	43	27	8	11	9	28	25	33	18	30	22	8	5	21	15	4	4	15	24	5	71	48
PF3D7_0709000	187	270	132	98	343	102	649	374	940	401	344	399	547	148	191	434	697	208	237	236	271	62	67	165	110	85	53	87	33	49	155	182
PF3D7_0709100	70	117	23	69	112	79	176	44	471	680	145	244	205	52	66	189	94	139	72	88	62	129	51	155	144	146	109	468	723	161	1224	1004
PF3D7_0709200	1	6	1	2	9	4	22	16	43	54	18	11	16	5	1	12	27	11	8	11	8	12	8	13	10	4	2	20	23	17	60	44
PF3D7_0709300	43	155	14	25	43	22	132	141	307	167	164	209	75	33	53	150	176	216	65	139	95	40	17	69	47	40	27	50	128	20	97	133
PF3D7_0709400	12	31	5	18	31	13	20	7	75	79	22	44	13	10	12	60	10	19	9	17	7	23	21	66	32	25	13	82	192	15	113	112
PF3D7_0709500	3	17	1	2	19	7	14	2	47	91	14	23	20	17	13	34	16	17	9	22	12	10	5	15	37	4	5	23	60	6	141	123
PF3D7_0709600	86	191	46	41	128	41	155	207	269	104	228	190	149	52	41	194	140	188	91	163	88	36	30	95	67	35	28	26	36	7	49	50
PF3D7_0709700	38	53	12	24	45	35	162	54	143	472	63	44	56	7	21	32	35	21	24	32	19	29	3	45	36	22	10	197	217	202	517	271
PF3D7_0709800	8	9	3	4	5	9	32	9	26	106	9	15	7	7	4	5	3	6	4	11	6	4	7	5	6	4	4	18	26	2	54	50
PF3D7_0709900	16	19	7	10	31	10	61	13	225	276	63	10	20	3	13	38	19	8	11	14	12	14	7	49	32	16	7	160	81	71	96	121
PF3D7_0710000	14	40	3	18	31	17	63	47	132	112	59	43	83	18	14	37	26	23	23	20	17	35	10	27	22	17	16	159	336	222	287	168
PF3D7_0710100	19	110	7	13	108	13	99	104	142	67	117	65	24	20	23	82	33	41	40	59	31	11	7	38	50	9	10	39	128	11	173	103
PF3D7_0710200	126	484	60	112	542	96	180	105	1275	624	272	447	545	324	428	1382	316	311	406	494	321	223	212	981	1119	238	141	823	1410	294	926	1184
PF3D7_0710300	19	12	8	4	22	12	32	12	77	97	11	118	86	18	27	50	82	78	36	39	34	23	19	27	24	27	31	20	17	11	56	122
PF3D7_0710400	2	17	1	2	10	0	16	16	23	52	16	21	2	21	12	41	29	38	21	27	19	0	0	19	14	2	2	8	23	1	35	28
PF3D7_0710500	11	20	1	7	19	4	22	3	67	203	27	57	42	40	23	75	34	21	32	38	20	14	15	60	62	20	16	35	17	7	25	41
PF3D7_0710600	403	450	262	160	330	185	1161	592	844	528	567	1450	1721	289	257	639	960	1103	590	669	465	146	184	280	330	248	209	184	245	386	376	606
PF3D7_0710700	52	155	38	16	108	26	165	128	221	111	108	129	102	74	83	224	150	101	109	174	106	7	25	65	109	26	14	19	27	6	66	109
PF3D7_0710800	17	82	9	15	68	5	65	67	108	118	67	66	27	26	34	85	47	58	36	78	30	17	8	26	23	5	10	26	69	4	84	112
PF3D7_0710900	24	79	7	12	60	12	64	74	139	112	54	66	42	39	42	95	79	70	54	77	47	17	8	41	49	17	25	8	79	2	114	137
PF3D7_0711000	28	44	8	37	38	29	86	36	257	189	50	360	220	68	82	283	133	116	69	63	61	51	60	137	125	78	40	95	88	28	129	236
PF3D7_0711100	14	35	4	15	31	15	69	65	74	84	52	28	0	6	8	37	32	27	22	45	27	3	4	7	10	4	4	11	14	6	50	23
PF3D7_0711200	3	16	0	4	7	4	13	22	69	62	32	13	1	2	3	12	33	25	11	17	6	3	2	15	2	3	2	11	8	1	16	15
PF3D7_0711300	17	23	7	3	15	3	80	20	47	96	31	81	45	16	15	39	41	56	17	28	34	6	4	13	33	10	4	27	11	5	34	43
PF3D7_0711400	18	60	14	29	57	32	69	19	213	229	47	193	282	93	92	308	123	132	95	153	105	50	59	208	205	66	59	74	101	13	136	156
PF3D7_0711500	78	234	59	63	135	67	359	127	465	507	200	837	579	148	231	680	419	695	370	649	348	155	115	266	269	167	146	168	283	134	438	383
PF3D7_0711700	3	4	1	1	1	1	27	18	15	22	8	16	8	0	0	5	5	7	2	3	1	0	3	2	1	1	1	0	2	4	6	2
PF3D7_0712000	27	34	19	24	56	42	56	18	195	386	24	38	40	21	18	70	28	28	31	57	46	38	18	49	70	59	28	17	40	16	58	180
PF3D7_0712300	4	4	1	4	5	3	29	17	27	61	7	6	9	2	2	6	2	3	4	4	2	4	4	6	7	1	5	0	3	15	4	20
PF3D7_0712600	2	2	1	2	0	2	24	14	17	120	2	7	10	3	0	8	3	3	1	1	2	1	1	6	0	2	1	0	0	8	0	2
PF3D7_0713100	0	0	0	2	0	0	1	2	2	1	1	48	70	66	70	166	1	13	40	28	29	7	16	93	7	2	3	1	5	0	3	1
PF3D7_0713400	39	115	14	24	71	26	78	79	144	155	82	37	31	27	21	59	63	62	37	63	35	12	13	39	19	10	8	46	82	63	150	163
PF3D7_0713500	28	47	10	16	46	24	53	62	157	108	106	36	13	9	14	29	49	75	26	63	21	2	3	15	19	8	6	37	50	12	122	81
PF3D7_0713600	5	30	3	11	27	8	41	39	133	121	98	73	40	23	17	55	49	66	24	31	12	11	12	62	26	13	8	29	50	30	93	69
PF3D7_0713700	38	73	17	31	67	36	110	50	272	380	69	129	89	53	39	136	114	85	54	104	65	36	31	92	68	29	24	91	99	7	371	344
PF3D7_0713800	14	38	13	11	48	9	108	42	153	290	86	13	19	7	5	17	31	48	14	20	17	16	3	30	20	7	6	304	281	66	882	263
PF3D7_0713900	290	1112	89	122	361	120	584	1446	1597	306	1710	954	111	126	241	764	1068	2725	431	832	451	73	36	283	76	72	83	191	728	28	499	352
PF3D7_0714000	704	566	453	514	611	549	2014	712	1914	2878	748	758	798	135	161	526	532	397	264	415	282	461	292	358	251	520	285	4872	3474	3467	8364	5158
PF3D7_0714200	93	203	37	78	129	74	185	180	462	371	234	153	43	41	50	198	103	178	83	108	70	60	37	118	56	37	35	502	652	112	444	254
PF3D7_0714300	75	170	16	37	103	46	142	170	264	244	159	136	56	41	57	148	117	147	73	133	56	34	15	85	84	23	26	68	174	16	111	146
PF3D7_0714400	2	15	3	3	12	2	18	17	63	118	36	51	8	27	21	41	30	44	26	51	26	5	1	7	19	4	4	0	2	0	36	24
PF3D7_0714500	50	76	16	40	57	38	115	71	162	117	93	148	49	29	33	111	66	108	43	106	48	31	28	42	28	44	21	72	97	7	107	124
PF3D7_0714600	96	207	52	50	194	38	236	174	506	240	220	181	277	119	128	360	205	180	145	235	148	43	43	163	159	32	48	163	136	31	246	276
PF3D7_0715000	51	169	21	13	84	16	173	179	241	107	90	150	117	53	90	219	165	146	93	173	121	22	24	71	60	17	23	24	46	11	108	147
PF3D7_0715100	2	0	0	1	2	3	16	1	20	123	5	2	1	1	2	3	5	1	3	4	1	1	1	7	4	4	2	4	1	6	21	9
PF3D7_0715200	63	118	32	64	98	48	156	50	686	1428	162	104	72	37	56	151	58	28	70	84	62	119	56	166	83	97	67	382	460	120	514	334
PF3D7_0715300	13	15	6	31	32	25	53	4	115	249	53	12	15	12	7	28	10	5	7	10	6	29	14	49	26	32	10	88	129	41	305	181
PF3D7_0715400	2	14	1	5	23	6	43	3	85	421	15	49	51	18	26	61	27	10	22	22	16	21	9	24	77	36	22	30	29	12	101	117
PF3D7_0715500	9	19	2	11	25	19	21	3	71	214	10	54	49	14	13	38	32	12	14	21	15	24	18	28	45	30	17	21	19	24	45	95
PF3D7_0715600	23	45	11	51	74	33	82	12	239	278	41	259	289	51	75	199	64	61	38	42	36	105	73	148	81	111	96	163	193	78	243	331
PF3D7_0715700	2	2	0	4	10	1	22	1	19	59	10	12	26	2	2	14	7	6	3	5	6	4	3	10	8	4	3	11	10	9	41	32
PF3D7_0715800	5	14	6	11	21	9	21	5	112	149	19	51	16	27	10	50	23	19	16	23	10	20	8	32	39	22	15	42	88	8	196	199
PF3D7_0715900	35	51	15	38	86	33	82	10	258	292	44	263	202	108	70	192	77	19	31	38	35	109	45	113	140	111	78	195	296	78	716	560
PF3D7_0716000	210	446	94	107	336	101	384	354	824	670	369	428	398	148	177	583	275	265	273	378	220	94	104	335	267	118	72	96	119	116	109	227
PF3D7_0716100	157	409	78	64	226	61	317	347	610	301	341	390	341	122	152	472	344	520	267	388	259	22	45	159	135	46	44	28	33	17	28	81
PF3D7_0716200	292	642	157	190	559	177	760	620	1342	735	702	426	195	112	216	685	824	356	349	606	387	172	102	313	149	101	97	141	323	16	197	354
PF3D7_0716300	93	332	49	142	346	168	219	95	684	605	207	964	462	290	247	957	375	590	281	319	260	353	192	585	394	319	231	660	1624	183	1890	1695
PF3D7_0716400	63	71	27	52	77	43	145	52	267	633	66	73	110	18	32	83	55	39	37	52	52	54	50	73	83	75	43	108	80	146	264	285
PF3D7_0716500	15	42	5	19	42	11	46	18	162	263	36	119	69	54	35	91	53	51	23	33	23	31	17	36	71	34	22	27	43	6	173	165
PF3D7_0716600	1	12	2	3	11	4	15	6	90	175	21	38	8	10	12	37	25	25	12	19	22	12	11	24	23	4	12	14	25	2	54	51
PF3D7_0716700	5	24	3	2	17	6	12	7	74	183	18	68	27	10	8	46	29	41	20	14	15	5	6	24	29	14	8	21	39	3	42	49
PF3D7_0716800	420	392	245	254	334	222	1051	503	1066	543	516	1420	1383	207	279	779	1016	785	413	499	401	193	219	295	313	319	254	135	110	162	245	513
PF3D7_0716900	26	87	7	6	50	8	93	107	326	250	137	211	54	104	86	232	297	386	101	183	122	11	5	109	67	5	20	46	91	4	187	320
PF3D7_0717000	11	26	8	16	35	6	52	11	171	187	32	20	10	11	11	19	12	18	10	18	21	22	12	30	19	12	13	67	89	32	263	252
PF3D7_0717100	23	59	10	30	74	33	85	40	252	183	90	222	135	70	77	157	120	149	56	83	62	34	24	150	86	46	49	136	226	67	301	289
PF3D7_0717200	101	121	47	64	110	50	317	139	537	719	179	245	219	82	93	254	310	342	162	273	137	75	53	174	70	54	50	863	578	717	836	568
PF3D7_0717300	50	67	29	23	43	23	205	89	290	495	80	247	132	45	46	99	222	236	62	124	66	36	16	48	33	30	30	348	116	139	335	210
PF3D7_0717400	162	280	70	47	92	54	421	303	553	316	268	537	332	54	133	433	467	554	198	320	182	73	69	149	42	58	48	362	58	109	289	183
PF3D7_0717500	185	241	126	103	164	123	840	381	1446	1904	538	223	215	36	57	172	381	352	112	195	89	102	96	185	45	55	32	2957	1548	2276	2410	1309
PF3D7_0717600	50	105	37	59	130	42	106	25	321	503	80	62	66	31	19	89	42	17	34	34	30	69	29	60	95	48	14	436	374	136	808	351
PF3D7_0717700	410	659	189	212	357	188	1409	827	1285	889	890	1317	832	161	246	773	1338	1269	536	913	480	181	154	323	224	281	195	486	429	169	1028	836
PF3D7_0717800	2	9	2	2	15	3	35	9	67	85	23	40	52	6	11	16	34	37	13	10	19	6	12	21	14	3	7	123	7	22	19	23
PF3D7_0717900	23	51	10	9	27	14	74	30	121	165	33	163	104	29	33	127	86	149	46	83	48	17	23	54	44	33	28	33	20	17	37	63
PF3D7_0718000	5	18	2	0	6	2	17	10	78	118	19	19	6	14	3	13	18	14	6	14	9	2	1	18	10	0	3	6	3	5	13	7
PF3D7_0718100	27	99	8	34	56	35	55	14	378	506	69	100	32	27	22	104	43	33	26	50	30	41	13	70	71	59	50	90	188	11	121	167
PF3D7_0718400	41	23	17	37	49	29	285	43	349	357	104	183	244	33	30	125	86	89	52	41	41	70	90	137	50	76	61	512	154	521	659	407
PF3D7_0718500	76	125	36	67	100	60	286	58	544	853	114	277	238	118	86	319	162	168	170	193	147	93	100	237	193	152	89	209	115	94	309	512
PF3D7_0718600	16	34	9	9	39	17	79	46	273	192	136	41	30	13	14	58	28	43	21	35	11	16	17	32	25	7	14	311	118	71	170	85
PF3D7_0718700	3	6	1	2	14	3	5	1	71	72	12	29	10	12	21	53	15	29	9	21	20	9	3	14	20	5	3	11	13	4	28	38
PF3D7_0719000	10	47	3	7	32	8	87	45	115	387	50	125	50	49	42	180	118	132	68	201	84	9	9	47	74	12	24	8	19	4	38	96
PF3D7_0719100	11	32	9	16	48	20	96	10	217	1138	35	67	72	26	28	73	32	17	28	45	42	58	34	93	62	51	32	47	37	27	156	219
PF3D7_0719200	5	4	1	5	5	6	77	9	119	731	14	17	8	4	4	12	10	19	9	20	12	3	8	13	5	2	1	9	2	11	52	33
PF3D7_0719300	129	240	53	69	136	95	255	230	572	368	283	384	301	99	110	383	299	446	164	249	160	59	49	150	119	91	94	78	116	31	141	253
PF3D7_0719400	45	101	25	45	98	47	130	42	546	1328	128	121	93	38	35	161	94	68	56	87	56	47	39	129	90	33	33	396	483	153	555	407
PF3D7_0719500	27	53	12	19	84	19	102	39	264	300	100	63	56	40	22	60	46	54	21	52	24	40	30	64	76	39	19	358	257	72	482	338
PF3D7_0719600	629	599	362	283	344	303	1776	735	1327	555	631	1908	2245	313	340	903	1315	1164	652	931	657	227	278	355	322	408	318	207	252	229	464	825
PF3D7_0719700	482	755	247	244	572	246	2835	1019	1313	811	856	2693	3504	439	410	1152	1756	1637	982	901	758	277	275	469	635	384	351	337	350	541	666	1145
PF3D7_0719800	5	42	1	2	29	3	51	40	82	97	65	34	17	13	11	39	42	33	27	38	24	11	6	34	17	6	2	31	92	14	148	91
PF3D7_0719900	151	356	79	100	138	99	370	309	609	369	402	383	212	58	78	265	232	280	123	190	89	75	55	140	123	98	85	314	574	100	377	298
PF3D7_0720000	24	58	24	18	47	17	118	79	83	84	77	120	169	33	39	81	101	150	51	72	46	14	10	34	33	28	19	50	30	48	110	98
PF3D7_0720100	24	73	12	12	52	18	96	56	121	103	56	91	96	32	28	98	78	80	55	125	34	16	17	42	44	27	12	69	25	10	62	62
PF3D7_0720200	33	52	13	16	29	13	88	38	85	105	46	125	100	24	31	99	68	84	51	91	54	17	16	52	29	29	14	33	14	29	40	48
PF3D7_0720400	64	105	27	32	55	34	174	74	392	273	140	354	205	75	85	223	165	237	102	149	103	69	60	137	81	83	81	167	111	29	247	226
PF3D7_0720500	1	13	2	4	19	2	23	8	96	228	15	38	17	18	10	46	23	17	25	30	20	16	9	27	17	10	5	21	34	2	87	116
PF3D7_0720600	53	69	32	38	67	53	235	112	229	182	99	132	116	21	36	110	133	62	54	82	53	65	55	78	56	98	62	96	88	125	254	266
PF3D7_0720700	316	696	127	139	358	125	815	759	1478	1104	815	295	133	58	119	357	396	266	237	400	200	86	59	182	104	63	52	1876	1426	871	1492	602
PF3D7_0720800	11	20	8	13	20	9	31	9	69	147	13	129	86	13	25	68	43	23	26	23	20	32	22	40	31	21	29	43	24	46	74	93
PF3D7_0720900	17	20	11	23	32	15	33	8	82	157	21	78	40	27	16	53	22	10	12	23	15	31	13	34	39	21	19	47	40	28	78	89
PF3D7_0721000	127	271	49	66	159	88	267	188	898	672	227	431	358	123	154	444	305	202	192	213	141	110	71	240	270	141	87	497	673	330	774	669
PF3D7_0721100	71	193	34	82	221	118	151	41	624	406	118	971	424	273	265	880	431	689	267	410	318	196	125	374	582	256	217	371	699	44	1149	1453
PF3D7_0721200	37	59	11	16	47	16	127	58	183	290	83	50	25	10	16	47	42	55	25	42	27	17	6	28	17	9	11	145	83	75	157	162
PF3D7_0721300	213	423	82	121	181	103	324	326	591	332	349	378	181	72	139	334	285	473	230	398	235	57	57	161	63	67	70	37	55	8	75	96
PF3D7_0721400	43	53	25	52	78	45	91	40	208	191	45	217	161	56	62	222	92	111	53	80	68	90	68	117	99	117	90	149	215	37	475	496
PF3D7_0721500	0	7	0	0	8	0	3	12	26	45	24	4	2	3	1	11	1	15	7	7	2	0	0	9	6	0	0	3	45	3	20	14
PF3D7_0721600	1353	1221	751	609	804	622	4646	1599	2862	1556	1498	4365	4324	559	787	2078	3201	2652	1629	1867	1430	487	643	860	695	833	788	532	492	657	1053	1622
PF3D7_0721700	4	13	3	12	23	12	143	50	402	1414	127	20	16	9	12	47	76	54	36	59	36	18	8	42	22	12	5	16	3	12	41	31
PF3D7_0721800	48	47	28	31	49	26	200	53	155	173	73	200	291	38	38	86	95	120	59	49	42	62	65	105	45	70	60	113	146	226	321	256
PF3D7_0721900	47	70	10	32	69	19	166	77	260	545	81	109	104	40	41	56	99	106	50	63	61	21	14	51	18	16	15	180	92	45	283	241
PF3D7_0722000	27	141	17	15	83	17	125	127	261	317	139	132	32	69	64	151	117	154	88	134	104	10	15	39	62	13	14	113	118	17	215	169
PF3D7_0722100	61	91	32	41	39	27	180	103	353	151	146	80	51	6	35	93	147	83	52	118	69	22	23	33	26	37	18	74	59	11	152	134
PF3D7_0722200	231	436	149	110	336	163	675	346	1268	1622	532	31	2	3	6	30	90	15	45	72	36	101	52	127	37	11	7	5518	4770	3174	5570	2147
PF3D7_0722300	89	197	36	30	95	53	206	265	432	308	265	215	107	38	54	126	176	186	98	132	66	19	14	54	57	45	29	245	97	59	163	194
PF3D7_0722400	286	358	109	129	309	160	733	354	834	426	365	903	617	206	231	622	615	536	358	519	349	145	132	220	213	243	220	301	184	227	369	515
PF3D7_0722500	58	142	30	20	99	29	286	176	278	206	189	262	280	56	75	167	181	293	115	257	92	20	13	50	111	18	19	123	133	114	157	164
PF3D7_0722600	194	375	96	137	243	108	428	328	636	517	368	399	303	93	128	412	326	395	174	375	194	72	87	207	189	83	71	292	216	94	379	333
PF3D7_0722700	12	10	2	7	14	12	83	25	55	277	34	59	42	11	5	20	19	20	14	10	6	18	7	20	25	13	9	160	98	195	226	105
PF3D7_0722800	3	7	3	11	16	5	81	7	99	917	23	25	12	4	3	15	17	10	15	15	10	1	2	3	5	1	2	7	7	22	51	23
PF3D7_0722900	6	7	5	3	15	5	24	5	67	167	15	2	3	0	1	2	2	3	1	3	2	5	1	3	5	1	1	44	22	17	88	61
PF3D7_0723000	6	25	2	2	18	4	13	26	56	60	24	25	9	9	8	28	25	27	15	18	12	0	3	20	4	2	5	34	14	0	28	37
PF3D7_0723300	88	58	63	50	56	46	223	108	328	839	148	32	35	4	9	19	17	8	25	20	23	28	28	39	20	30	16	1531	660	2364	964	419
PF3D7_0723400	357	1134	121	219	606	175	655	973	1425	617	1032	945	466	186	288	858	738	1137	517	900	468	81	92	473	269	115	122	334	223	110	171	268
PF3D7_0723500	3	16	0	3	4	1	20	10	59	116	12	17	5	4	9	23	14	10	10	24	16	4	3	9	6	0	1	5	3	4	2	18
PF3D7_0723600	19	47	9	13	28	11	86	41	83	106	31	85	64	16	12	49	60	65	45	37	39	3	14	22	19	19	18	8	4	13	18	48
PF3D7_0723700	16	30	4	11	39	19	49	27	87	147	65	100	90	17	15	60	56	99	33	34	25	22	23	51	35	18	14	28	43	36	36	55
PF3D7_0723800	53	119	31	47	118	42	131	65	394	468	121	119	65	51	39	121	69	41	56	49	45	100	40	170	115	72	39	570	576	185	947	465
PF3D7_0723900	118	203	54	63	101	51	209	236	450	322	226	338	243	89	128	307	335	401	203	324	166	61	61	180	72	74	72	119	241	89	287	284
PF3D7_0724000	3	16	0	1	9	4	30	21	68	74	48	24	14	9	6	25	30	28	10	14	8	7	0	8	24	2	1	35	56	6	84	49
PF3D7_0724100	154	318	68	78	248	74	158	157	667	440	166	529	968	180	319	1003	321	377	370	425	295	147	143	383	479	184	145	194	323	338	370	485
PF3D7_0724200	13	48	9	7	28	3	57	44	64	78	48	67	92	10	25	63	51	60	38	64	37	14	13	24	27	22	7	17	16	28	36	38
PF3D7_0724300	3	6	1	4	5	2	18	7	23	73	14	19	11	5	2	19	18	10	8	6	9	8	4	9	17	5	4	6	16	7	32	20
PF3D7_0724400	35	72	13	20	55	21	105	48	130	195	57	89	34	26	24	74	68	50	36	62	49	22	23	35	28	16	13	55	18	13	76	99
PF3D7_0724500	5	21	4	2	25	2	17	21	47	30	34	14	18	1	5	12	15	21	9	13	10	2	1	4	1	0	1	13	4	5	23	15
PF3D7_0724600	31	81	13	40	103	35	57	88	261	155	123	92	69	34	41	143	49	55	37	42	26	43	23	109	64	49	35	147	430	41	423	277
PF3D7_0724700	156	457	70	71	213	60	353	415	839	452	470	416	362	157	185	465	444	532	247	424	232	66	50	200	233	72	65	229	173	108	231	279
PF3D7_0724800	62	82	33	57	81	61	178	74	452	544	104	66	79	15	21	61	20	24	19	31	18	42	41	62	52	53	40	928	117	496	330	286
PF3D7_0724900	29	50	15	8	42	15	139	62	380	744	61	15	6	0	2	12	16	3	12	11	11	1	3	13	7	1	4	625	20	219	112	81
PF3D7_0725000	29	133	18	32	122	37	105	59	497	609	168	211	98	74	80	297	149	193	83	158	109	58	28	115	107	72	53	383	672	61	935	672
PF3D7_0725100	83	202	20	35	94	46	130	164	393	264	228	143	78	43	58	170	150	258	88	158	74	31	26	94	61	30	32	144	352	26	347	222
PF3D7_0725200	78	110	40	42	116	53	243	114	440	587	116	185	126	82	80	248	185	112	117	206	130	70	49	150	118	65	59	113	69	17	335	325
PF3D7_0725300	91	150	49	32	82	57	225	190	401	208	251	267	287	51	54	151	263	313	138	158	96	17	34	91	32	25	31	300	70	252	135	83
PF3D7_0725400	104	190	46	15	137	45	1333	455	742	3031	400	13	11	3	1	7	13	22	25	45	21	16	13	27	11	4	1	4206	824	6543	1579	1311
PF3D7_0725500	6	14	2	0	10	1	28	19	64	25	15	3	0	2	0	4	2	3	0	3	6	0	0	4	9	0	0	98	8	6	39	52
PF3D7_0726100	702	1556	330	328	793	355	1308	1727	1837	342	1365	173	68	38	63	237	428	215	184	524	163	16	29	42	13	23	27	21	16	9	12	16
PF3D7_0726200	31	43	10	17	28	15	68	18	267	746	44	266	61	72	98	303	191	209	222	236	191	48	60	153	35	28	46	5	3	9	14	29
PF3D7_0726300	21	42	9	14	38	18	60	61	140	67	53	38	24	5	15	52	20	10	15	20	16	13	7	30	14	20	15	54	70	20	100	50
PF3D7_0726400	80	234	18	41	66	29	152	233	424	210	288	212	80	53	38	157	197	274	80	181	75	42	17	137	73	40	40	160	744	70	344	219
PF3D7_0726500	544	1297	242	446	770	415	1464	1148	3299	2956	1432	1524	906	284	396	1251	1117	1047	592	971	539	367	248	736	561	384	321	854	1089	300	1102	1259
PF3D7_0726600	13	25	4	15	29	4	33	13	123	194	42	68	36	17	18	44	29	44	22	30	17	17	9	32	36	12	17	36	50	9	93	78
PF3D7_0726700	18	20	8	21	33	19	84	13	158	305	38	39	39	19	31	71	28	55	23	24	33	54	29	49	49	47	20	85	94	28	304	208
PF3D7_0726800	1	1	0	0	4	1	8	1	41	81	7	11	2	10	1	12	13	13	3	8	11	2	2	8	7	3	2	3	3	0	12	27
PF3D7_0726900	15	34	7	24	28	19	58	19	198	163	54	175	141	39	52	153	75	101	54	80	54	34	37	58	53	33	27	30	43	7	76	82
PF3D7_0727000	32	68	20	27	69	38	64	49	182	267	72	108	120	24	33	146	83	80	54	75	38	40	25	99	65	54	47	112	172	45	207	142
PF3D7_0727100	7	14	6	13	19	19	9	6	86	99	21	38	25	7	12	34	19	17	11	20	10	20	14	36	25	20	14	43	43	25	75	54
PF3D7_0727200	130	211	60	78	133	73	392	222	368	209	222	319	203	42	59	187	237	213	123	198	122	21	33	68	39	47	60	29	11	36	34	76
PF3D7_0727300	46	101	27	18	66	31	96	96	215	102	101	108	67	42	40	90	141	110	85	92	75	14	16	57	48	18	19	34	45	10	112	119
PF3D7_0727400	98	118	64	92	165	94	564	140	424	388	202	693	572	74	91	221	298	229	160	135	152	172	118	155	112	173	148	323	306	303	942	817
PF3D7_0727500	3	12	5	4	14	11	6	2	42	60	9	14	14	18	14	38	23	14	16	15	21	12	4	30	16	8	12	26	65	3	77	44
PF3D7_0727600	2	6	2	0	6	0	2	6	26	22	8	18	11	8	7	21	22	35	13	11	12	2	3	7	7	2	2	3	13	3	19	9
PF3D7_0727700	2	17	1	2	16	2	28	11	81	81	27	35	23	16	14	45	36	31	21	31	20	3	8	23	19	3	4	16	36	4	61	56
PF3D7_0727800	57	143	24	37	57	35	205	148	459	278	228	372	105	51	69	254	264	384	116	198	123	74	51	127	59	67	78	124	318	19	222	238
PF3D7_0727900	5	35	3	5	39	6	49	56	72	41	47	27	4	8	15	18	30	14	12	34	13	3	3	17	9	3	1	17	27	4	21	18
PF3D7_0728000	289	345	159	217	318	208	851	320	758	508	314	856	1116	149	159	458	530	446	286	313	269	144	122	249	192	226	146	206	172	261	433	590
PF3D7_0728100	10	69	6	11	41	28	35	23	279	285	81	65	14	24	20	61	30	32	25	28	22	26	10	61	76	21	15	127	344	18	202	183
PF3D7_0728200	3	7	4	4	6	3	30	2	70	120	14	5	11	7	4	20	10	4	3	11	6	15	5	23	11	13	5	20	29	6	54	58
PF3D7_0728300	1	8	2	6	14	5	33	1	60	204	9	14	18	8	5	19	6	4	10	17	8	8	11	16	14	7	4	21	25	29	66	63
PF3D7_0728500	0	4	0	0	2	0	2	3	33	111	10	1	0	2	4	4	5	0	5	4	10	1	0	7	4	0	0	2	1	1	30	13
PF3D7_0728600	92	177	43	114	207	81	262	58	1172	1318	260	59	160	69	91	316	88	50	104	122	85	181	107	316	274	134	62	636	502	383	712	598
PF3D7_0728700	7	22	4	5	27	2	32	10	160	357	49	9	6	11	9	26	24	30	20	29	17	2	5	24	30	2	2	27	9	6	31	45
PF3D7_0728800	8	42	7	19	39	13	47	15	160	179	44	123	73	44	40	165	50	89	43	58	45	43	34	95	100	46	32	68	109	8	150	161
PF3D7_0728900	73	141	30	36	79	36	187	103	335	300	117	183	138	60	57	218	148	106	106	135	93	52	35	100	152	45	34	76	79	43	142	115
PF3D7_0729000	8	19	8	9	20	2	30	16	33	127	18	33	16	8	7	30	17	18	6	14	8	7	8	20	21	7	4	11	8	7	39	32
PF3D7_0729100	30	61	12	33	61	29	63	32	299	234	67	105	25	15	23	132	74	50	60	50	51	66	29	137	70	46	28	98	209	22	179	167
PF3D7_0729200	5	4	0	6	14	3	6	3	36	43	4	34	36	9	7	20	10	7	5	7	3	12	7	15	26	12	5	18	16	3	37	60
PF3D7_0729300	88	342	40	48	234	63	239	377	428	222	367	332	139	85	114	328	302	482	206	372	174	20	40	177	73	51	51	38	45	8	49	83
PF3D7_0729400	146	208	72	86	172	60	349	254	402	256	277	354	240	63	85	226	235	300	171	191	129	30	60	125	57	52	45	34	17	24	33	70
PF3D7_0729500	124	207	69	48	109	69	310	174	545	603	263	309	290	55	66	203	267	328	144	187	147	38	65	69	54	71	64	331	163	185	269	280
PF3D7_0729600	12	15	12	19	23	22	31	10	93	111	24	35	39	14	17	51	17	16	8	20	10	26	20	32	31	24	13	65	49	45	148	134
PF3D7_0729700	3	9	0	0	10	1	22	2	58	85	36	3	0	0	1	2	5	1	1	8	2	1	0	9	2	1	0	52	94	3	138	50
PF3D7_0729900	29	42	5	14	32	21	145	62	433	462	157	19	6	9	6	22	26	24	20	24	15	10	4	38	15	7	1	189	78	23	157	63
PF3D7_0730000	7	3	4	4	3	2	12	2	42	47	3	17	8	3	3	11	13	10	3	8	7	5	4	19	12	6	6	19	7	3	12	20
PF3D7_0730100	3	14	0	1	7	1	22	10	77	96	26	41	14	4	6	37	22	55	17	20	10	6	3	16	15	8	5	17	7	2	24	18
PF3D7_0730200	13	50	5	12	32	14	23	53	78	104	41	25	7	20	12	36	17	27	18	20	18	10	8	36	11	9	8	29	66	12	91	56
PF3D7_0730300	1262	1600	916	459	1282	438	2298	3343	6320	5079	1955	1643	1494	598	782	2123	2832	582	953	1251	1008	414	335	600	485	385	268	4144	331	1230	1570	1498
PF3D7_0730400	92	87	66	29	58	43	508	150	683	1616	153	19	10	6	4	16	32	8	21	22	18	17	18	24	3	3	7	1468	494	1130	1423	944
PF3D7_0730500	72	202	27	35	183	47	147	106	767	757	208	114	82	87	80	273	87	45	65	80	65	105	34	141	201	75	52	858	1303	302	1021	761
PF3D7_0730900	375	550	184	410	349	328	416	598	1098	181	652	1503	496	235	553	1730	1307	1599	953	1347	911	167	206	428	70	124	165	53	19	22	9	50
PF3D7_0731000	5	43	3	0	40	0	31	99	191	323	66	0	0	1	1	5	4	4	4	9	9	0	0	0	2	0	0	93	8	34	58	56
PF3D7_0731100	2715	3478	1421	1710	2300	1621	4087	3125	6604	1698	2763	1213	780	338	598	1583	2058	1557	915	2150	1087	198	265	453	235	198	202	575	169	138	1114	566
PF3D7_0731200	46	182	12	31	142	23	123	171	181	193	127	10	3	6	13	54	39	15	16	76	30	5	5	22	12	3	1	48	19	18	26	35
PF3D7_0731300	51	96	20	25	59	25	63	73	245	157	50	207	91	155	148	420	443	524	270	381	281	56	48	173	88	50	43	13	90	1	88	231
PF3D7_0731400	32	123	14	25	122	29	311	357	978	1790	257	90	25	21	22	112	71	58	38	37	39	23	7	63	23	14	20	446	143	65	1192	439
PF3D7_0731500	1353	1269	863	752	862	940	3613	3265	11727	17848	2808	79	17	17	18	66	108	75	87	151	90	61	47	77	18	19	36	22877	1906	12897	2720	4141
PF3D7_0731600	109	234	44	96	173	109	185	102	414	113	96	957	709	335	295	960	311	468	231	256	221	255	110	313	585	304	199	421	885	117	860	1391
PF3D7_0731700	4	7	3	4	3	3	7	5	29	9	5	21	17	4	1	12	7	6	6	10	2	5	0	4	12	7	5	8	13	2	35	36
PF3D7_0731800	32	60	19	28	63	31	105	67	286	641	78	25	7	10	23	46	25	31	39	64	43	9	15	37	19	15	11	22	17	7	37	50
PF3D7_0732900	1	0	0	0	1	1	25	8	35	18	14	41	74	14	12	34	8	11	10	7	8	1	10	19	2	2	3	2	0	25	22	6
PF3D7_0733000	23	21	13	19	44	21	140	50	245	140	83	37	30	12	9	27	25	12	15	20	12	19	4	34	11	17	7	116	89	252	165	195
PF3D7_0800100	44	52	31	41	54	53	153	67	329	299	86	59	38	22	10	60	45	17	35	34	32	62	42	98	30	33	17	197	179	328	331	294
PF3D7_0800200	6	7	5	5	7	4	60	16	121	109	42	15	4	1	6	4	12	6	9	6	4	6	4	23	5	4	8	41	30	36	202	83
PF3D7_0800300	21	24	5	35	44	22	47	23	187	273	30	42	48	19	10	32	31	25	36	28	23	21	11	40	36	31	19	42	33	144	112	177
PF3D7_0800400	1	1	0	5	1	1	17	8	25	9	17	64	66	4	7	21	14	17	3	1	8	3	4	19	0	1	1	7	7	5	13	1
PF3D7_0800700	10	28	4	10	20	6	80	32	274	48	178	56	11	22	18	94	91	84	59	149	49	8	9	40	12	6	14	8	1	1	9	7
PF3D7_0800800	1	9	0	1	2	2	6	20	68	76	26	11	0	16	13	43	16	46	16	24	28	0	3	13	0	0	2	15	44	5	94	52
PF3D7_0800900	29	78	9	14	76	20	53	72	92	35	87	1	1	1	3	2	8	3	3	18	4	1	0	0	1	0	0	5	0	1	0	2
PF3D7_0801000	1700	2021	827	1240	1576	1142	1513	1853	3626	687	1917	1575	1106	452	621	1733	1222	1575	951	1246	852	269	293	477	247	267	269	165	79	144	194	179
PF3D7_0801300	1	1	0	0	7	1	20	8	83	110	27	15	3	3	1	1	15	9	0	1	4	1	0	9	2	0	2	5	0	15	10	4
PF3D7_0801400	1	4	2	4	2	3	49	5	60	689	6	14	7	4	1	2	4	7	11	10	2	3	3	5	4	6	3	18	8	11	36	21
PF3D7_0801500	120	216	54	67	133	84	294	211	351	216	201	265	137	54	73	213	214	231	106	202	100	40	57	87	45	52	43	91	32	21	65	88
PF3D7_0801700	74	251	20	26	142	47	128	181	560	520	265	391	419	134	137	510	286	390	206	293	170	69	57	273	194	85	71	145	251	74	193	260
PF3D7_0801800	262	534	106	134	262	130	696	562	1319	497	516	1146	643	121	345	1030	820	684	443	608	468	181	163	379	162	200	143	254	353	135	577	686
PF3D7_0801900	271	779	115	236	792	256	630	841	1757	980	1002	569	497	197	252	717	578	1163	663	1022	563	71	91	354	305	116	94	351	61	145	124	282
PF3D7_0802000	226	350	121	167	293	179	552	125	1596	1828	227	4315	3004	781	1319	3730	2670	2515	1402	1434	1341	666	502	1158	733	802	571	1222	633	453	1246	1670
PF3D7_0802100	80	123	49	51	131	70	225	108	549	790	174	50	46	41	22	86	40	17	35	38	39	124	50	102	78	55	31	1211	731	1058	1515	662
PF3D7_0802200	88	93	39	94	116	101	243	49	389	324	72	3004	2421	564	497	1241	484	326	283	176	305	449	247	583	672	566	416	375	208	191	424	957
PF3D7_0802300	119	274	55	57	106	76	422	291	493	248	374	515	140	51	94	250	319	510	176	253	148	40	48	141	60	41	68	118	57	37	61	83
PF3D7_0802400	94	147	41	45	87	41	202	129	348	214	198	263	224	58	80	255	232	229	112	210	114	57	52	111	56	62	49	60	44	30	94	116
PF3D7_0802500	40	100	28	22	53	30	234	145	406	317	198	111	43	22	23	71	73	72	44	72	33	34	17	48	35	28	12	485	421	56	438	241
PF3D7_0802600	120	252	65	55	173	84	474	234	1134	1002	560	39	14	8	9	48	59	30	30	38	34	45	33	116	19	16	12	2846	2680	1178	2354	1069
PF3D7_0802700	2	7	1	1	12	3	10	6	45	84	27	1	1	2	2	11	3	1	8	8	3	2	4	13	6	0	3	12	28	15	45	34
PF3D7_0802800	82	83	53	72	70	66	303	118	527	992	222	14	12	6	8	37	15	15	23	31	21	45	20	60	20	18	11	1506	1260	862	1680	919
PF3D7_0802900	4	14	0	0	5	0	10	2	31	156	1	27	4	5	5	27	7	32	14	29	23	0	0	24	10	1	1	5	10	0	17	20
PF3D7_0803000	98	228	47	65	156	60	218	238	354	356	246	239	146	55	72	203	169	270	120	212	108	45	31	91	71	60	40	179	218	94	279	168
PF3D7_0803100	288	725	143	160	589	150	492	521	1220	621	651	634	614	189	289	929	514	634	420	592	373	125	190	527	323	145	112	380	248	133	370	326
PF3D7_0803200	56	113	41	59	135	49	134	53	271	381	122	13	13	5	10	40	23	8	24	23	22	61	27	71	33	29	5	848	746	766	1323	621
PF3D7_0803300	20	32	14	25	56	25	89	15	231	253	46	28	20	21	16	32	31	26	10	24	16	22	9	26	33	20	15	149	137	29	465	280
PF3D7_0803400	97	132	35	119	169	129	325	80	728	1278	172	266	354	58	50	200	75	46	54	93	47	178	89	199	147	177	93	821	547	770	1254	840
PF3D7_0803500	41	75	19	29	40	31	230	148	348	661	142	99	39	20	18	44	43	61	29	39	18	17	21	54	17	15	8	1301	221	267	364	224
PF3D7_0803600	121	290	72	113	207	90	288	263	694	538	354	159	137	83	64	224	179	175	89	174	110	75	55	137	109	57	37	936	976	137	1120	735
PF3D7_0803700	15	12	6	24	29	18	42	11	122	237	23	90	79	23	22	85	28	25	24	23	24	37	32	73	40	34	26	51	69	24	168	153
PF3D7_0803800	193	283	99	118	242	131	625	247	689	864	283	682	607	172	175	606	493	445	290	399	232	188	209	441	307	209	141	521	543	266	1551	994
PF3D7_0804000	129	382	56	75	309	59	313	228	659	544	296	368	293	226	157	454	317	354	266	403	248	41	51	208	253	41	60	235	224	143	357	356
PF3D7_0804300	87	114	30	40	77	38	148	127	180	133	135	90	97	11	17	39	52	93	42	39	25	13	16	35	13	9	16	29	25	66	20	30
PF3D7_0804400	23	29	10	13	48	17	37	21	121	164	47	58	45	20	21	57	22	40	15	23	29	24	12	43	39	32	19	77	142	12	264	179
PF3D7_0804500	211	550	78	127	305	145	435	370	1523	1098	549	866	366	188	208	567	526	724	341	434	292	185	78	275	388	174	187	968	1718	402	1131	999
PF3D7_0804600	72	195	28	48	131	39	162	144	276	159	153	197	111	45	60	169	142	218	111	215	125	35	25	75	96	35	34	86	67	11	78	97
PF3D7_0804700	14	123	8	7	109	8	48	79	200	467	93	30	17	21	30	72	46	36	48	82	46	1	8	56	68	11	9	29	11	10	23	40
PF3D7_0804800	118	215	62	56	126	58	305	194	346	184	150	149	108	43	65	175	181	98	92	155	130	35	39	78	77	58	42	60	53	12	161	230
PF3D7_0804900	44	106	19	28	88	33	249	97	274	478	117	190	148	37	39	121	94	117	74	89	57	36	26	54	52	25	20	611	331	166	583	308
PF3D7_0805000	6	12	8	9	11	3	30	6	105	120	22	7	6	6	6	14	8	6	7	10	10	28	14	21	4	19	13	40	31	10	75	89
PF3D7_0805100	18	28	16	18	21	24	129	21	355	834	82	11	10	7	9	23	13	8	24	49	28	7	12	26	16	13	8	315	78	40	155	114
PF3D7_0805200	85	60	71	78	121	130	412	145	913	1563	165	6	7	4	0	10	18	6	13	24	9	0	7	3	5	1	1	978	8	1216	54	186
PF3D7_0805300	12	45	2	1	36	3	75	155	183	621	114	7	2	2	4	11	2	2	7	16	4	1	0	12	2	2	1	577	250	120	191	138
PF3D7_0805400	29	48	17	11	41	17	91	49	114	137	45	101	99	47	29	88	78	98	50	71	57	17	20	52	50	23	20	25	14	4	57	86
PF3D7_0805500	38	151	20	17	66	15	62	226	291	182	201	15	5	11	6	33	60	30	20	49	28	3	3	47	5	9	8	75	154	11	248	115
PF3D7_0805600	50	194	27	27	112	31	255	226	413	692	263	210	163	35	45	138	168	172	89	114	75	25	23	54	24	12	21	499	171	324	307	302
PF3D7_0805700	44	76	39	43	172	54	119	51	296	512	70	47	60	41	37	115	37	9	35	35	26	67	38	107	107	50	29	453	377	157	1707	603
PF3D7_0805900	7	24	2	3	16	1	17	13	59	110	15	28	26	12	10	28	12	15	17	19	12	13	9	20	20	9	8	6	6	0	8	28
PF3D7_0806000	26	98	14	26	39	15	102	93	197	207	106	171	119	39	50	143	177	238	70	149	71	27	20	64	69	34	31	51	107	21	96	111
PF3D7_0806100	5	36	1	4	36	0	29	13	87	78	36	41	18	36	25	90	38	31	38	51	25	3	6	65	86	2	3	27	58	7	112	68
PF3D7_0806200	21	29	11	9	42	21	77	27	197	411	59	8	0	6	4	9	3	4	8	13	8	15	8	21	8	0	4	290	330	22	703	344
PF3D7_0806300	45	53	21	40	72	59	142	39	271	320	67	6	7	3	5	28	15	5	16	19	8	63	32	81	23	28	13	544	342	360	754	414
PF3D7_0806400	0	1	0	0	10	0	6	3	28	26	8	2	1	5	1	5	2	0	1	5	3	0	1	5	7	0	0	18	28	3	75	35
PF3D7_0806500	171	173	82	86	78	95	339	172	673	849	194	218	187	36	49	144	146	153	101	144	83	76	73	85	48	75	68	1301	354	812	543	500
PF3D7_0806600	55	111	26	33	57	23	95	96	154	143	75	31	18	14	13	34	40	44	34	91	44	4	3	14	24	12	13	10	14	7	37	38
PF3D7_0806700	159	394	69	86	163	87	333	385	569	369	351	259	157	92	89	316	228	277	134	272	142	63	64	170	107	69	66	100	225	60	150	203
PF3D7_0806800	490	849	223	274	563	301	1560	926	2486	2598	1139	1120	784	163	195	619	859	955	419	645	380	177	145	334	159	186	164	2788	1229	1545	2178	1503
PF3D7_0806900	1	6	3	8	14	5	21	7	28	43	5	15	3	8	5	19	9	3	10	13	11	5	4	16	15	5	5	12	12	7	33	26
PF3D7_0807000	50	82	39	22	47	23	259	108	198	291	115	237	243	36	44	110	145	127	63	85	61	49	40	91	61	36	40	54	38	26	163	169
PF3D7_0807100	22	80	7	7	43	7	64	60	131	135	67	78	47	30	31	71	64	63	42	64	36	11	20	79	35	15	8	30	55	24	40	70
PF3D7_0807200	23	55	9	17	28	18	140	49	201	166	60	142	74	38	47	146	82	69	57	100	78	36	36	89	55	30	21	45	30	20	93	114
PF3D7_0807300	51	59	27	41	66	38	239	108	265	238	107	210	135	43	23	139	122	86	52	59	41	39	36	81	42	39	22	124	75	31	173	186
PF3D7_0807400	4	24	0	0	33	2	18	13	86	122	42	10	7	13	7	23	10	12	4	8	10	0	1	36	16	0	1	42	104	14	375	127
PF3D7_0807500	125	172	80	108	172	113	492	195	463	512	212	636	687	104	126	336	329	289	184	215	184	187	86	174	258	218	130	316	271	251	786	728
PF3D7_0807600	592	1080	266	373	626	324	945	1181	1859	679	1306	1324	998	281	368	1189	1336	1568	612	1009	471	230	185	580	298	340	240	524	647	417	740	641
PF3D7_0807700	16	26	9	17	26	27	100	41	189	109	105	39	37	4	4	21	70	58	22	39	21	10	12	25	20	12	6	332	126	204	215	72
PF3D7_0807800	118	278	70	110	249	68	359	179	476	519	234	368	242	122	119	396	192	225	188	299	176	110	73	145	181	112	79	654	467	144	937	566
PF3D7_0807900	224	212	91	149	153	106	561	212	577	371	280	503	332	67	101	265	407	339	164	334	170	105	114	146	98	112	105	259	252	149	573	432
PF3D7_0808000	1	7	1	0	3	1	3	0	27	25	3	14	10	1	1	10	11	14	8	6	2	1	1	5	2	4	2	3	3	2	8	9
PF3D7_0808100	27	25	3	14	28	14	51	46	84	85	81	103	39	18	19	61	51	113	31	40	29	23	13	47	31	24	28	52	174	13	141	76
PF3D7_0808200	252	169	129	36	81	68	1343	540	1777	3616	486	23	6	6	11	24	32	5	30	37	25	19	28	32	4	9	5	6732	709	3767	2002	1871
PF3D7_0808300	127	240	58	76	247	78	437	280	899	2017	272	62	39	34	40	153	82	33	95	138	79	66	69	134	53	35	38	1134	324	577	854	624
PF3D7_0808400	7	55	6	4	37	6	49	37	94	137	63	13	7	12	11	48	34	45	22	48	24	11	11	45	11	6	4	52	124	10	316	164
PF3D7_0808600	9	6	1	10	12	2	16	15	109	305	16	9	5	3	4	9	5	3	7	9	7	2	5	12	9	7	5	7	1	14	5	33
PF3D7_0808700	10	36	6	27	56	17	38	12	160	405	25	14	10	7	10	32	5	9	17	26	19	10	9	21	35	16	9	32	28	36	50	95
PF3D7_0808900	0	0	0	0	0	0	6	0	6	7	5	63	141	8	8	24	3	12	5	1	5	2	5	15	0	2	1	8	1	4	7	0
PF3D7_0809100	40	47	15	29	49	27	202	36	304	467	78	62	37	23	28	93	26	15	23	29	16	27	30	75	31	29	26	102	84	86	229	187
PF3D7_0809200	21	84	10	8	27	16	65	75	135	221	111	80	10	16	23	59	104	177	59	92	45	4	8	46	20	9	10	21	76	6	66	44
PF3D7_0809300	11	23	2	6	35	13	31	6	61	167	16	26	18	21	10	36	17	14	10	13	21	16	10	37	57	15	6	90	65	21	263	174
PF3D7_0809400	20	62	9	12	52	23	45	39	258	362	85	94	56	46	52	187	70	103	46	61	67	33	23	106	71	42	27	181	293	27	394	225
PF3D7_0809500	35	30	15	19	23	18	55	22	81	75	28	30	33	7	9	35	24	15	13	26	20	19	16	16	9	8	6	14	11	7	28	51
PF3D7_0809600	11	59	10	17	31	13	48	20	215	223	73	166	81	25	24	57	51	74	29	25	21	26	13	27	44	31	32	57	151	37	103	86
PF3D7_0809700	5	6	2	5	19	4	94	13	174	828	49	6	10	5	0	16	19	10	11	13	14	7	5	17	5	4	3	25	13	34	112	44
PF3D7_0809800	0	4	0	0	9	0	5	11	35	42	23	1	0	7	0	5	6	4	3	5	0	1	0	6	2	0	0	5	18	4	23	19
PF3D7_0809900	45	75	23	30	105	31	95	90	246	251	72	47	36	22	25	85	48	29	28	33	31	31	35	60	29	28	17	67	51	22	153	103
PF3D7_0810000	35	64	34	26	46	24	115	46	148	210	54	130	129	38	40	66	81	66	42	85	69	27	15	23	45	28	25	44	56	15	204	145
PF3D7_0810100	4	4	0	3	1	1	4	2	13	48	6	20	16	3	2	9	3	10	5	5	3	3	1	7	15	4	6	15	21	8	41	28
PF3D7_0810200	11	30	2	10	33	13	40	45	182	338	46	109	59	19	18	79	43	59	31	32	33	18	12	63	42	23	21	50	62	14	207	148
PF3D7_0810300	499	536	351	191	322	228	998	363	1911	3269	405	121	254	55	44	156	125	56	105	109	88	148	104	164	129	71	40	4766	1523	5717	2771	2232
PF3D7_0810400	0	1	0	0	6	1	8	5	34	25	10	17	6	4	3	4	14	8	9	6	9	2	0	5	4	1	1	3	4	5	23	10
PF3D7_0810500	65	67	25	29	56	40	197	73	296	214	80	175	218	61	49	123	157	88	78	72	92	54	23	63	72	66	57	53	50	33	165	168
PF3D7_0810600	439	1242	226	353	763	355	1406	1414	2461	2293	1325	3352	1264	419	619	2401	1443	1552	706	1114	640	466	416	1141	490	399	421	292	439	108	369	787
PF3D7_0810700	7	16	1	3	5	3	32	10	48	38	13	92	25	30	29	45	60	73	39	35	30	12	4	10	18	11	11	6	4	1	28	42
PF3D7_0810800	45	139	32	30	38	35	201	87	248	98	101	776	482	168	246	816	1029	1626	397	711	455	69	115	248	117	82	92	30	59	5	54	125
PF3D7_0811000	20	56	19	32	49	46	89	32	240	305	79	44	46	15	19	62	25	17	11	24	20	37	24	54	27	31	15	276	416	138	701	315
PF3D7_0811100	2	9	1	3	10	1	12	10	40	52	16	15	3	1	2	12	10	8	9	10	6	1	2	8	6	2	1	21	51	8	140	80
PF3D7_0811200	43	213	7	16	123	12	86	195	295	194	297	81	22	60	41	114	193	316	69	147	85	12	6	79	26	8	12	24	151	8	130	108
PF3D7_0811300	1210	3619	468	908	2078	871	3332	2536	5947	2437	2831	2455	658	341	420	1406	1710	1474	811	1844	725	385	200	776	306	306	258	2281	1985	714	2428	1713
PF3D7_0811400	441	707	242	228	357	229	1354	701	1844	708	876	1856	1173	307	446	1349	2048	1885	749	1542	796	276	233	462	259	402	343	508	553	407	810	876
PF3D7_0811500	35	195	11	15	113	8	113	213	185	106	267	144	19	25	24	163	167	398	101	174	68	6	13	58	29	3	14	14	41	6	46	39
PF3D7_0811600	34	132	10	17	151	29	212	203	813	1069	229	46	4	50	45	171	119	111	94	188	140	24	15	181	34	20	11	543	1182	61	2379	957
PF3D7_0811700	1	4	1	0	2	3	9	7	47	32	19	1	0	1	0	1	3	3	1	5	0	6	0	4	1	2	0	32	60	6	94	31
PF3D7_0811800	0	17	0	0	12	0	3	15	21	13	20	7	3	10	3	16	10	31	6	12	12	1	1	9	2	0	1	2	34	3	40	16
PF3D7_0811900	31	52	10	30	80	44	57	21	148	158	83	99	80	38	24	108	39	61	33	36	22	54	30	97	68	55	34	171	443	58	345	205
PF3D7_0812000	3	22	4	0	7	3	11	18	50	85	33	20	24	23	7	29	29	42	20	21	23	2	2	25	14	3	5	6	16	2	20	28
PF3D7_0812100	115	337	57	74	115	73	226	398	672	422	471	367	84	68	84	244	310	538	149	288	167	64	29	114	82	80	82	176	657	27	366	336
PF3D7_0812200	1	4	0	0	6	3	11	5	34	36	10	15	8	6	0	9	4	3	1	8	3	4	2	16	4	6	4	7	11	0	28	24
PF3D7_0812220	4	14	3	12	17	5	16	7	50	73	13	41	38	23	19	53	18	13	11	14	17	17	16	29	37	23	15	24	24	6	87	87
PF3D7_0812300	3	6	1	0	5	1	22	16	59	44	27	6	0	3	5	6	9	12	4	6	3	1	0	2	1	1	2	27	10	3	57	12
PF3D7_0812400	351	392	154	246	252	242	811	325	1343	1158	411	1172	825	186	244	655	571	672	337	456	344	285	292	388	204	354	294	301	370	159	776	1187
PF3D7_0812500	438	917	224	267	506	243	480	1008	1258	398	1108	560	246	111	186	647	528	686	290	777	293	81	73	270	134	129	124	114	245	29	199	219
PF3D7_0812600	27	17	7	17	43	23	97	33	120	233	41	61	66	14	15	43	38	18	21	28	24	30	31	51	26	34	22	36	22	55	101	114
PF3D7_0812700	56	113	26	24	104	23	123	102	221	265	110	173	78	33	38	105	106	123	73	124	76	24	15	76	44	30	31	29	53	19	186	129
PF3D7_0812800	3	4	4	3	3	2	4	3	17	41	1	2	5	3	3	8	4	3	1	5	0	9	3	6	1	2	2	8	14	2	26	54
PF3D7_0812900	1	8	0	0	9	5	18	8	73	124	26	8	1	5	1	11	12	2	5	10	4	3	2	10	9	2	1	1	6	0	13	12
PF3D7_0813000	108	295	38	59	280	56	301	346	642	661	355	151	63	59	54	174	150	182	117	154	90	24	25	75	66	27	30	238	158	53	223	221
PF3D7_0813100	25	53	20	35	44	28	88	30	202	318	92	14	9	3	12	18	9	10	17	31	8	19	13	31	11	6	2	552	699	123	637	248
PF3D7_0813200	27	68	18	53	85	53	160	53	256	303	97	122	145	41	35	105	65	83	48	82	69	78	42	56	82	68	57	246	143	165	622	291
PF3D7_0813300	630	695	338	379	532	422	1387	777	1968	1129	879	3120	2671	452	708	1644	1610	2366	1287	1063	1027	248	376	526	380	373	428	280	61	270	178	407
PF3D7_0813400	1023	1807	409	625	970	573	2317	2164	3300	1227	2265	2411	1220	416	596	1784	1789	1886	859	1577	749	260	204	432	405	321	266	430	413	186	495	589
PF3D7_0813500	4	11	1	8	8	2	12	1	23	55	2	22	7	8	4	9	12	23	17	9	7	4	5	10	33	7	6	12	17	8	19	26
PF3D7_0813600	106	166	61	71	136	60	321	219	312	215	204	299	465	82	89	265	221	216	156	198	95	51	53	128	180	101	51	60	59	84	132	194
PF3D7_0813700	21	34	11	22	21	22	55	30	204	157	100	176	113	26	41	80	87	193	44	47	44	26	22	58	37	32	41	164	156	103	148	78
PF3D7_0813800	14	19	2	7	24	9	116	29	206	1067	49	24	13	2	10	25	17	13	20	31	17	8	7	17	11	5	7	146	54	27	218	115
PF3D7_0813900	715	955	389	420	713	399	2696	1081	1901	1235	965	2484	2675	384	474	1179	1906	1483	973	1287	1054	308	314	415	422	527	404	221	232	294	578	938
PF3D7_0814000	1232	1557	755	508	979	577	2729	1563	2235	1006	1469	3162	3643	707	713	1945	2355	2192	1402	1966	1336	392	475	713	996	692	527	326	474	534	708	1240
PF3D7_0814100	10	52	4	5	57	6	29	101	179	219	129	12	16	35	29	65	105	123	31	71	53	2	1	24	11	0	2	4	13	4	39	66
PF3D7_0814200	3094	3863	1717	1901	3177	1888	9574	6609	9625	4112	6134	14271	11374	1189	1700	4714	6521	5767	2589	2913	2201	1424	1236	2195	1386	1939	1490	2314	1591	3148	2166	2872
PF3D7_0814300	126	299	42	64	153	80	202	289	394	228	317	190	57	36	60	162	131	226	103	193	88	20	20	68	34	42	33	39	47	12	46	71
PF3D7_0814400	19	49	6	14	58	23	43	32	127	211	50	7	4	2	2	23	8	4	9	8	6	14	6	25	11	4	1	73	158	19	298	156
PF3D7_0814500	53	266	31	39	242	37	140	262	262	134	222	11	2	6	6	32	28	38	26	78	32	0	0	12	3	0	2	23	16	8	40	17
PF3D7_0814600	9	9	5	7	9	10	105	23	134	106	72	10	4	0	1	1	11	3	4	3	2	1	1	5	0	0	1	374	15	51	98	37
PF3D7_0814700	4	2	2	1	10	2	38	14	42	43	24	0	0	3	1	1	6	2	1	6	5	0	1	3	2	2	1	68	4	1	17	3
PF3D7_0814900	195	211	96	87	156	108	625	228	574	800	216	578	690	100	142	318	318	273	198	298	181	157	136	170	148	225	184	324	240	267	735	777
PF3D7_0815000	7	16	0	4	12	7	18	10	36	88	10	139	73	40	19	83	68	67	36	19	41	19	7	25	46	22	16	37	24	4	64	89
PF3D7_0815100	6	11	1	2	13	2	27	8	55	119	20	44	34	7	14	36	25	31	17	7	12	7	4	31	13	2	4	27	14	2	10	18
PF3D7_0815200	249	477	127	180	287	192	743	529	1322	904	468	957	256	126	150	579	428	487	224	448	254	168	125	307	122	179	156	227	370	40	567	819
PF3D7_0815300	4	14	1	0	14	7	32	12	65	116	25	78	25	11	8	30	23	34	10	18	15	11	11	22	16	15	10	50	84	15	94	54
PF3D7_0815400	8	25	6	14	40	20	50	4	140	394	20	38	49	21	18	73	33	20	27	41	24	29	23	78	43	36	16	49	62	11	214	217
PF3D7_0815500	12	45	9	24	61	45	66	14	173	159	74	12	19	26	6	69	19	9	13	35	12	45	21	89	65	32	22	180	385	45	731	400
PF3D7_0815600	351	454	156	159	311	219	950	609	776	684	508	746	755	109	175	414	584	482	306	380	253	110	130	262	169	160	115	114	137	204	324	399
PF3D7_0815800	124	234	63	96	218	106	292	134	939	909	343	213	121	50	85	231	160	194	126	165	147	117	81	298	75	57	47	1833	1964	525	1645	969
PF3D7_0815900	5	7	1	5	12	6	41	11	103	93	31	12	7	1	8	20	20	10	4	8	4	6	6	23	4	5	4	16	3	4	42	26
PF3D7_0816000	178	310	95	106	195	92	421	346	594	287	323	283	157	48	63	170	290	297	129	259	132	23	38	92	35	34	25	96	45	13	96	111
PF3D7_0816100	54	84	28	24	57	22	210	80	193	173	73	24	6	9	17	44	40	20	26	44	31	18	12	26	6	10	9	324	121	87	373	197
PF3D7_0816200	14	34	11	25	54	29	76	23	149	284	44	10	28	11	7	41	20	2	11	25	11	36	31	53	35	35	17	168	128	93	568	282
PF3D7_0816300	3	28	0	1	17	0	18	40	60	78	34	10	5	15	17	38	23	27	10	29	15	2	1	27	24	1	3	7	8	3	18	13
PF3D7_0816400	37	36	16	35	62	21	101	21	301	583	59	16	37	24	17	73	20	16	18	40	27	52	39	55	54	53	27	215	194	151	578	413
PF3D7_0816600	55	77	23	62	77	72	64	26	375	441	55	715	426	86	146	453	284	460	172	160	183	141	86	300	114	177	175	81	122	67	117	359
PF3D7_0816700	2	25	1	1	13	2	13	7	55	100	5	50	14	17	16	37	33	32	15	29	25	7	2	20	24	4	3	8	17	0	34	53
PF3D7_0816800	1	1	1	4	6	3	168	3	60	1112	8	39	28	0	2	4	6	4	12	11	2	0	2	5	1	5	5	4	0	210	8	18
PF3D7_0817100	10	21	2	3	8	3	3	3	45	65	11	56	18	11	21	39	29	41	22	21	18	5	8	23	10	8	9	4	10	2	4	16
PF3D7_0817200	34	115	14	16	73	25	77	60	208	191	119	43	9	17	12	50	29	56	29	44	23	11	2	28	11	7	3	116	185	13	218	125
PF3D7_0817300	12	36	6	16	47	27	80	24	289	470	28	506	232	90	106	400	253	130	131	111	117	87	55	229	112	58	36	158	135	45	214	207
PF3D7_0817400	2	15	0	1	9	1	8	5	32	44	12	28	11	15	13	33	9	17	12	8	8	8	3	7	26	8	6	8	34	5	47	60
PF3D7_0817500	352	347	196	232	332	232	1435	533	1115	1362	479	996	1298	193	244	568	783	419	463	321	326	330	328	572	268	445	290	558	373	1055	1154	1135
PF3D7_0817600	242	254	139	139	187	184	869	263	1610	1512	563	46	15	7	14	36	53	15	29	54	30	86	51	80	17	13	19	4462	2579	2129	3816	1828
PF3D7_0817700	227	282	131	182	237	209	596	186	910	1540	286	40	28	17	14	52	25	8	29	63	27	117	62	103	26	31	10	2985	2578	1078	3983	2298
PF3D7_0817800	18	28	9	16	23	27	148	30	163	333	63	22	30	8	11	25	17	5	12	28	10	33	23	27	41	28	23	227	119	146	483	243
PF3D7_0817900	106	142	68	84	210	97	382	112	336	986	79	293	492	81	52	152	121	70	48	106	78	91	65	77	116	110	77	567	514	1107	1237	1238
PF3D7_0818000	36	42	22	16	51	20	138	63	130	94	49	107	150	25	24	92	77	62	46	68	37	21	16	26	71	34	19	71	27	168	249	91
PF3D7_0818100	72	152	45	28	98	28	720	388	875	2425	333	9	3	5	3	11	19	7	12	33	14	11	9	21	5	3	1	2669	844	1198	1608	1142
PF3D7_0818200	1346	1098	629	956	1249	1160	3866	1687	2960	3723	1607	4332	3224	238	409	982	1561	1609	740	699	561	864	680	763	352	1106	889	2725	2545	3696	4096	4197
PF3D7_0818400	83	223	45	72	171	51	226	171	505	533	251	241	144	113	109	355	319	280	183	459	233	53	62	171	122	54	43	86	35	9	96	189
PF3D7_0818500	287	412	147	147	269	183	1035	629	1444	2447	578	427	251	98	142	356	624	390	277	483	276	91	81	147	140	84	77	1452	627	682	1509	1001
PF3D7_0818600	60	86	34	54	90	61	167	95	321	528	152	39	87	13	18	50	68	48	23	61	29	21	21	30	28	22	15	484	45	172	356	219
PF3D7_0818700	166	404	87	108	276	96	392	378	523	356	393	246	195	57	72	298	203	232	100	247	88	78	49	165	109	75	56	157	224	112	240	223
PF3D7_0818800	36	99	19	19	69	12	96	100	155	163	82	55	18	19	20	51	66	60	47	75	48	7	12	47	21	6	4	8	6	0	16	35
PF3D7_0818900	8721	7321	4569	5265	4764	5467	19034	8619	22026	18128	8914	33826	26504	2474	4293	12496	14454	15385	11112	9266	9085	4558	5135	9083	2528	8793	7534	2754	6139	4144	6532	10141
PF3D7_0819000	318	661	138	145	347	135	426	554	901	452	571	467	325	151	153	501	440	700	307	612	290	81	36	158	168	75	100	101	161	34	101	200
PF3D7_0819100	53	108	24	26	68	22	132	76	188	104	99	112	37	29	42	94	89	118	46	91	45	13	7	22	20	13	6	23	15	2	18	48
PF3D7_0819200	4	13	4	5	12	3	22	10	44	38	21	13	6	3	7	15	25	15	7	24	10	5	3	15	4	2	3	2	2	1	4	4
PF3D7_0819500	43	57	18	27	61	34	61	3	295	764	25	240	198	86	85	259	254	267	118	155	137	44	60	120	63	45	34	44	16	10	27	122
PF3D7_0819600	70	88	37	34	99	68	245	93	383	686	121	284	193	58	59	177	118	168	97	110	81	83	38	92	104	53	48	979	617	455	1428	819
PF3D7_0819700	8	5	2	4	21	5	55	15	119	169	38	21	3	15	6	16	15	14	14	15	11	16	6	24	16	6	3	71	62	8	232	87
PF3D7_0819800	1	24	1	2	13	2	38	13	117	259	58	21	12	18	10	59	23	13	10	20	8	9	13	30	42	10	12	112	43	10	81	39
PF3D7_0819900	39	48	21	27	52	23	44	29	94	260	27	48	70	44	37	122	46	35	40	96	69	27	27	71	58	28	30	14	12	3	44	86
PF3D7_0820000	362	567	129	162	248	171	607	561	1250	592	750	752	464	120	173	607	659	917	335	637	369	125	112	347	164	163	197	139	276	58	165	275
PF3D7_0820100	8	14	6	8	11	8	17	4	53	139	9	50	36	10	10	63	27	23	18	26	13	9	9	17	33	14	12	7	11	7	25	44
PF3D7_0820200	59	148	23	20	90	28	157	154	390	293	190	188	46	50	73	220	271	299	104	213	154	27	34	85	45	17	28	104	310	21	510	469
PF3D7_0820300	89	210	49	57	108	63	292	312	329	342	388	142	48	15	21	77	158	282	79	97	50	24	13	56	21	20	15	319	432	167	446	167
PF3D7_0820400	2	3	0	0	3	3	10	7	26	78	13	19	4	5	5	14	8	13	2	7	5	1	1	6	3	2	2	12	8	0	13	13
PF3D7_0820500	79	175	42	47	140	58	204	170	385	303	201	184	85	23	41	128	195	175	104	171	99	34	23	69	51	31	15	122	115	70	209	142
PF3D7_0820600	4	9	3	1	12	3	26	1	42	209	18	16	2	10	3	10	6	1	5	0	5	5	2	19	17	6	3	18	43	7	112	73
PF3D7_0820700	94	101	57	100	126	148	242	66	604	876	131	245	229	41	66	208	118	82	53	75	51	189	82	175	115	184	159	508	515	174	715	804
PF3D7_0820800	6	13	2	2	12	2	17	12	74	64	21	28	15	6	11	30	29	18	10	15	9	5	4	17	11	6	8	13	42	10	84	58
PF3D7_0820900	50	160	15	38	127	24	95	132	283	272	185	35	18	31	26	78	61	57	36	84	38	21	13	52	67	17	9	170	315	28	399	189
PF3D7_0821000	38	41	10	24	64	28	79	21	157	219	55	94	142	34	30	87	36	19	22	23	21	52	39	67	65	55	25	291	256	213	729	377
PF3D7_0821100	220	674	100	136	413	165	658	951	824	344	812	192	71	56	62	191	218	222	135	261	118	46	34	177	52	28	28	133	237	58	368	209
PF3D7_0821200	29	69	21	13	83	20	96	52	191	248	71	51	29	28	22	90	59	44	45	107	51	19	23	59	43	23	21	28	42	21	98	147
PF3D7_0821300	71	157	39	36	90	43	244	188	484	368	181	132	69	28	32	113	149	155	65	171	71	14	12	51	32	26	20	146	46	38	159	138
PF3D7_0821400	88	89	70	54	100	59	208	111	356	851	116	50	60	31	16	79	55	39	34	46	40	20	25	37	28	18	20	379	104	263	310	197
PF3D7_0821500	44	98	13	13	72	14	88	111	143	82	114	60	18	25	14	76	94	116	39	98	66	2	7	41	19	4	8	8	11	1	22	31
PF3D7_0821600	83	151	38	49	104	54	243	168	269	217	186	176	66	27	35	103	160	212	70	141	75	23	16	31	22	24	29	28	46	9	44	97
PF3D7_0821700	308	437	196	169	214	165	803	451	867	459	398	1145	795	270	283	657	953	668	416	710	444	125	153	191	305	201	169	120	122	40	358	510
PF3D7_0821800	132	131	56	65	112	75	538	204	359	623	181	569	431	106	105	212	539	461	173	322	162	79	69	104	74	95	58	275	184	213	622	490
PF3D7_0821900	8	18	3	13	13	7	30	6	74	181	17	66	70	24	23	61	21	30	14	17	29	26	31	59	53	40	22	20	14	9	65	87
PF3D7_0822000	9	18	4	20	31	20	70	9	167	140	47	102	99	32	32	108	50	41	16	18	21	39	18	50	41	41	26	75	56	25	130	112
PF3D7_0822100	13	32	4	11	25	5	86	77	59	174	78	67	27	15	18	38	43	73	47	55	19	3	4	13	16	6	12	2	7	11	5	22
PF3D7_0822200	2	49	0	2	18	2	14	65	108	67	76	17	3	13	5	16	22	42	24	23	14	0	1	9	7	2	0	2	1	0	6	13
PF3D7_0822300	35	33	12	19	38	26	92	35	82	67	47	67	34	15	13	41	54	66	34	61	25	11	15	35	27	15	9	15	20	2	30	45
PF3D7_0822400	7	19	11	14	29	4	30	28	86	149	42	19	14	7	7	22	28	34	16	32	22	8	4	16	10	4	3	6	2	5	6	12
PF3D7_0822500	5	11	1	2	13	2	25	23	58	125	34	13	8	1	2	9	18	18	9	9	8	1	4	7	5	0	1	6	3	6	23	5
PF3D7_0822600	498	554	231	347	479	314	1087	676	1581	1178	746	524	360	85	128	369	509	268	164	296	175	184	105	257	107	189	142	893	725	414	1582	1151
PF3D7_0822700	4	11	3	1	9	2	14	27	70	28	53	60	12	17	12	38	29	30	5	5	6	17	15	46	14	8	6	30	12	4	13	16
PF3D7_0822800	32	66	16	19	55	20	157	79	184	193	102	100	56	14	34	89	65	73	39	75	34	15	20	54	28	15	11	54	43	34	141	97
PF3D7_0822900	276	482	171	98	322	124	1191	1051	3332	3860	1083	29	2	9	13	26	89	22	40	87	57	27	30	68	16	6	8	7745	4405	1290	2970	2161
PF3D7_0823000	15	27	6	10	20	8	41	27	77	117	38	42	25	14	11	24	23	32	20	23	8	6	5	32	8	5	9	50	69	4	67	37
PF3D7_0823100	68	126	34	26	80	22	172	109	134	84	96	134	136	33	26	100	114	81	55	116	47	24	12	35	47	14	18	12	7	2	22	36
PF3D7_0823200	360	254	145	277	338	287	2049	710	1048	670	1117	1450	568	64	97	253	749	542	391	250	143	174	158	264	57	178	137	351	262	443	383	334
PF3D7_0823300	297	456	155	195	320	184	507	569	1271	715	668	845	653	251	226	776	558	853	374	557	320	220	172	532	214	181	139	539	869	291	627	676
PF3D7_0823500	18	41	9	20	26	18	51	14	172	141	65	20	17	9	7	26	74	79	29	76	26	13	13	23	13	18	18	11	1	6	10	46
PF3D7_0823600	2	8	0	2	11	1	14	15	36	17	41	8	7	4	2	7	38	73	13	50	9	0	0	5	0	0	0	1	0	2	8	6
PF3D7_0823700	9	43	2	0	31	1	20	47	64	115	29	45	3	49	40	96	165	81	48	82	98	2	1	71	10	1	1	6	19	3	76	79
PF3D7_0823800	7	54	4	5	37	16	38	31	148	155	67	71	18	36	26	75	113	190	40	61	63	8	4	59	5	9	10	42	241	21	281	265
PF3D7_0823900	46	46	22	40	39	53	124	36	245	344	49	324	302	32	59	168	152	109	71	80	70	60	65	96	62	121	90	114	110	62	406	388
PF3D7_0824000	5	4	2	4	5	1	5	7	49	54	17	7	2	3	2	25	4	2	7	7	3	5	1	21	13	5	2	153	10	7	11	22
PF3D7_0824100	6	11	4	8	9	8	33	7	57	78	21	46	40	7	10	35	8	25	12	14	18	17	19	23	8	18	9	138	8	17	16	44
PF3D7_0824200	3	31	4	15	29	19	24	5	128	141	19	109	64	45	24	127	46	45	37	40	40	39	34	99	44	54	28	38	77	14	79	92
PF3D7_0824300	9	23	6	7	16	12	40	14	130	233	35	30	13	7	11	42	16	23	10	22	21	17	7	23	24	15	8	107	131	16	165	118
PF3D7_0824400	30	76	8	24	38	22	85	54	209	259	77	399	262	123	128	269	154	389	115	138	109	70	29	94	99	65	63	145	161	62	325	273
PF3D7_0824500	13	27	5	13	29	11	24	17	74	141	20	190	156	84	48	204	98	174	86	44	62	36	28	107	101	35	28	26	56	6	77	120
PF3D7_0824600	52	91	30	26	92	25	193	107	222	212	136	110	93	29	45	93	98	109	64	105	66	20	25	64	18	13	12	35	33	21	92	91
PF3D7_0824700	2	15	0	9	23	8	17	5	42	90	16	15	19	10	11	27	7	5	5	11	2	25	10	43	40	10	10	48	86	18	159	149
PF3D7_0824800	60	224	20	23	130	30	122	281	297	159	312	145	27	43	52	211	145	373	90	216	104	16	19	81	67	23	25	86	260	17	159	133
PF3D7_0824900	34	169	14	18	142	20	126	184	269	136	190	117	71	78	81	233	175	216	98	174	113	14	17	117	73	13	18	24	13	4	64	58
PF3D7_0825000	32	48	17	20	57	18	63	27	184	259	70	92	74	41	34	90	46	29	35	45	32	37	15	47	53	31	20	158	130	103	280	153
PF3D7_0825200	7	13	1	10	22	5	28	5	65	152	11	23	17	11	16	37	7	4	6	15	12	24	9	22	38	18	15	31	54	21	145	156
PF3D7_0825300	2	8	1	1	20	1	22	12	60	230	14	9	5	7	11	31	20	17	15	27	13	4	1	18	21	1	0	13	24	4	81	86
PF3D7_0825400	5	21	2	6	21	9	28	5	79	249	16	24	18	7	10	37	17	10	11	15	18	16	9	22	17	14	10	22	26	13	73	82
PF3D7_0825500	141	315	71	86	216	75	249	275	436	302	230	217	156	95	110	316	202	335	192	350	168	24	38	126	119	44	47	28	28	15	36	80
PF3D7_0825600	2	9	0	3	9	2	11	6	19	54	9	15	14	9	4	18	10	7	6	7	11	7	4	8	23	10	4	8	11	6	25	42
PF3D7_0825800	1	2	0	3	18	1	71	1	44	704	10	10	7	1	2	4	7	6	11	8	3	1	0	1	6	0	4	1	2	38	4	7
PF3D7_0825900	0	3	0	0	6	1	25	4	70	459	20	10	2	4	4	16	10	13	11	17	7	3	1	11	7	1	0	0	0	5	1	8
PF3D7_0826000	5	9	2	3	10	4	7	3	35	50	12	56	39	29	24	70	51	86	35	33	20	8	8	27	36	8	4	13	2	4	9	23
PF3D7_0826100	747	1911	270	364	578	356	1365	1956	3308	1502	2133	2210	986	244	478	1266	1658	2718	935	1576	840	256	193	592	423	313	367	587	985	198	721	619
PF3D7_0826200	4	13	0	0	12	1	12	3	64	105	24	3	0	3	1	7	9	6	6	7	4	1	2	6	3	0	0	12	29	1	87	50
PF3D7_0826300	15	33	5	13	35	11	72	18	188	432	58	59	45	16	22	87	36	33	22	36	26	39	16	52	41	27	19	127	119	31	323	242
PF3D7_0826400	16	23	9	25	50	27	67	8	111	133	35	21	31	12	9	42	12	10	11	22	9	42	18	60	40	32	8	160	134	31	502	259
PF3D7_0826500	163	353	86	114	199	94	423	315	767	817	419	327	186	65	96	273	234	266	143	240	118	109	54	176	112	79	93	320	479	120	638	496
PF3D7_0826600	1	12	3	2	13	4	27	28	111	82	73	44	26	16	20	66	95	87	30	39	41	0	7	44	17	5	2	19	42	7	114	50
PF3D7_0826700	1723	1420	921	587	705	670	5619	2410	3277	1283	1975	6064	4553	504	762	1782	4002	3095	1551	1674	1404	526	476	704	449	1003	873	411	413	470	801	1706
PF3D7_0826900	20	62	7	19	71	16	55	51	225	257	108	84	70	52	29	113	124	179	46	114	43	33	25	107	70	16	17	72	120	28	198	153
PF3D7_0827000	247	552	113	117	348	94	424	525	833	288	589	801	349	148	257	802	595	851	399	735	436	83	74	271	196	97	122	129	150	22	170	190
PF3D7_0827100	21	40	13	16	31	17	56	46	185	259	90	146	73	23	36	152	75	180	67	69	49	28	23	101	17	35	32	81	141	48	126	97
PF3D7_0827200	1	2	0	5	13	0	24	3	36	450	10	17	5	2	3	8	11	9	10	10	6	3	2	10	15	2	0	2	5	12	10	2
PF3D7_0827300	39	166	20	32	84	31	100	143	135	165	152	151	38	45	37	130	72	110	55	111	50	19	16	58	49	16	17	17	73	9	49	50
PF3D7_0827400	0	6	0	7	8	5	9	13	42	134	23	4	7	3	2	6	13	8	6	10	3	0	0	4	0	0	1	5	8	7	48	19
PF3D7_0827500	8	16	3	10	36	11	37	6	105	169	40	34	33	18	11	49	27	15	10	25	14	16	11	43	36	17	10	70	138	13	285	198
PF3D7_0827600	27	77	10	43	71	32	66	25	218	248	93	235	156	48	47	185	85	113	48	55	46	54	18	80	85	71	53	165	337	86	256	200
PF3D7_0827800	275	509	148	166	367	173	615	521	1223	1167	516	383	472	121	155	543	463	268	282	378	251	215	158	451	253	203	133	813	735	572	980	697
PF3D7_0827900	850	1000	456	638	841	690	3051	877	3331	2790	959	3533	3405	595	830	2454	2552	1746	1268	1667	1345	987	843	1219	858	1534	1008	1846	1764	1655	3796	4884
PF3D7_0828000	0	0	0	1	4	2	23	1	18	200	3	9	2	0	0	4	4	6	4	4	1	2	1	2	4	0	1	1	3	10	21	4
PF3D7_0828100	4	27	1	3	25	2	11	16	70	119	27	47	15	37	34	91	63	112	49	69	39	5	6	41	31	7	11	13	35	4	53	49
PF3D7_0828200	33	98	22	25	74	38	141	57	399	370	125	463	236	52	95	378	240	483	178	205	124	56	39	158	89	62	67	213	287	42	377	309
PF3D7_0828300	29	58	10	20	78	33	113	52	227	193	98	182	193	49	46	144	96	99	69	98	70	52	30	88	102	51	44	256	189	223	302	211
PF3D7_0828400	0	9	0	1	9	3	21	8	40	47	24	25	11	10	8	27	7	12	6	9	8	6	0	17	9	5	3	38	40	10	86	40
PF3D7_0828500	10	24	5	16	46	19	56	17	118	289	48	43	25	37	15	66	9	10	17	29	21	33	20	79	26	26	24	91	150	28	389	161
PF3D7_0828600	15	34	5	14	38	11	106	24	245	525	89	12	4	4	2	18	11	9	12	17	7	7	4	22	15	8	1	286	261	70	940	360
PF3D7_0828700	4	28	1	0	24	2	18	30	114	176	65	2	1	3	1	14	12	4	7	21	3	1	1	22	7	0	1	78	243	16	169	58
PF3D7_0828800	80	119	30	14	77	32	433	370	1072	2451	390	14	5	3	7	13	14	21	20	33	21	2	6	21	6	3	3	2836	644	875	1229	906
PF3D7_0828900	48	58	23	44	82	52	259	86	626	586	142	20	8	15	7	22	33	10	17	28	12	61	39	34	15	39	15	492	238	57	1058	523
PF3D7_0829000	35	119	18	22	75	31	145	100	374	275	149	145	78	31	46	119	110	109	52	99	60	41	28	69	59	31	27	224	161	54	349	217
PF3D7_0829100	140	175	89	79	116	62	307	108	380	283	125	199	213	66	66	180	199	151	83	203	126	53	57	109	81	68	35	90	51	40	185	182
PF3D7_0829200	24	21	17	23	26	23	52	11	151	247	19	263	360	61	49	142	108	137	73	47	69	44	35	56	58	48	51	14	14	35	66	147
PF3D7_0829300	69	65	33	49	58	32	178	67	265	410	69	191	159	41	43	128	157	74	71	98	77	41	57	57	85	76	43	74	52	20	173	191
PF3D7_0829400	34	61	20	33	95	29	71	26	365	255	75	22	25	9	19	59	17	13	30	54	25	27	21	100	40	20	19	309	190	64	433	242
PF3D7_0829500	2	22	1	0	35	2	10	15	120	65	40	5	0	5	8	14	13	7	9	18	12	4	1	18	15	0	1	45	83	12	64	48
PF3D7_0829600	0	6	4	5	10	3	38	5	89	186	18	5	4	3	3	13	5	3	6	6	8	6	6	6	4	3	4	27	11	17	51	35
PF3D7_0829800	228	506	66	216	130	227	849	155	1596	3386	305	460	138	16	31	198	143	442	168	252	142	39	18	90	29	60	62	504	157	151	824	1361
PF3D7_0829900	178	448	78	203	336	197	839	156	1031	3387	322	426	625	72	79	283	178	406	268	314	182	50	36	148	140	69	61	565	174	423	1097	1230
PF3D7_0830100	5	24	4	4	16	1	19	10	53	87	15	25	9	12	10	47	5	15	7	18	11	12	11	24	19	7	5	30	57	2	55	46
PF3D7_0830300	1	6	2	0	7	0	5	26	49	14	36	4	3	2	1	13	22	25	4	6	7	0	0	5	3	1	3	5	1	0	11	5
PF3D7_0830400	282	353	140	215	276	154	883	554	634	396	418	634	459	116	125	344	437	401	238	358	201	122	105	174	103	121	102	146	130	176	300	398
PF3D7_0830500	2017	2656	1096	1315	1837	1216	2003	2657	4867	1076	2895	143	49	60	130	460	562	154	276	745	285	25	50	94	29	29	26	537	13	559	37	144
PF3D7_0830600	938	1972	481	600	1507	559	1698	2239	3002	903	2100	165	119	147	185	493	576	367	369	888	367	37	57	163	86	42	34	46	3	38	14	101
PF3D7_0830700	38	52	17	13	29	9	71	63	124	61	57	264	137	79	79	236	111	140	69	83	74	41	50	91	27	17	25	8	6	4	24	36
PF3D7_0830800	34	104	7	25	30	19	168	77	373	281	152	148	19	20	42	150	128	274	158	269	109	15	13	74	41	22	26	198	46	12	66	68
PF3D7_0830900	31	40	15	15	21	26	73	25	181	365	32	224	142	46	62	213	191	223	127	239	145	21	58	95	46	16	14	244	91	85	196	167
PF3D7_0831000	4	16	1	2	2	0	9	9	25	22	18	39	4	21	25	44	45	76	42	66	44	2	3	23	3	1	2	1	0	0	5	4
PF3D7_0831100	10	47	6	11	10	9	106	30	134	79	59	82	17	41	37	120	72	183	140	334	122	8	5	37	33	21	15	4	1	3	1	10
PF3D7_0831200	159	286	64	110	236	106	289	281	569	447	284	71	33	36	41	147	126	173	70	187	91	53	33	87	63	23	31	90	138	11	284	197
PF3D7_0831300	70	173	36	92	102	99	127	26	682	1505	48	180	72	50	80	254	76	228	156	171	124	65	74	149	143	123	84	22	27	29	33	151
PF3D7_0831400	22	44	9	25	52	30	14	4	105	17	8	2351	2375	1046	1001	2668	599	1500	608	402	672	170	255	603	361	136	223	19	16	7	40	121
PF3D7_0831500	350	965	152	183	753	177	641	958	892	433	832	430	198	175	169	600	414	791	250	450	237	38	53	264	102	25	34	118	45	35	115	107
PF3D7_0831600	148	106	77	74	126	81	376	95	612	830	172	14	4	8	5	28	26	8	11	30	18	60	26	68	10	13	11	1668	1133	268	3529	1136
PF3D7_0831700	9155	10415	5639	2326	2841	2086	28945	20385	18036	2211	14926	11587	5648	1260	2898	7764	14697	7571	4255	9421	4293	1144	1001	1608	748	1412	1242	458	357	472	503	1003
PF3D7_0831750	3	14	7	2	8	4	17	46	112	39	106	17	3	7	2	7	43	35	5	19	9	1	0	4	1	1	1	3	3	2	179	20
PF3D7_0831800	1179	1322	507	326	436	253	24905	4037	2043	504	1935	5384	2102	101	265	518	2604	2140	883	1416	756	53	77	90	49	50	81	40	10	512	24	25
PF3D7_0831900	35	201	20	14	46	5	369	220	222	133	210	263	48	68	93	281	375	412	291	687	201	16	30	106	51	16	24	8	3	1	6	16
PF3D7_0832000	0	3	0	0	1	0	2	12	21	9	13	118	60	20	14	30	4	18	6	3	3	4	3	8	1	1	2	7	4	2	4	2
PF3D7_0832100	6	2	10	1	1	2	60	12	68	53	22	10	10	1	8	26	8	14	7	3	7	1	7	8	1	1	0	128	35	26	51	19
PF3D7_0833500	52	63	41	5	4	3	173	111	78	31	14	91	133	51	32	101	15	7	4	8	9	62	33	81	7	3	6	146	125	262	26	46
PF3D7_0900100	24	23	13	6	14	5	54	31	70	60	12	39	36	19	13	30	10	7	6	5	7	16	12	34	10	4	1	76	95	81	33	25
PF3D7_0900400	0	1	1	0	1	0	36	12	19	30	5	9	14	0	3	4	0	2	0	1	2	0	4	9	0	1	1	24	3	27	17	6
PF3D7_0900500	8	4	2	0	0	0	98	34	5	43	9	10	7	0	0	4	1	0	0	1	0	2	2	5	0	0	0	74	9	187	21	11
PF3D7_0901700	12	32	3	6	26	7	33	25	79	26	32	68	43	42	29	100	50	46	31	23	31	24	18	69	61	23	22	33	150	12	344	282
PF3D7_0901800	1	12	2	5	17	3	3	6	45	16	14	62	19	57	40	128	50	49	29	22	38	20	9	58	40	25	13	21	74	1	199	193
PF3D7_0901900	0	17	1	0	12	0	9	29	18	11	29	7	0	1	0	8	4	9	3	7	2	0	0	7	3	2	0	0	11	0	7	7
PF3D7_0902000	46	108	26	26	69	15	62	100	142	75	82	119	80	53	34	132	52	28	38	49	30	12	17	41	16	10	9	24	5	3	24	24
PF3D7_0902100	24	44	13	14	30	15	125	40	323	426	93	5	1	4	5	10	18	5	2	12	5	7	7	22	3	3	1	258	402	63	1075	433
PF3D7_0902200	110	125	40	54	102	50	159	140	286	268	122	115	70	35	37	132	101	67	65	74	52	26	21	42	42	32	32	26	39	12	77	106
PF3D7_0902300	183	281	87	110	195	105	430	300	398	134	307	181	152	69	109	265	353	290	161	371	140	20	44	101	17	12	15	12	4	6	8	4
PF3D7_0902400	0	24	2	7	36	10	13	31	104	34	65	13	11	12	5	31	13	6	9	6	8	4	1	22	7	2	5	7	27	4	61	56
PF3D7_0902500	515	1355	289	396	1172	416	710	1139	1539	830	844	60	20	37	43	136	190	84	118	272	110	5	7	37	14	13	9	111	7	54	14	33
PF3D7_0902600	29	27	15	16	22	17	67	48	117	88	30	125	62	27	32	129	97	81	63	95	61	20	23	47	30	15	17	3	8	4	19	20
PF3D7_0902700	13	29	9	19	25	15	48	14	149	118	23	126	84	32	44	133	56	95	39	46	50	31	25	82	55	30	25	61	57	31	174	154
PF3D7_0902800	29	48	6	42	58	33	78	12	179	118	49	188	125	65	49	228	59	26	20	19	20	222	100	230	64	97	58	300	359	102	372	383
PF3D7_0902900	0	3	0	2	5	0	3	0	25	19	6	8	3	6	3	9	11	7	3	8	14	1	1	6	4	1	2	0	1	1	11	7
PF3D7_0903000	3	12	4	6	20	8	38	5	52	191	17	47	44	29	19	76	26	26	30	40	28	17	21	49	47	19	16	22	38	17	121	122
PF3D7_0903100	10	23	1	5	42	3	42	19	127	138	38	30	43	51	26	64	102	31	40	40	59	12	5	42	18	8	8	16	34	6	115	136
PF3D7_0903200	106	141	66	153	205	147	341	62	697	822	142	797	704	162	183	477	452	425	244	318	265	255	156	250	222	257	236	678	561	248	1996	1796
PF3D7_0903300	58	170	29	95	167	81	130	82	669	678	232	44	25	48	25	127	62	20	37	72	42	95	26	132	97	48	42	630	1689	123	1448	836
PF3D7_0903400	471	1707	209	222	600	239	1163	1880	2488	634	2369	1411	438	237	399	1104	1578	2983	524	1420	633	150	111	356	147	114	163	225	591	24	361	442
PF3D7_0903500	242	494	121	163	269	135	268	510	742	267	534	284	140	60	100	303	276	329	149	297	140	62	41	161	60	66	61	93	174	35	147	202
PF3D7_0903700	81	41	46	91	54	109	330	47	444	947	94	310	190	28	32	85	41	42	38	23	28	134	123	150	21	153	90	595	341	447	710	599
PF3D7_0903800	0	7	0	4	11	1	30	8	99	232	46	7	1	1	2	8	14	11	6	7	5	1	1	11	4	1	1	0	2	0	9	3
PF3D7_0903900	544	680	320	247	460	253	1830	715	1197	941	626	1546	1380	350	351	906	1436	959	744	1081	785	169	226	300	421	344	243	186	150	184	475	655
PF3D7_0904000	296	573	149	128	441	125	630	331	1206	1241	418	616	725	213	325	855	550	348	391	572	412	146	143	321	315	167	98	205	268	298	412	570
PF3D7_0904100	30	74	10	21	64	21	82	39	243	281	41	126	125	45	44	166	81	35	54	53	37	43	42	87	97	46	27	97	91	81	148	142
PF3D7_0904200	1	3	1	15	14	1	165	10	172	2140	23	32	25	6	7	23	23	19	39	46	32	4	6	16	27	18	9	1	3	29	11	21
PF3D7_0904300	2	2	0	2	2	0	17	7	64	83	36	5	3	2	1	3	8	6	2	3	2	5	1	11	7	1	2	12	5	6	34	11
PF3D7_0904400	8	28	1	5	45	5	37	8	114	234	24	36	16	28	19	58	30	26	19	33	23	17	10	53	38	10	15	72	111	9	372	271
PF3D7_0904500	8	23	5	9	21	4	28	16	59	98	13	44	25	25	26	46	48	53	24	50	33	17	11	15	21	16	8	15	38	2	77	92
PF3D7_0904600	174	368	76	87	166	75	330	479	763	611	599	470	315	94	99	322	331	575	243	311	170	92	66	218	119	105	79	421	750	338	512	319
PF3D7_0904700	7	9	9	9	13	3	15	3	53	80	13	10	7	7	6	10	6	4	7	6	10	18	10	11	21	10	4	30	62	9	154	74
PF3D7_0904800	56	124	22	99	162	100	146	38	489	742	109	413	250	102	113	421	179	216	122	142	107	138	98	217	145	150	132	266	470	51	949	665
PF3D7_0904900	66	146	30	100	135	102	111	55	498	375	143	275	224	97	84	351	125	109	80	97	60	193	89	258	185	207	133	463	794	164	850	766
PF3D7_0905000	0	8	0	0	1	0	5	5	13	30	5	4	1	3	3	6	1	2	2	2	2	2	0	9	7	1	1	4	8	3	14	11
PF3D7_0905100	130	176	47	91	196	81	320	181	552	506	175	322	202	81	66	244	267	146	126	126	93	77	58	155	128	89	68	294	169	145	411	377
PF3D7_0905200	49	155	22	31	125	33	158	208	363	268	268	126	84	33	42	127	143	171	97	156	84	28	22	64	33	12	30	50	59	28	69	63
PF3D7_0905300	3	24	3	1	15	6	37	27	149	106	44	13	6	4	8	12	9	12	10	9	5	6	2	31	2	2	1	25	32	10	59	20
PF3D7_0905400	1702	1770	921	932	1423	1284	4141	1662	6478	8188	2279	123	37	62	66	253	258	77	167	297	203	975	398	825	200	280	127	17203	25096	15478	32864	18028
PF3D7_0905500	4	23	2	0	25	0	37	68	188	341	78	3	0	4	3	7	15	5	7	5	3	1	0	29	1	0	0	68	294	27	758	410
PF3D7_0905800	37	140	29	24	97	19	67	123	200	108	166	119	89	39	32	96	166	189	68	100	76	6	6	32	35	19	25	30	61	10	69	62
PF3D7_0905900	126	210	46	74	208	55	188	136	442	358	171	132	159	50	90	219	155	84	124	201	118	48	71	162	104	51	35	116	97	32	306	187
PF3D7_0906000	8	25	2	12	28	9	25	21	110	76	49	131	31	21	16	104	53	180	30	19	26	22	14	60	23	25	17	36	75	5	73	49
PF3D7_0906100	17	11	8	15	43	17	79	13	119	223	13	102	144	19	13	50	21	25	15	7	6	45	45	79	34	46	42	98	70	159	183	223
PF3D7_0906200	1	11	0	0	11	1	10	16	13	22	13	12	2	17	2	21	8	20	7	13	4	0	1	22	12	2	1	14	50	5	51	23
PF3D7_0906300	15	63	10	2	33	3	51	95	60	68	69	22	11	9	15	38	33	51	26	33	17	9	3	12	23	5	7	9	8	1	26	22
PF3D7_0906400	4	13	0	1	19	2	25	20	81	232	40	8	5	4	5	21	33	55	11	24	8	2	3	24	8	1	1	4	1	3	4	4
PF3D7_0906500	177	262	98	114	217	124	462	240	624	1155	251	620	489	103	133	306	544	751	282	248	199	61	73	129	76	88	70	233	51	416	146	282
PF3D7_0906600	299	447	219	165	568	169	709	1003	1518	918	727	639	400	160	287	743	1021	291	414	502	412	104	122	231	173	128	121	134	38	61	95	137
PF3D7_0906700	9	31	4	6	11	5	35	32	63	33	23	53	28	18	20	45	33	28	21	34	24	10	8	27	31	14	5	23	13	2	24	16
PF3D7_0906800	0	4	0	0	1	1	6	2	4	18	6	13	6	1	5	21	9	6	2	8	8	3	6	20	13	3	4	2	4	1	2	2
PF3D7_0906890	2	14	3	2	8	1	11	12	5	8	6	20	2	2	4	19	12	15	5	26	4	4	0	6	8	1	3	2	3	0	4	6
PF3D7_0906910	16	51	10	12	41	9	74	42	139	240	49	148	70	74	62	146	88	76	110	120	102	39	30	83	100	27	20	19	14	8	46	72
PF3D7_0907000	36	55	15	8	40	4	89	63	112	151	58	50	23	18	30	59	54	59	28	85	38	4	9	23	21	9	6	13	34	0	84	90
PF3D7_0907100	11	43	3	9	45	15	63	22	211	329	76	115	76	35	30	92	59	64	44	42	33	31	21	98	88	35	22	34	26	10	101	84
PF3D7_0907200	218	396	103	132	226	125	323	487	573	318	521	143	104	27	47	121	174	218	77	232	96	26	26	95	55	32	32	262	369	97	567	247
PF3D7_0907300	5	30	3	3	24	5	38	21	45	50	18	47	21	16	19	47	22	26	16	23	24	6	13	24	28	3	9	7	9	2	25	21
PF3D7_0907400	124	229	59	85	151	103	354	166	583	586	254	617	458	118	137	460	589	650	260	299	187	163	117	208	134	130	94	757	695	224	1399	721
PF3D7_0907500	38	46	33	15	26	31	142	32	282	652	52	17	10	9	10	23	16	14	20	33	20	9	10	28	15	13	6	396	256	83	712	343
PF3D7_0907600	87	210	38	36	110	41	198	238	358	375	249	139	56	33	38	142	99	159	80	145	71	17	11	69	35	33	20	94	78	24	143	118
PF3D7_0907700	299	643	136	172	426	183	824	509	984	557	458	783	678	188	249	789	721	582	391	703	452	157	132	198	177	166	125	365	306	150	738	606
PF3D7_0907800	49	67	31	33	66	35	138	61	209	275	71	105	126	34	35	112	106	66	57	77	64	30	35	37	89	42	32	174	170	59	518	402
PF3D7_0907900	19	38	9	22	61	33	83	8	114	165	37	187	250	63	50	161	77	77	40	41	64	77	56	108	133	67	54	147	95	130	383	269
PF3D7_0908000	26	60	16	23	71	22	145	46	306	370	83	42	26	26	23	101	50	18	29	77	32	36	27	85	39	27	24	369	369	91	839	495
PF3D7_0908100	1	7	0	1	6	5	17	4	51	61	14	3	0	2	1	5	6	1	2	3	5	3	0	3	3	1	4	19	5	2	54	28
PF3D7_0908200	16	41	10	20	55	24	70	48	286	332	92	31	28	17	7	42	21	11	18	19	16	28	17	41	30	25	17	343	441	81	422	313
PF3D7_0908400	2	6	0	8	11	4	26	9	43	83	16	13	6	4	5	19	5	4	4	9	3	13	4	10	21	9	4	110	196	27	281	141
PF3D7_0908500	29	104	24	18	59	30	155	90	379	443	219	14	4	3	3	22	15	9	10	15	5	13	10	51	8	1	7	861	1150	159	690	293
PF3D7_0908600	66	72	24	35	73	25	105	78	162	79	74	127	67	28	38	119	85	79	44	88	64	23	35	64	22	23	25	19	21	9	33	63
PF3D7_0908700	7	26	1	3	8	4	34	11	59	235	20	39	23	22	9	57	31	67	31	52	28	8	6	29	32	6	5	58	54	13	157	75
PF3D7_0908800	25	56	13	16	18	19	147	83	193	175	83	188	115	20	27	73	157	213	56	80	56	17	20	49	23	36	22	98	100	40	268	167
PF3D7_0908900	19	37	4	1	25	3	55	43	134	111	67	87	42	22	31	93	77	97	36	56	46	10	16	38	37	11	16	72	52	8	93	72
PF3D7_0909000	2	6	0	1	10	2	12	1	56	164	22	2	3	3	0	8	9	3	4	8	7	3	1	6	3	3	1	19	12	4	19	17
PF3D7_0909100	4	7	4	4	15	2	23	0	96	320	20	7	3	2	2	7	4	9	7	17	10	1	6	15	8	0	0	47	48	26	71	52
PF3D7_0909200	0	5	0	1	2	2	17	8	32	50	20	2	0	1	0	4	3	3	0	3	3	2	1	0	1	0	0	22	18	1	19	11
PF3D7_0909300	119	186	64	67	112	90	338	174	349	350	127	232	254	63	59	176	243	179	93	199	119	40	40	41	107	68	52	85	53	38	232	218
PF3D7_0909400	199	388	68	82	256	115	463	413	841	456	533	487	174	87	102	367	418	465	194	426	214	55	39	155	94	67	70	198	235	30	400	308
PF3D7_0909500	7	13	4	11	14	11	155	17	81	234	46	12	4	0	1	3	7	5	4	4	3	11	9	9	0	2	1	447	64	301	299	81
PF3D7_0909600	3	75	4	15	76	17	55	34	228	259	94	25	10	41	14	65	24	30	26	30	26	28	8	92	43	12	7	144	302	33	617	267
PF3D7_0909700	95	242	47	42	257	47	310	425	870	1439	423	109	29	33	55	160	170	111	127	178	96	24	18	107	48	17	25	491	449	112	379	245
PF3D7_0909800	111	84	56	69	75	61	190	77	238	168	90	158	190	33	47	109	116	72	71	92	72	31	44	50	64	48	43	51	40	13	100	151
PF3D7_0909900	223	400	102	116	275	107	304	454	880	494	453	307	174	62	101	274	300	307	147	274	169	52	53	149	86	73	76	77	181	43	267	336
PF3D7_0910000	1	5	3	1	8	1	20	18	60	38	50	5	6	2	0	5	12	3	5	6	5	3	1	9	1	1	2	49	53	6	75	34
PF3D7_0910100	175	405	73	101	185	116	486	490	995	593	608	440	265	100	128	444	451	504	149	338	180	116	118	286	133	119	102	223	625	113	753	629
PF3D7_0910200	146	315	76	109	226	106	173	219	693	370	322	186	102	92	103	333	195	151	128	198	150	126	89	220	135	90	89	425	987	112	867	551
PF3D7_0910300	24	77	8	13	27	14	104	78	149	256	94	119	58	21	24	73	145	181	51	90	55	15	7	39	25	10	8	86	86	16	253	110
PF3D7_0910400	16	50	10	12	43	9	62	29	165	192	55	169	90	38	32	117	76	104	44	65	34	32	24	51	57	34	29	94	127	48	246	179
PF3D7_0910500	12	47	2	1	27	1	35	52	103	169	63	22	13	12	14	44	39	19	27	25	23	5	5	19	10	5	6	88	111	40	207	72
PF3D7_0910600	27	27	19	19	24	18	105	50	113	269	32	49	39	23	11	35	25	27	23	26	19	16	9	18	23	7	11	219	120	125	361	192
PF3D7_0910700	1	2	1	0	4	3	16	3	40	57	10	1	1	0	3	6	1	3	5	9	2	2	0	1	0	3	1	21	22	9	48	23
PF3D7_0910800	45	52	26	30	46	38	140	64	195	113	94	184	165	42	35	137	110	140	52	76	67	43	33	59	34	38	32	106	108	33	180	192
PF3D7_0910900	22	46	9	23	55	32	84	12	201	258	56	107	126	35	39	133	47	9	15	31	20	82	40	94	76	81	53	126	200	65	373	359
PF3D7_0911000	25	53	3	7	30	7	109	42	355	585	93	27	15	20	14	42	29	11	21	45	25	13	3	47	27	8	13	144	80	20	441	297
PF3D7_0911100	174	371	111	66	291	113	1277	1073	3286	5343	1143	35	7	13	9	36	51	31	51	74	51	8	23	51	13	7	4	8334	1550	1278	1916	1457
PF3D7_0911200	2	5	0	0	10	0	8	4	12	46	19	5	3	7	4	11	3	5	5	8	2	0	2	5	7	0	0	20	36	8	47	17
PF3D7_0911300	0	2	0	2	9	1	11	6	83	72	43	5	2	2	2	4	6	10	2	3	3	3	4	7	2	1	1	12	11	2	41	12
PF3D7_0911400	10	55	6	3	27	13	33	33	120	80	42	87	21	42	32	112	90	126	41	86	44	15	16	62	29	13	12	18	35	6	46	58
PF3D7_0911600	3	29	2	6	38	12	20	8	96	137	28	14	17	14	10	45	9	3	16	10	13	15	11	29	25	14	9	68	99	13	188	140
PF3D7_0911700	10	40	9	17	46	20	55	27	174	90	60	79	30	21	21	83	51	68	36	32	33	38	17	69	29	32	26	148	199	43	244	150
PF3D7_0911800	8	12	2	13	33	23	35	36	115	90	69	15	13	10	6	23	24	37	9	15	13	19	14	27	13	11	7	88	126	54	271	122
PF3D7_0911900	565	1027	312	421	648	369	1599	1351	2653	2432	1749	960	374	178	247	846	1117	1235	482	1125	457	213	195	413	189	193	166	1119	534	572	915	712
PF3D7_0912000	21	104	6	7	74	13	67	92	217	176	152	163	64	69	70	187	150	233	72	149	73	11	16	56	125	18	21	49	151	10	150	153
PF3D7_0912100	33	49	9	19	28	18	57	40	91	123	44	59	22	7	10	35	34	42	11	42	18	7	9	18	11	11	3	18	9	3	15	20
PF3D7_0912200	17	43	8	4	28	3	48	73	105	121	38	28	7	13	8	26	23	47	20	51	19	7	1	11	9	2	7	6	6	7	23	21
PF3D7_0912400	62	113	40	47	87	50	244	133	363	527	190	314	271	63	65	208	166	192	93	125	83	92	54	180	102	80	79	228	268	193	531	436
PF3D7_0912500	250	304	122	121	197	123	425	239	575	460	275	369	328	83	112	291	334	324	154	328	185	65	53	82	113	86	90	129	113	105	239	291
PF3D7_0912600	0	3	1	0	18	1	7	17	36	54	29	4	0	3	5	8	14	22	7	7	4	3	0	19	4	0	1	1	2	0	10	4
PF3D7_0912700	5	9	3	4	9	2	29	10	56	83	24	9	8	1	6	10	14	12	7	9	11	7	3	4	11	5	1	33	10	9	14	27
PF3D7_0912800	65	113	33	29	68	28	136	192	151	95	146	180	126	36	52	148	142	239	79	142	84	28	16	38	48	21	26	24	70	18	81	96
PF3D7_0912900	112	220	67	62	155	97	369	211	465	466	216	374	308	134	117	359	296	290	169	253	151	111	60	177	204	104	65	229	304	100	890	622
PF3D7_0913000	227	255	117	136	222	129	421	249	450	412	245	365	416	103	133	362	398	286	222	329	233	65	97	156	110	99	85	99	52	62	133	234
PF3D7_0913100	2	4	2	2	6	0	5	3	25	27	17	28	11	6	6	20	9	26	3	11	6	7	3	6	2	9	6	2	6	0	9	20
PF3D7_0913200	411	845	207	193	570	225	1156	782	1443	568	719	1602	1247	490	563	1481	1262	1288	751	1228	983	235	190	498	478	324	270	192	356	47	682	1117
PF3D7_0913300	107	264	38	23	98	30	476	501	284	190	408	321	167	47	61	194	309	365	167	302	120	27	20	63	69	23	25	45	51	29	83	61
PF3D7_0913400	4	8	3	0	7	3	16	6	59	107	13	37	35	18	11	17	27	24	8	19	9	4	9	14	11	12	7	5	2	2	11	29
PF3D7_0913500	13	37	4	10	29	7	55	98	159	156	58	28	12	35	22	46	48	25	19	40	29	12	4	26	20	9	8	19	65	10	262	181
PF3D7_0913600	16	27	7	18	28	16	29	14	133	152	46	45	30	9	13	38	22	19	20	14	10	30	10	39	28	27	24	76	182	16	133	107
PF3D7_0913700	17	74	11	38	68	31	116	41	236	286	73	165	125	58	67	190	122	107	63	100	62	56	17	97	71	49	48	228	150	47	303	243
PF3D7_0913800	79	74	68	31	78	39	392	144	462	1193	154	5	6	2	2	3	17	9	9	17	19	5	5	7	5	1	2	1704	177	2298	476	434
PF3D7_0913900	7	28	2	2	23	2	47	36	175	187	54	55	10	26	31	52	79	71	34	44	39	3	5	29	16	6	2	48	23	12	81	55
PF3D7_0914000	26	51	10	10	33	8	81	56	210	170	68	88	34	20	23	81	66	84	51	57	47	3	5	31	14	7	13	131	23	34	79	61
PF3D7_0914100	192	339	130	57	203	86	583	197	1427	1978	255	47	90	47	41	172	91	22	68	133	61	70	64	178	147	56	26	3052	1097	1957	2614	1268
PF3D7_0914200	79	92	39	62	105	69	240	130	494	644	139	80	67	17	28	71	78	36	40	75	53	19	31	60	22	23	14	166	76	117	329	210
PF3D7_0914300	64	182	18	12	102	20	141	157	256	148	164	129	48	40	38	120	119	146	50	124	62	11	3	40	33	12	7	41	37	11	134	66
PF3D7_0914400	27	26	12	29	48	30	109	18	100	378	34	11	16	2	2	14	12	7	4	10	2	32	15	40	13	12	6	311	165	280	546	312
PF3D7_0914500	43	144	16	30	106	51	108	96	337	318	193	141	98	48	46	147	87	121	78	98	52	50	28	109	86	46	43	300	489	132	404	290
PF3D7_0914600	53	54	42	32	49	26	156	37	149	286	68	72	58	20	21	74	52	46	25	60	28	30	22	22	39	17	19	233	91	44	197	205
PF3D7_0914700	56	68	24	18	57	17	211	97	266	202	98	71	36	15	11	45	86	24	29	36	37	22	15	43	35	8	6	60	25	28	82	84
PF3D7_0914800	1	19	5	7	11	6	45	7	96	502	39	34	23	19	4	29	17	7	13	20	3	15	7	12	39	9	1	83	165	93	278	130
PF3D7_0914900	40	109	20	27	64	37	133	116	393	537	209	112	42	42	37	141	100	146	72	147	72	40	26	101	42	27	22	274	513	67	615	282
PF3D7_0915000	18	48	12	13	38	23	144	42	342	555	101	47	27	19	17	78	38	24	24	38	22	36	15	36	35	31	18	325	371	80	785	394
PF3D7_0915100	52	54	15	33	35	42	237	96	131	121	98	155	193	9	8	39	66	90	33	36	24	24	23	38	19	50	33	43	48	95	96	129
PF3D7_0915200	5	11	0	6	12	4	13	9	25	36	9	9	8	6	4	9	10	8	2	10	3	6	7	10	7	4	4	6	18	2	23	21
PF3D7_0915300	11	27	2	3	18	4	17	20	76	87	33	91	44	22	25	87	66	91	35	39	20	8	11	62	35	6	17	6	6	3	13	26
PF3D7_0915400	2339	2709	1189	1076	1084	1177	5981	4159	6522	1695	3800	5651	2223	424	831	2938	4014	4350	1512	2664	1590	651	776	1329	430	1075	1036	1090	860	221	1332	1758
PF3D7_0915600	6	139	3	0	122	1	46	126	82	57	134	42	12	38	22	95	87	118	92	170	59	2	2	41	35	3	3	4	17	3	11	27
PF3D7_0915700	21	22	24	18	25	25	57	4	125	305	18	14	15	10	14	23	15	4	13	35	16	32	16	28	34	25	16	88	90	19	197	164
PF3D7_0915800	2	8	1	2	14	2	34	6	70	451	12	2	2	3	10	16	8	4	9	15	14	2	1	18	7	1	2	11	12	7	73	46
PF3D7_0915900	16	40	6	3	40	4	68	47	77	84	49	68	22	28	30	87	36	42	38	69	36	7	7	27	63	8	2	26	57	2	42	66
PF3D7_0916000	97	128	48	56	104	75	308	152	617	1124	225	35	36	4	8	22	44	36	34	42	22	32	21	53	21	11	12	1295	1040	639	1687	696
PF3D7_0916100	23	30	11	13	19	10	80	33	92	116	39	23	9	14	10	20	21	11	13	38	13	8	4	19	16	18	7	24	18	6	126	83
PF3D7_0916200	12	37	6	19	30	18	37	20	134	172	43	212	71	42	45	127	96	177	54	70	44	31	19	56	61	40	45	60	91	10	73	93
PF3D7_0916300	9	12	4	8	18	11	64	11	105	219	33	5	2	1	1	7	9	2	8	13	3	6	8	22	3	3	0	87	48	21	243	120
PF3D7_0916400	14	49	7	4	23	11	28	53	127	129	100	26	7	12	11	21	35	58	15	37	13	4	3	20	9	1	8	41	85	15	76	63
PF3D7_0916500	19	30	13	21	61	30	79	27	208	380	40	128	125	56	44	129	62	55	33	42	35	44	37	94	73	51	42	88	64	17	204	253
PF3D7_0916600	15	38	10	3	33	5	46	64	73	49	57	22	10	5	5	28	26	24	13	22	13	4	1	11	9	0	2	3	5	0	6	14
PF3D7_0916700	644	687	374	272	569	304	1681	1135	2465	1426	1040	544	369	61	113	269	1103	286	266	409	239	55	59	69	83	76	52	587	123	261	685	446
PF3D7_0916800	6	12	2	3	9	3	18	3	24	67	11	62	18	20	16	39	33	43	19	47	19	7	5	29	19	5	8	23	34	7	67	57
PF3D7_0916900	11	262	1	0	162	1	34	227	210	162	262	24	5	60	37	131	134	205	76	138	83	1	3	108	17	0	1	7	263	10	393	151
PF3D7_0917000	39	88	18	48	83	48	113	46	320	266	112	261	266	58	67	198	104	136	54	52	58	61	50	108	115	70	60	374	593	129	547	343
PF3D7_0917100	17	41	14	16	29	9	41	41	119	84	41	59	35	32	31	113	30	35	33	53	33	24	16	59	37	14	20	59	39	19	42	49
PF3D7_0917200	8	7	7	5	19	4	57	13	109	191	28	6	3	2	2	6	8	2	4	12	5	2	3	4	2	6	2	40	27	14	261	71
PF3D7_0917300	4	8	1	2	11	3	51	21	81	114	56	1	1	1	1	1	3	2	5	2	3	9	2	9	0	0	0	227	209	67	542	179
PF3D7_0917400	16	24	5	7	21	7	33	23	217	129	89	12	0	1	1	8	15	7	10	12	7	11	4	20	9	1	5	146	189	29	356	217
PF3D7_0917500	16	75	15	44	106	41	83	19	256	351	59	168	104	55	68	198	68	51	51	58	43	75	58	146	93	73	60	193	347	49	498	329
PF3D7_0917600	289	306	121	131	222	127	584	286	736	390	334	475	291	62	88	287	314	258	141	248	164	54	70	138	65	80	89	70	58	43	107	205
PF3D7_0917800	1	14	2	0	8	1	7	11	13	19	11	3	0	2	3	2	9	2	3	4	2	0	0	5	2	0	0	9	19	2	33	17
PF3D7_0917900	3102	2972	1586	2540	1976	2490	6278	3233	8824	4684	3449	6361	5163	918	1383	3948	6092	4249	2191	3784	2249	2638	1498	2205	1362	3311	2032	5719	7387	4505	12693	14279
PF3D7_0918000	311	259	216	313	305	319	1143	292	1886	3460	452	166	212	58	77	269	153	35	72	133	74	337	255	421	144	253	129	3793	3205	1971	8501	4959
PF3D7_0918100	186	237	104	90	121	75	679	329	607	520	242	152	114	39	52	155	191	81	86	171	94	41	37	74	58	55	31	351	126	116	793	328
PF3D7_0918200	96	196	40	51	135	61	596	257	465	711	232	237	250	54	52	142	178	100	78	125	79	52	44	130	107	73	39	351	154	317	829	390
PF3D7_0918300	201	286	111	103	198	84	446	321	658	521	255	448	365	136	136	351	436	360	188	265	227	67	71	171	91	114	62	91	87	47	261	444
PF3D7_0918400	2	9	0	5	19	4	33	10	104	231	26	23	10	18	14	36	15	13	8	5	13	19	9	33	24	12	17	9	13	5	130	94
[truncated: 2,794 more rows]

## Sheet: FPKM_unfiltered
gene_id	NF54-6h_0	NF54-6h_2	NF54-6h_1	PB58-6h_2	PB58-6h_0	PB58-6h_1	NF54-12h_0	NF54-12h_1	PB58-12h_0	PB58-12h_1	PB58-12h_2	NF54-24h_0	NF54-24h_1	NF54-24h_0	NF54-24h_1	NF54-24h_2	PB58-24h_0	PB58-24h_1	PB58-24h_2	PB58-24h_0	PB58-24h_1	NF54-38h_0	NF54-38h_1	NF54-38h_2	PB58-38h_2	PB58-38h_0	PB58-38h_1	NF54-48h_0	NF54-48h_1	NF54-48h_2	PB58-48h_0	PB58-48h_1
PF3D7_0100100	24.7597	29.4673	18.5533	30.1781	36.3448	28.5435	20.8865	20.6609	30.8377	29.3466	14.4587	11.7395	17.4759	33.5862	12.1195	17.9035	7.85616	6.62746	14.884	12.4264	12.2057	21.8065	12.3181	19.4279	16.0009	45.9554	24.9555	21.5517	31.3129	68.8657	23.2596	41.787
PF3D7_0100200	2.123	0	1.41024	6.61503	0	1.9047	15.6592	7.36038	7.9414	3.54061	11.9528	14.4196	43.8128	3.88535	8.94815	8.56288	2.90811	5.13224	0	3.64481	0	3.11172	13.672	16.1055	0	3.56503	2.90997	1.37393	1.10353	0	2.12045	1.5442
PF3D7_0100300	0.912763	0.90542	0.593278	0	0	0	1.08599	1.80798	0.535968	0	0.751594	0.470551	0.217588	0	0	0.225494	0.210026	0	0	0	0.327646	0	0	0.339926	0	0	0	0	0	0.244856	0	0
PF3D7_0100400	5.53669	7.33286	2.44297	17.2668	12.0912	4.95225	11.1633	5.31351	17.7041	24.2466	19.6587	30.7721	35.5866	6.73562	36.1895	10.2007	8.43789	7.77436	25.2875	20.5145	1.35876	8.09454	17.8098	15.3536	24.4539	0	10.1229	7.7736	3.81887	25.5058	21.2512	16.1068
PF3D7_0100500	0	0	0	0	0	0	0	0	0	203.852	0	0	0	0	0	0	0	0	0	0	0	0	0	0	0	0	0	328.047	0	0	120.041	0
PF3D7_0100600	1.92534	0	0	0	0	0	17.4573	7.76826	8.5571	6.43384	12.9686	0.654776	0.90478	3.51632	2.69909	0	0.879934	2.32011	3.77114	3.29622	0	0	6.19504	0	3.18832	0	0	0	0	4.0914	4.33448	0.700152
PF3D7_0100700	0	0	0	0	0	0	0	0	0	0	0	0	0	0	0	0	0	0	0	0	0	0	0	0	0	0	0	0	0	0	0	0
PF3D7_0100800	0	0	0	0	0	0	0	0	0	0.483227	0	0	0	0	5.68793	0	0	0	0	0	0	0	0	1.53563	0	0	0	0	0	0	0	0
PF3D7_0100900	0	0	0	0	0	0	0	0	0.464191	0.473473	1.11507	1.34938	5.59291	0	5.56837	2.99688	0	0	0	0	0	5.81072	0	1.50335	0	0	0	0	0	0	0	0
PF3D7_0101000	1.93176	0	0	0	0	0	0	1.11354	0.451868	0.461065	1.08443	0	0	7.05658	0	0.971669	0	1.16404	0	0	0	0	3.10793	2.92474	0	0	0	0	0	0	0	0
PF3D7_0101100	0	4.58973	3.07552	3.5956	52.8242	4.15217	17.7801	117.7	3.23764	1.64767	35.205	3.1328	6.48691	4.23451	3.25115	2.33387	4.21401	2.79933	72.6015	7.95023	18.8622	0	11.1613	0	0	46.7958	3.16442	0	1.20425	17.1315	6.33232	4.19957
PF3D7_0101200	0	0	0	0	0	0	0	9.8966	0.785507	0.793988	0	0	0	0	0	0	1.5305	0	3.34197	0	0	0	0	0	0	0	0	0	0	0	4.16283	0
PF3D7_0101300	3.27614	6.51757	2.20985	0	0	0	0	0	2.29046	0	0	55.1765	42.547	370.214	368.345	206.073	8.92717	32.2546	129.793	22.8726	17.3392	53.3878	52.9696	302.112	0	22.7953	0	2.10876	0	1.72487	1.6194	0
PF3D7_0101400	0	0	0	0	0	0	0	0	0	0	0	0	0	0	0	0	0	0	0	0	0	0	0	0	0	0	0	0	0	0	0	0
PF3D7_0101500	0	0	0	0	0	0	2.78894	1.34662	4.14583	0.283423	9.16106	0	0	0	0	0	0	0	0	0	0	1.71334	1.89179	4.42606	0	0	0	1.14971	0	0	0	0.42864
PF3D7_0101600	0	3.70189	0	0	0	0	6.2608	8.58562	3.9236	0.445029	8.35954	17.1176	32.4192	13.6038	13.0522	6.55543	5.96305	1.12165	5.47186	1.59367	0	0	5.99431	2.81907	0	3.10485	2.55509	0	0.964232	0	1.39911	0.677602
PF3D7_0101700	0	0	0	0	2.40728	0	0.49447	0	0	0	0	0	0	0	0	0	0	0	0	2.4951	0	0	0	0	0	0	0	0	0	0	0	0
PF3D7_0101800	0	0	0	0	0	0	0	0	0.586053	0	0	0	0	0	0	3.81361	0	0	0	0	0	0	0	0	0	0	0	0	0	0	0	0.912797
PF3D7_0101900	0	0	0	0	0	0	0.68229	1.17371	0.475538	0.484891	0	0	0.954613	0	0	0	0	0	0	1.74339	0	0	0	0	0	0	0	0	0	0	0	0
PF3D7_0102000	0	0	0	0	0	0	0.988292	3.46723	4.15394	0	8.46584	0	0	0	0	0	0	0	5.86461	0	0	0	0	0	0	0	0	0.956673	0	0	0	0
PF3D7_0102100	2.58409	0	3.45408	4.02003	4.21617	2.33022	5.17859	3.00379	6.03364	1.22603	10.2569	1.74939	3.61978	0	0	0	5.88682	3.14588	7.63386	0	0	3.8037	0	0	4.27324	4.40028	7.07917	0	0	0	0	4.69993
PF3D7_0102200	6615.13	6315.31	5785.69	11037.7	11293.5	8387.93	2035.27	4186.86	4143.79	1852.98	2810.26	54.0338	18.5325	136.077	169.005	165.448	217.374	85.5311	406.869	364.212	619.026	49.7082	55.9723	40.3718	81.4832	105.842	68.1802	1030.91	11.9872	614.978	17.994	138.55
PF3D7_0102300	196.532	58.9837	143.724	433.895	293.871	191.126	89.8044	37.4317	258.274	89.5845	99.2359	512.299	557.563	796.864	569.419	731.303	186.131	146.484	245.886	168.5	166.31	802.133	715.172	307.478	1105.66	1377.52	1106.6	153.127	324.973	9.88136	355.525	907.784
PF3D7_0102400	3.5661	3.54202	4.71655	11.1235	2.92135	12.7499	8.39281	7.1813	24.618	44.3211	7.98932	6.67701	5.03447	22.7613	4.99134	20.5905	3.26179	3.21591	12.2091	10.6627	13.1123	0	8.6013	20.2135	11.8143	11.8556	4.89045	9.82403	11.0566	1.89631	25.4553	23.3412
PF3D7_0102500	165.795	197.948	99.1889	125.653	113.381	73.6506	137.853	165.139	211.336	364.635	117.01	2.90331	1.09864	4.13878	3.17383	4.54701	5.65366	4.74326	6.67998	9.00217	10.1812	15.5022	16.577	10.5682	5.73857	6.12459	5.80136	910.133	237.208	1092.25	128.009	235.838
PF3D7_0102600	9.11473	20.103	12.5975	26.917	14.9938	19.7479	21.2462	17.3135	23.2753	24.3818	21.8644	38.4808	24.9704	64.1246	80.1145	63.9765	25.1015	21.6625	70.8751	68.4692	38.9225	27.9182	56.836	45.5358	21.8444	24.6862	23.6373	3.95308	2.06585	2.70663	9.1951	8.46712
PF3D7_0102700	101.052	195.625	119.196	144.759	212.518	244.8	67.4618	55.694	76.9773	58.6274	54.3473	14.3945	4.96314	14.6828	11.2756	14.8455	25.4349	21.0677	28.8231	27.6029	27.825	19.5853	17.1592	22.324	8.79367	40.8479	3.64214	50.6412	20.9291	26.7113	25.773	22.2493
PF3D7_0102800	4.22079	4.18929	4.1472	6.59797	3.47085	1.87137	1.42767	0.601622	4.94857	3.5551	4.09148	8.30518	6.50153	7.63906	2.93022	7.3519	5.81076	7.52834	0	4.46134	4.59454	15.3156	6.76885	6.32887	12.2543	8.58423	8.69172	2.7453	9.69299	2.81928	8.51273	10.3565
PF3D7_0102900	136.664	151.836	229.71	119.585	112.403	144.644	201.178	219.706	144.46	90.8421	190.282	256.239	142.163	184.518	263.289	275.488	227.03	361.2	254.782	216.357	321.011	122.825	121.017	194.906	169.215	154.165	126.019	21.8944	80.1054	20.1692	59.6709	123.453
PF3D7_0103000	0	0	1.9355	4.48305	4.6989	10.439	9.61052	6.73152	14.8046	31.3885	3.28646	6.82004	5.37172	5.32137	20.4356	7.33976	7.87424	3.52805	0	2.50311	6.4947	29.8036	9.3139	2.20688	0	9.91423	7.89853	20.4607	16.7137	18.2717	46.4994	38.8274
PF3D7_0103100	2.57226	2.18686	4.29429	8.05949	5.45881	5.82164	2.62518	2.70054	5.69782	10.2361	5.64066	2.65382	1.7535	6.60355	4.5575	4.89692	4.22944	2.37834	3.55283	4.30873	2.89731	7.95045	4.70258	6.83584	4.2737	11.7229	4.03987	4.91561	10.1945	3.74812	12.0253	9.21395
PF3D7_0103200	52.3951	48.9685	111.745	72.1578	58.1445	136.003	92.9287	68.9494	160.223	227.033	73.0943	173.947	166.462	521.391	303.314	267.693	205.32	187.376	311.412	204.672	252.727	128.061	99.0298	188.171	145.578	363.691	150.1	69.5022	155.43	22.1613	215.453	298.641
PF3D7_0103300	82.8397	89.5411	80.7737	74.84	68.8123	77.3165	45.7065	72.9961	71.774	60.1858	70.8461	33.9726	48.7024	61.9206	62.3919	66.7272	57.5898	63.2995	62.669	62.879	86.8869	54.5521	52.85	50.7857	71.5683	73.6954	68.4589	51.7838	49.5148	97.4194	45.8322	39.6541
PF3D7_0103400	41.8958	47.0714	57.2914	45.305	39.1655	56.456	50.5764	55.1259	130.481	141.173	82.7301	78.1589	61.2128	75.2916	80.2187	104.31	42.6729	63.9213	56.6395	59.313	55.8114	104.82	74.1374	107.599	77.6157	119.474	94.259	201.529	149.434	135.741	68.094	92.6962
PF3D7_0103500	0.328111	2.60344	2.76787	0.514088	1.62506	1.73198	2.67977	2.41014	7.86351	10.7334	7.90993	1.80592	0.313262	4.71515	7.23139	4.85601	1.81305	3.08708	1.90279	1.92259	3.52527	2.36548	1.04959	1.46427	2.18075	5.22782	2.25464	3.85461	2.48091	0	3.91349	4.17312
PF3D7_0103600	3.53129	3.11348	10.9572	1.84392	3.8853	23.144	5.60497	7.54386	14.0105	18.2436	13.1262	12.8166	8.23616	46.5487	29.2059	30.9944	13.1853	23.7879	21.2484	22.6827	14.3496	8.49111	1.88314	30.9564	9.77798	44.4679	8.08774	7.93613	9.50391	2.94842	7.165	11.692
PF3D7_0103700	6.07279	9.64547	19.931	3.7953	7.98341	22.6563	8.61584	13.8772	25.3356	29.4765	16.1855	8.30309	2.87373	44.0365	16.8934	13.9291	13.9236	16.6489	18.92	15.4397	29.1705	14.1234	3.89783	7.29746	16.1145	31.7655	10.002	5.92037	8.07971	1.29664	6.7267	17.2198
PF3D7_0103800	21.5961	3.57511	3.57118	36.4865	11.7933	20.9156	62.9193	4.14273	56.8519	285.567	34.2799	7.96364	5.92735	0	5.03881	7.23016	6.58389	6.49346	5.282	4.61341	9.26699	28.9298	11.576	12.2435	11.9241	8.97903	12.3398	69.9872	34.4189	153.103	110.868	84.4197
PF3D7_0103900	19.0492	2.2245	34.5275	24.5179	22.1072	39.7736	21.9713	15.985	40.719	56.3244	45.9768	31.4287	14.3302	62.9115	38.924	78.1335	40.6106	58.0181	55.596	55.0065	89.5553	37.4295	39.5436	42.0351	53.9041	122.385	41.5308	30.237	69.8432	4.78808	60.4187	69.6549
PF3D7_0104000	16.5802	0	0	17.0382	17.7623	15.4496	9.01298	10.0073	30.7223	35.735	26.2549	5.49803	0	0	0	2.90612	4.96855	0	11.1564	4.98242	4.36024	8.36114	0	13.0685	9.08396	10.3117	7.5385	21.1172	6.09971	11.4615	29.4619	12.0769
PF3D7_0104100	6.3218	9.40949	8.7695	17.3085	16.9188	13.2755	9.37585	4.93974	13.3512	13.7266	14.3872	0.270935	0.751023	1.42628	4.37608	2.74409	2.54161	1.40381	0.766682	1.99722	5.70729	16.0188	10.1284	5.3166	6.55874	6.37942	5.42639	32.9359	52.19	13.5365	62.5059	43.0829
PF3D7_0104200	63.9041	104.34	77.5766	106.432	81.5883	94.8209	138.878	110.617	217.555	493.832	127.349	49.9236	46.2751	69.6582	83.1471	53.9495	40.3348	47.5451	44.3185	56.728	35.2719	72.3822	102.62	94.0687	40.0207	81.7373	72.0951	526.965	305.558	628.298	285.829	309.264
PF3D7_0104300	170.138	162.546	341.427	156.965	164.613	402.605	105.63	176.992	253.451	172.593	169.434	53.8425	49.9675	123.437	92.3311	108.964	77.3179	48.5712	94.8664	106.403	130.894	39.4946	34.7019	76.9705	34.1258	110.77	34.7	242.038	35.9559	183.823	39.9888	79.2494
PF3D7_0104400	49.7969	62.6956	56.6041	106.268	85.8217	77.6788	75.0809	27.0605	136.072	222.387	81.602	76.3884	101.155	72.6602	113.186	97.5034	52.3526	49.9466	76.8623	76.1694	74.2521	114.753	95.4969	75.7111	116.83	152.871	210.043	113.671	71.4743	85.5779	138.509	158.952
PF3D7_0104500	124.414	110.521	205.393	32.9378	56.1282	112.269	169.668	189.389	105.672	55.228	157.759	211.367	243.346	228.949	321.713	382.817	220.646	282.253	370.341	267.852	385.704	120.86	115.29	167.652	135.682	334.201	116.018	9.39894	12.4974	8.39728	17.1053	79.9234
PF3D7_0104600	3.61684	2.6908	4.99534	2.12426	1.49182	2.38971	1.53694	5.11698	5.30953	4.26753	7.94138	3.2631	1.07779	8.13167	6.85964	4.69076	4.57736	9.58872	3.93679	4.1701	6.16648	1.95785	2.17033	2.69381	0	5.7832	3.72733	0.589798	1.827	0	1.26064	1.8073
PF3D7_0104700	0.887074	0	0	1.38742	0	1.57034	3.90612	0.504711	5.41069	8.33883	2.94075	0.303929	0.421132	0	0	0.440572	2.037	0.52606	0	0	0.641797	1.28557	1.42172	0.663838	0	0	0	1.15486	0	0.949105	1.56785	0
PF3D7_0104800	13.3947	13.2955	13.1716	17.4455	18.352	35.6565	47.171	21.6546	98.135	129.938	69.3136	10.3089	8.98829	14.1504	12.4071	23.9044	24.0681	9.9639	15.2023	9.44675	22.7062	21.0734	19.6952	31.822	14.8129	30.9292	19.9194	95.8065	36.4951	16.6942	62.7193	64.9228
PF3D7_0104900	26.4314	26.5088	428.849	0	0	395.954	52.6709	519.933	259.316	1153.29	259.965	29.0512	5.59341	617.523	103.621	232.632	320.266	334.923	478.214	377.781	186.278	0	0	324.351	0	117.992	0	48.507	179.132	19.424	182.607	191.181
PF3D7_0105000	22.6994	0	185.362	0	0	122.961	28.2632	168.291	113.492	435.902	204.266	18.0648	24.428	295.55	52.6152	88.8376	54.5703	195.795	203.141	186.828	117.526	0	0	75.7482	36.9303	49.0164	0	21.0499	61.5548	11.2827	31.3677	45.3148
PF3D7_0105100	20.4849	27.2546	28.9545	41.936	43.6033	83.8778	17.6328	16.756	55.1503	76.3709	33.0873	40.3916	61.264	78.782	30.3263	80.2171	21.3579	13.3213	13.9295	18.8034	22.0596	83.6262	123.019	54.59	67.1665	198.594	46.487	21.6056	69.3392	3.5083	86.7044	151.725
PF3D7_0105200	26.1264	15.7856	31.2843	35.5048	26.1438	29.2367	22.2701	6.48303	55.9228	76.7567	25.1995	86.6348	74.2376	111.11	94.7164	98.4607	67.7404	105.486	93.9443	59.6204	75.9505	51.1484	32.8	73.3057	81.0216	92.6277	65.4892	18.0946	38.8934	5.46	70.1111	64.8308
PF3D7_0105300	184.138	133.487	166.897	189.194	143.428	213.301	225.578	70.7731	192.542	346.45	142.596	18.4964	25.3233	95.336	32.5982	46.9759	25.0759	7.12093	39.4406	55.376	48.4722	228.036	100.082	127.621	55.0226	208.557	60.8841	634.123	847.565	777.924	1174.4	648.278
PF3D7_0105400.1	21.2343	0	17.0537	35.5194	50.6477	67.0552	117.275	14.2221	125.238	171.399	76.7916	11.6086	6.33585	0.0067975	0	7.58073	37.9093	0.00705069	7.23367	32.5941	17.224	29.7653	34.8082	34.042	0	0	9.63436	304.596	199.382	118.302	454.065	279.634
PF3D7_0105400.2	0	0	19.9127	20.4899	30.8959	0	48.5226	8.3255	39.6567	104.56	24.4793	0.00180988	8.41e-05	15.0066	0	0.000125662	0	5.0911	0	0	6.34626	38.9169	0	0	0	0	10.5239	126.334	160.693	72.7336	199.859	162.17
PF3D7_0105500	0	0	4.03312	0	6.63174	9.08058	6.79942	2.33899	10.4254	15.9465	3.41763	6.19787	3.80535	7.40966	5.68793	8.16365	4.62844	4.89144	0	3.47422	1.49687	8.90252	3.26133	6.14252	10.0649	6.78598	11.1119	3.28003	8.41247	1.07582	13.1672	16.9496
PF3D7_0105600	6.45717	8.86912	8.72146	4.66698	3.2772	10.5069	6.9205	12.0935	14.4648	11.0554	12.0046	7.85034	12.0726	17.8759	8.22547	13.0134	14.398	10.2489	15.8647	10.4189	11.4193	5.73828	5.56458	11.4738	9.07533	10.338	8.18952	4.37295	4.77076	3.99628	5.41189	6.13739
PF3D7_0105700	3.66141	4.58654	5.86701	5.43715	7.00414	6.43302	5.71179	2.60892	19.2506	22.0689	9.27252	6.96734	4.42157	8.29634	4.50593	9.01679	4.35086	3.16647	5.95362	5.15227	5.6456	9.43561	6.16137	14.169	10.5696	14.6812	9.53607	15.5427	6.78426	2.48577	7.00183	7.42244
PF3D7_0105800	49.3912	60.8885	88.3739	91.3354	81.3617	119.049	58.1145	40.8049	145.244	203.374	92.8381	47.7379	58.7005	109.36	78.7036	119.108	34.3915	32.7717	61.6935	42.8466	51.3076	108.316	63.5353	137.557	84.4798	179.815	113.062	195.224	395.495	41.2736	324.081	277.162
PF3D7_0105900	5.94271	0	9.78663	4.63853	2.43792	25.1488	11.0162	6.81299	22.6169	37.7448	23.1936	11.1505	1.40235	24.3083	8.2905	28.9863	6.80398	7.11299	11.5976	6.31943	9.77957	4.32975	2.38633	31.336	0	26.9273	4.07662	25.0734	55.757	5.54119	54.4726	34.5703
PF3D7_0106000	17.4297	23.9444	22.7207	19.9351	18.7808	34.3342	28.89	14.455	42.645	46.7937	38.7646	11.5021	10.206	9.66774	19.4644	17.2681	13.5605	8.71745	15.5943	12.9681	11.1119	36.845	16.1035	23.0222	14.4701	42.067	13.8126	111.608	199.511	26.9362	167.9	107.935
PF3D7_0106100	21.3966	24.7941	53.0612	19.4661	11.6854	54.1871	45.561	33.8547	90.9613	100.575	53.9279	74.6611	27.6896	97.5483	82.3572	125.334	70.1284	118.989	83.7197	67.0225	100.964	49.5005	60.2091	84.8968	53.1645	47.4223	22.007	48.5422	98.588	10.4297	72.3467	91.4196
PF3D7_0106200	11.0824	0	10.0232	0	11.9854	20.236	6.11365	2.17772	18.0581	29.491	6.39396	1.24067	3.41311	6.87386	10.5645	1.89898	10.0467	2.28814	3.67169	3.24338	2.81522	21.976	23.9279	14.2611	6.09464	0	5.05188	16.6118	33.5565	7.75776	58.2165	43.0221
PF3D7_0106300	244.533	240.611	245.292	297.667	314.355	248.244	236.514	223.66	209.954	156.524	200.928	195.42	194.628	137.172	168.726	220.712	154.421	157.289	171.996	166.128	203.771	248.758	205.184	188.114	213.775	193.363	237.365	200.792	304.776	158.244	294.885	311.936
PF3D7_0106400	219.113	236.186	492.368	118.525	208.937	310.351	356.203	330.487	402.818	286.162	293.663	252.63	286.653	631.815	468.813	359.813	579.259	467.243	725.579	386.539	710.632	107.901	212.696	182.838	68.0813	257.184	104.952	1.88204	9.87089	9.18578	57.2005	166.086
PF3D7_0106500	3.42434	2.54752	9.7341	5.3636	7.06297	12.4406	2.47423	6.29615	11.9649	15.2326	15.7366	1.47141	2.04133	6.15756	6.49283	8.03394	5.91031	4.53753	6.62492	3.94683	12.9001	8.64843	4.79414	13.705	8.533	12.3112	7.64631	4.18852	19.4518	1.14848	10.5271	11.5109
PF3D7_0106600	4.81039	0	1.60367	3.74383	0	10.8231	9.65431	1.39475	14.0468	3.42915	16.3207	0	0	4.41485	3.38982	1.21684	2.19354	1.45998	2.36493	0	3.5783	0	0	5.49111	3.97891	8.14688	0	17.0994	3.76912	2.54739	14.9766	5.24904
PF3D7_0106700	118.269	86.002	140.002	92.9551	95.8431	96.7414	78.2856	121.902	90.6604	60.833	145.251	106.635	60.0197	80.9745	81.2482	111.625	85.6256	197.532	117.248	98.4226	128.036	60.1304	56.5664	85.5492	89.4983	75.9791	65.3536	66.0354	71.3975	24.6194	24.8657	29.3668
PF3D7_0106800	11.1535	36.9969	0	34.5792	36.1827	13.5809	30.7586	13.1542	37.2112	82.9123	17.1664	48.6888	77.2705	20.7592	26.588	38.2348	18.5352	6.91108	25.872	19.5919	2.83457	71.8965	66.23	60.2973	55.2012	39.341	55.9256	75.2245	55.6477	58.5473	132.716	170.489
PF3D7_0106900	2.57064	5.10193	9.51745	8.04196	2.82146	15.1639	4.64506	3.8988	16.8871	24.9983	17.0362	6.46025	4.06919	23.2149	10.6845	9.78469	6.69103	6.60298	6.65447	8.67083	4.95692	7.44881	6.86589	16.0258	14.222	49.9023	3.53012	15.62	45.3252	7.79439	43.932	33.6372
PF3D7_0107000	131.88	210.273	135.224	252.269	356.493	289.211	153.438	19.0424	324.011	698.371	84.2465	178.736	520.986	289.487	230.353	284.833	94.9571	40.2008	116.891	113.727	124.27	549.38	481.149	393.896	416.397	1005.99	561.439	248.892	333.31	745.203	622.585	1033.53
PF3D7_0107100	2.38903	2.37152	2.35164	0	0	4.24334	2.42144	1.36447	4.75979	5.74169	3.31533	9.80068	6.78447	2.16503	4.98327	7.14566	3.28682	4.9819	3.48837	2.02409	2.60715	1.73597	1.91661	4.48465	5.94346	11.7086	6.55817	1.94107	0	1.27541	3.30844	3.90819
PF3D7_0107200	2.0773	0	2.75811	3.23679	6.79648	16.7649	5.5738	1.19963	20.4	50.5028	1.16873	23.9935	26.3181	30.3991	5.83406	21.9814	18.0254	3.76366	6.11088	8.91011	6.1436	15.2173	10.0316	15.7508	3.43886	59.2196	28.4752	4.70624	5.3946	2.20492	6.74588	30.974
PF3D7_0107300	3.39865	0	5.61268	2.65099	2.78539	12.1401	10.2912	0	23.4675	68.2874	7.60444	8.68266	5.60233	12.3849	16.634	16.1943	5.44223	8.16257	14.95	13.05	18.7161	2.48105	5.46326	10.2648	2.81539	5.63541	4.66139	4.95869	6.13795	5.42485	17.0374	18.5369
PF3D7_0107400	24.4367	134.03	38.5075	75.2011	68.5163	120.304	45.6163	33.4308	183.65	284.89	113.474	62.5476	63.4544	81.6315	107.694	71.1682	95.8581	55.0207	61.9551	94.3975	77.9438	148.67	89.8228	135.696	120.356	162.4	158.2	50.4342	51.0775	22.0823	92.7872	222.523
PF3D7_0107500	326.482	304.313	443.61	237.713	224.035	309.878	257.761	535.892	419.981	309.25	476.996	263.97	188.985	231.541	208.662	248.112	315.284	449.162	210.645	179.079	282.74	69.8361	62.9963	107.785	109.023	117.251	102.014	207.915	69.9783	142.419	61.9891	128.929
PF3D7_0107600	0	0	1.46793	0	0	1.32666	1.15354	1.27818	3.36373	7.66589	3.92528	0.129571	0.179783	3.3859	1.03859	1.48793	0.867317	1.10865	1.45731	1.26247	1.08049	0	0	2.80402	0.626011	1.20236	0	0.860511	0.380178	0	0.860196	0.958475
PF3D7_0107700	1.49334	0	7.87048	2.33117	0	3.99167	0.503287	0.856098	2.79792	9.66315	5.829	2.54714	0	10.8603	2.08349	1.49428	1.36777	5.36289	2.91454	7.62326	7.64664	4.35239	0	4.50004	0	0	4.0976	1.45395	4.60702	0	2.62499	3.80065
PF3D7_0107800	2.4645	0.977904	14.4237	8.49068	6.50432	13.9013	2.51257	3.62798	15.2802	14.3101	13.807	19.6454	7.51723	27.4943	29.9278	40.9322	15.6487	43.2943	11.9262	17.3687	20.5375	14.9471	10.2549	46.2764	18.0117	53.6554	14.8992	7.55399	37.8712	1.32192	12.3649	15.0468
PF3D7_0107900	13.3576	5.31161	19.663	12.4647	8.71368	16.8798	13.3749	7.77217	31.1814	74.7221	22.7535	53.3201	23.6808	63.9273	45.3168	65.0889	42.5846	60.25	55.2854	43.914	53.9225	35.4202	25.8587	38.7429	35.3361	50.1744	21.9532	9.48459	22.4322	1.41223	19.9147	34.9858
PF3D7_0108000	326.228	302.967	270.211	404.68	441.172	413.345	420.156	222.032	342.633	361.946	267.394	467.7	1003.7	370.69	409.143	435.642	366.508	345.378	291.652	368.797	245.527	738.068	492.925	486.586	532.314	535.424	703.967	288.835	442.995	706.354	743.059	986.727
PF3D7_0108100	3.87479	1.92277	2.5353	4.54407	1.59388	8.58176	5.24632	2.20684	7.0432	14.9318	3.75118	4.6438	1.83805	19.268	8.06239	9.1501	6.22602	5.17659	7.52974	4.9088	4.91319	9.83429	6.21201	12.3347	8.03699	20.4379	5.32015	3.46676	11.3534	3.1076	9.04304	10.9156
PF3D7_0108300	381.515	315.446	389.897	397.746	439.049	312.596	208.655	432.636	273.184	143.198	419.444	355.658	208.322	209.556	234.764	303.299	309.529	800.621	259.419	277.667	343.279	167.447	202.93	213.133	285.192	237.621	242.129	224.863	253.327	93.0544	90.7534	107.795
PF3D7_0108400.1	25.5697	38.1087	40.9802	23.2372	37.6237	42.0613	39.5988	22.9252	66.3164	126.399	22.5165	32.6787	26.7798	66.2994	26.9456	37.604	34.0516	10.3035	79.4337	35.3438	59.7836	34.3573	17.1521	21.016	49.3786	71.5797	26.2858	8.37675	3.32322	2.26092	19.1381	51.9991
PF3D7_0108400.2	0	0	7.08064	0	9.69984	0	5.84429	10.143	9.13736	0	9.52599	3.06022	7.30897	0	0	0	0	0	0	7.51553	12.0778	0	0.00302389	0	0	0	0	2.95447	0	0	2.46906	5.28111
PF3D7_0108500	3356.51	3104.59	1383.1	4830.01	4648.39	3124.57	4757.11	5742.82	1269.75	809.215	3369.47	680.795	769.449	108.331	194.378	177.419	484.41	465.423	245.323	487.649	302.242	129.689	249.477	108.709	213.111	61.227	137.49	545.437	31.3494	3270.6	17.54	64.5981
PF3D7_0108600	18.6979	18.5817	15.5695	29.1106	7.63659	21.0187	20.338	1.35418	31.6737	83.3594	10.562	33.2861	70.0125	38.5834	29.6239	57.8921	23.4547	8.50338	29.8585	12.0746	12.1549	54.9199	41.4246	74.6468	27.0693	110.606	25.6209	27.1989	13.4137	26.0036	42.5218	74.8084
PF3D7_0108700	35.9994	24.1584	54.7638	30.6711	49.7658	45.2768	34.7121	32.6868	58.4301	47.7582	42.1856	60.1927	47.6695	88.6248	62.1214	71.9957	56.2591	95.2381	53.8159	66.6588	82.5831	38.2365	33.8948	82.8722	29.0162	91.6243	52.3693	42.6312	52.2151	34.0673	36.4761	61.3747
PF3D7_0108800	19.1896	11.4376	15.2554	20.9409	21.9926	32.6379	26.4228	6.63591	57.4578	81.0773	30.1567	48.295	63.1287	38.5488	26.8995	36.673	44.7292	31.2147	24.4299	21.3525	28.294	53.3402	9.26154	27.597	28.6002	83.2718	31.573	42.8859	46.7155	33.6436	61.9252	120.027
PF3D7_0108900	0	0	11.2256	0	0	7.54736	2.71418	51.206	31.5661	78.9049	50.1755	0	0	15.3788	0	0	0	0	4.10346	0	0	0	0	15.9575	0	0	0	5.27514	28.7902	17.2295	60.5563	26.9552
PF3D7_0109000	520.54	778.571	250.519	260.128	260.968	190.944	1169.81	692.259	1046.38	3131.07	546.518	27.0242	19.404	12.9736	14.9526	21.4969	45.9651	23.7278	79.7293	64.2263	103.439	67.4181	73.4892	45.7515	40.3629	42.8279	28.6738	3898.62	1263.03	3001.07	1629.61	1600.61
PF3D7_0109100	29.8241	24.8541	29.9071	26.1459	13.7671	26.8411	55.0884	37.1971	71.1431	196.503	47.9068	4.91505	2.83989	4.29778	3.29619	5.90425	6.035	5.98702	5.77792	5.01167	11.1619	2.58646	1.90995	4.00462	0.99055	5.74626	2.45829	160.772	46.5142	89.5219	85.9208	65.6849
PF3D7_0109200	29.9943	19.8914	24.7468	62.0692	81.2479	36.365	30.9776	7.82226	44.2633	46.3226	22.943	41.5191	55.6175	49.4207	28.4767	46.049	45.3946	47.2086	33.0242	46.573	37.8373	83.9772	86.2328	89.6946	66.03	87.1112	72.9599	25.7351	38.9282	22.8017	79.8568	93.3786
PF3D7_0109300	0	0	37.9538	0	0	37.4542	1.47127	6.34876	31.3034	54.8843	14.8494	14.904	3.087	48.2518	15.4349	23.2652	10.0211	21.2533	30.1689	18.8653	13.0144	12.8802	3.53557	41.6713	3.63353	22.1683	0	7.10164	15.9967	2.32849	50.9498	27.1481
PF3D7_0109400	91.3414	96.3856	141.637	174.008	172.819	189.93	233.364	45.3128	319.97	1443.75	105.038	269.324	295.62	396.939	313.174	360.962	176.432	228.966	384.547	265.829	291.654	219.16	122.561	270.578	265.021	379.16	278.555	94.1645	20.6999	147.798	48.2361	287.641
PF3D7_0109500	47.8647	11.9318	87.8542	55.258	38.3687	89.6461	124.438	112.596	101.034	89.439	82.2936	148.331	173.127	148.279	70.2175	123.373	166.397	192.076	181.843	195.431	128.521	99.986	166.089	203.808	167.026	113.18	122.338	70.3333	53.2437	179.348	73.644	115.5
PF3D7_0109600	12.6171	12.5844	26.5769	9.70106	0	11.8568	22.4927	11.536	18.9536	34.7189	15.1656	41.6128	65.4042	24.1339	18.5749	0	11.3024	24.4237	6.40802	22.9995	10.0971	9.61257	10.3134	0	0	48.1973	0	8.00461	7.0564	13.0122	10.6277	13.7875
PF3D7_0109700	102.11	73.9616	229.581	57.3923	74.9252	252.676	176.852	160.645	114.229	66.9854	168.524	122.335	91.3744	348.963	201.24	306.602	163.388	183.852	237.155	256.145	518.589	13.9282	60.3367	173.864	15.2849	480.278	31.6936	11.8729	15.1314	2.42103	9.06713	45.6259
PF3D7_0109800	100.849	126.797	87.4207	64.7973	73.6905	100.428	49.6247	53.0701	60.6844	57.6718	69.5865	44.4601	88.104	93.3526	74.734	79.8078	62.201	72.0225	106.831	71.1291	99.325	56.958	89.8717	89.1145	59.4803	76.7188	52.2981	15.3006	20.6095	32.3195	29.08	48.8806
PF3D7_0109900.1	5.76771	0.000443214	6.99543	7.73378	6.78382	12.3897	9.02061	2.8106	21.4597	44.9111	7.27711	9.88513	9.7853	10.4138	13.6937	17.1744	7.19201	8.29877	6.39706	6.94488	13.6955	13.1275	21.1242	14.7883	10.9412	33.2912	9.05241	19.8508	29.7376	0.000419254	42.4648	55.4048
PF3D7_0109900.2	0	1.80725	0	0	0	0	1.13991	0	0	0	0	0	0	0	0	0	0	0	0	0	0	0	0	0	0	0	0	0	0	2.43536	0	0
PF3D7_0110000	52.7165	39.3286	62.2435	92.0553	85.6951	86.8453	278.993	36.7151	275.637	2372.11	105.786	88.7731	163.486	207.564	168.844	149.993	82.2909	89.2311	306.797	281.859	244.216	141.575	175.807	207.662	179.53	275.259	175.826	25.4468	43.7039	359.034	78.9746	109.099
PF3D7_0110100	14.5461	11.808	37.9191	13.4533	20.7037	19.2654	16.8285	25.8846	20.1772	34.4976	20.7524	20.1945	10.3816	26.2195	21.024	19.977	19.1509	27.3535	27.5549	21.6853	40.4964	13.3874	13.7646	24.6788	14.2721	21.2716	15.44	4.0931	11.0607	0.7085	6.69143	11.2943
PF3D7_0110200	27.3132	13.6273	53.0833	20.968	21.8016	38.7128	39.6738	29.3229	47.2717	121.57	28.9514	71.8074	73.5168	91.9124	60.6525	69.2784	18.3068	66.6064	104.471	81.4814	71.6938	135.893	55.9176	114.639	44.7777	105.917	37.1896	12.9634	34.6696	14.0332	34.3546	62.1825
PF3D7_0110300	0	0	0	26.1711	0	0	15.5136	35.4799	11.5885	36.4097	23.7723	26.5681	21.3479	72.9198	84.5078	71.4907	22.1271	51.0646	18.9753	35.6024	31.937	0	58.9261	15.1859	0	206.608	23.566	0	11.2178	8.27357	11.4225	18.7236
PF3D7_0110400	109.284	66.4158	100.013	42.4426	74.1207	104.546	138.396	72.7555	88.49	133.385	74.5386	108.573	141.127	173.889	68.9393	108.346	129.739	96.7674	114.023	110.883	157.656	107.692	88.269	93.0608	70.2132	193.931	87.2632	63.5764	59.324	73.6393	51.8791	117.075
PF3D7_0110500	7.80104	4.12629	14.6674	7.33526	10.3069	14.4021	5.31247	8.66161	14.8497	17.2762	11.1016	19.5996	10.0616	23.339	19.6858	21.4058	12.5767	23.6769	19.8443	18.4846	15.8126	16.4871	12.0584	26.0911	16.4212	22.3298	10.3648	14.5153	9.16498	2.93366	3.96185	9.16564
PF3D7_0110600	64.152	53.546	81.0059	57.1188	57.8678	107.045	57.967	58.8458	76.3498	61.233	59.5616	53.1725	76.9623	95.1091	61.824	70.7518	49.2289	45.9852	53.2056	50.4883	53.2537	46.0064	40.9341	64.6795	37.2773	103.956	34.205	91.5085	34.8249	79.4264	35.3998	49.6822
PF3D7_0110700	153.814	163.112	109.203	181.831	203.383	166.32	143.437	71.0561	259.158	405.852	89.1004	584.824	813.975	534.87	460.452	449.78	229.101	220.772	288.54	236.321	174.78	411.301	383.793	344.253	759.888	674.346	805.179	164.296	132.068	223.575	149.999	418.614
PF3D7_0110800	260.688	286.896	259.526	204.689	261.058	263.451	209.814	186.895	269.401	489.96	191.447	251.386	210.742	280.721	283.791	293.178	270.918	296.961	282.737	243.849	353.669	170.043	177.986	261.069	189.468	265.717	167.154	285.557	124.247	183.389	133.762	180.729
PF3D7_0110900	4.53243	0	18.6555	0	0	20.8852	10.4307	45.916	6.31591	13.7293	23.848	24.2136	22.8497	76.5848	26.1701	30.6065	24.5588	59.7427	22.684	44.3085	31.5857	20.3812	7.36213	14.1312	7.46476	41.0009	0	0	0	2.36597	5.53925	11.5508
PF3D7_0111000	17.6694	17.1679	21.5366	42.3701	36.3087	25.706	17.6659	10.1918	42.1902	43.1521	28.6619	9.42533	6.53924	15.5513	9.93782	15.4829	5.64476	9.75895	10.8074	11.7775	8.5285	31.7258	14.9975	20.3912	23.3661	27.6039	34.1932	57.7695	50.9238	15.681	58.0007	37.6086
PF3D7_0111200	0	0	22.5273	22.205	0	0	8.92937	0	33.0369	44.0244	9.81166	22.8942	30.7796	30.2766	0	33.8804	12.6545	42.1402	0	0	0	0	24.7239	113.517	23.8902	67.3873	0	26.8215	9.23489	0	42.8318	116.89
PF3D7_0111300	13.056	10.3615	16.647	26.9858	24.9778	34.992	6.74244	3.84534	28.8204	30.4418	14.0614	19.3752	20.6525	48.8797	43.2538	46.2247	16.3376	25.8719	20.7283	15.7801	16.8917	50.5405	34.2713	35.8119	46.8395	75.3051	46.6387	18.2186	69.4623	3.92094	41.5414	49.7259
PF3D7_0111400	2.63299	3.48385	15.4867	4.11822	11.5583	38.8379	5.0542	4.49368	26.1494	43.3711	15.0305	15.6377	8.75075	63.4213	35.2709	67.5564	12.0929	28.1018	32.3808	30.3526	26.0301	16.5336	11.2527	80.1206	17.4795	75.2943	10.8469	13.1406	53.5856	5.16502	34.7944	33.1773
PF3D7_0111500	27.772	47.8163	61.2742	31.7565	27.2913	26.4982	26.7519	22.3898	60.6454	92.8688	39.4467	81.8979	103.612	54.0606	54.4613	50.2398	22.8545	31.1997	28.9938	23.7482	16.359	108.278	44.6679	40.6097	49.0635	132.608	96.4742	135.569	344.833	288.338	257.67	259.88
PF3D7_0111600	0	0	4.10456	0	0	11.0648	0	0	0.711619	1.44159	6.9721	0	0	28.1992	0	0	5.54949	5.61357	3.01683	5.30918	0	0	0	0	0	5.2716	0	0	1.61226	1.60912	0	5.55154
PF3D7_0111700	0	0	0	0	0	0	0	0	0	0	0	0	0	0	0	0	0	0	0	0	0	0	0	0	0	0	0	0	0	0	0	0
PF3D7_0111800	16.4924	10.2306	33.7495	19.3373	11.8684	26.4999	23.3648	17.0381	45.4431	51.6082	34.8164	94.5504	80.6291	143.612	97.2959	142.054	84.6809	141.514	83.17	104.558	104.679	37.3945	64.4632	116.662	58.1463	186.027	67.927	18.7745	35.7557	3.30538	26.5122	52.4569
PF3D7_0111900	48.1979	0	19.4036	0	72.5	127.191	60.8314	0	77.2001	190.375	34.1833	132.462	157.528	207.671	80.2817	116.552	68.3657	55.1262	107.228	0	22.9238	122.303	82.2507	64.8037	0	302.85	0	123.917	81.1086	54.1292	207.787	268.481
PF3D7_0112000	22.3425	20.7062	45.1366	11.626	17.109	23.8874	17.0683	25.6156	36.2798	13.2085	32.3904	17.7846	11.2473	46.0357	29.0926	36.5141	16.3713	26.7439	17.4417	25.3441	37.0427	26.0462	19.14	16.831	22.2197	41.7266	12.2613	4.83412	11.4872	2.38085	14.2138	21.6621
PF3D7_0112100	22.1069	0	11.5249	8.5191	0	10.2997	14.4208	13.343	42.2431	11.4862	22.973	3.66535	2.50943	0	16.1342	11.6245	9.93711	7.0472	5.57819	4.98242	30.5217	0	0	0	9.08396	20.6233	0	1.75977	0	0	1.33918	4.02562
PF3D7_0112200	6.56593	2.60492	17.8949	11.8307	11.3819	15.3079	5.58602	6.12154	13.8846	4.93221	10.4327	68.551	18.0228	111.459	89.9916	106.893	30.2345	82.4333	52.3563	42.0462	31.7455	49.23	32.5556	67.8831	44.1853	62.2467	37.8993	16.8199	92.0115	2.82062	25.3271	40.0847
PF3D7_0112300	0.881224	0	0.575937	0	1.45062	2.33982	1.19401	0.501346	0.620203	3.6111	0	1.81162	0.418379	3.18405	0	1.31291	2.02363	0.522544	1.71122	0.743349	0	1.27702	4.23694	0.659418	2.92504	2.85312	2.42019	0.28682	0.448386	0	1.55759	0
PF3D7_0112400	0	0	0	0	0	0	0	0	0	0	0	0	0	0	0	0	0	0	0	0	0	0	0	0	0	0	0	0	0	0	0	0
PF3D7_0112500	0	0	0	0	0	0	0	0	0	0	0	0	190.086	0	0	0	0	0	0	0	0	0	0	0	0	0	0	0	0	0	0	0
PF3D7_0112600	0	0	1.66061	0	0	0	0.831615	0	0	1.77215	5.63444	0.842701	0	0	0	0	0	0	0	0	0	3.6588	0	1.89503	0	0	0	0	0	0	4.33439	0
PF3D7_0112700	9.73352	7.89961	6.03794	6.23663	14.5997	14.03	16.3955	22.0304	2.18235	6.74683	6.07058	17.9445	40.9275	46.15	544.907	32.7848	10.181	10.9459	33.3862	61.9469	6.98616	121.333	153.623	159.472	169.043	19.8027	102.742	5.77206	4.91594	10.6828	13.7958	3.21568
PF3D7_0112800	92.0076	71.673	163.482	130.108	194.375	271.192	72.6443	101.804	92.1107	65.5651	102.042	8.0438	7.3705	29.8717	22.9595	35.0921	27.1603	14.9389	39.8628	24.6948	116.521	5.96642	32.4256	30.9934	13.1913	49.8242	21.873	11.5474	19.3422	6.28745	23.5769	26.2093
PF3D7_0112900	0	0	30.5849	13.8032	7.21061	24.6569	29.3594	23.9124	17.6227	92.6034	49.5156	4.47226	0	0	12.8733	4.63213	26.2038	22.3837	0	15.8479	20.7052	6.6847	0	10.4269	0	8.05622	0	101.4	9.66857	27.9676	16.3718	12.9972
PF3D7_0113000	970.166	1327.38	771.952	435.987	485.158	423.774	394.159	708.956	503.729	26.3222	551.583	2515.55	7716.56	5109.89	5128.09	4718.13	3698.94	3326.87	2952.66	3178.46	2693.11	1047.5	2278.45	2561.64	862.796	1614.55	800.558	55.4735	61.4091	231.703	29.9509	72.5834
PF3D7_0113100	2.70802	2.30233	2.51226	2.4241	4.46938	3.74623	0.657927	0.875001	2.09029	1.59274	2.97005	7.05027	2.3994	12.5163	6.93199	7.4484	5.52081	14.7999	7.85599	11.9916	10.2634	3.90673	4.95114	7.19817	4.49909	12.9659	4.25298	1.00968	0.195202	0.207655	0.490613	1.40585
PF3D7_0113200	17.3576	32.3036	10.6635	54.2621	39.2462	31.7557	16.1418	9.90013	31.7951	16.7039	18.637	133.619	185.048	161.051	195.881	193.351	75.6608	101.955	121.335	120.222	66.9544	135.452	130.497	133.432	111.581	153.696	134.034	58.9104	42.6513	42.3098	69.4502	74.1393
PF3D7_0113300	381.07	314.839	485.098	346.002	363.992	493.442	180.236	469.342	189.791	50.0716	316.847	33.5323	14.6093	35.8968	84.149	110.78	79.838	66.8373	116.77	100.646	191.182	19.1908	33.5643	51.2205	40.1943	37.6817	19.6546	5.37145	3.9375	7.06008	4.71827	14.8134
PF3D7_0113400	10.8741	9.2556	14.3389	16.9717	15.2892	24.9302	9.41903	9.80341	20.0065	19.7206	13.0053	11.6534	3.66335	14.1305	21.6877	24.8889	19.2025	12.0983	33.3667	33.0698	70.5302	9.06006	24.9579	24.5922	38.6173	53.8587	19.1795	0.504011	0	0	0.389879	10.1667
PF3D7_0113600	54.9031	38.1803	59.3686	127.556	184.42	139.891	12.135	44.3873	11.2694	4.81752	24.1988	1.30265	0.301293	2.26692	0.86916	1.86768	2.32488	2.41166	7.62362	4.48941	16.2691	1.81965	1.51397	5.39716	2.62153	7.53848	3.90287	3.91305	0	1.18616	0	1.4906
PF3D7_0113700	348.69	294.44	321.519	262.798	276.13	312.836	283.973	285.559	235.002	97.1185	281.672	96.9811	96.8025	196.398	186.057	257.646	196.536	131.454	265.072	199.749	352.407	90.9851	170.582	137.343	75.3545	97.7159	71.6225	18.5706	13.9036	25.0975	30.826	41.6501
PF3D7_0113800	3.26014	0.808278	3.96027	3.19379	4.03934	3.04337	6.17767	7.0123	4.45396	1.33468	6.12875	1.89422	0.584334	1.09665	2.80292	2.50928	7.41663	2.39189	3.14784	3.57567	5.24248	4.10851	2.60602	2.72427	1.69328	1.94103	1.4004	0.731852	1.43495	0.876053	8.74865	0.666358
PF3D7_0113900	72.0882	74.8139	67.5248	73.0124	66.2904	244.557	68.7823	73.3786	63.5719	65.8367	51.9828	13.7384	26.203	98.5582	71.2572	80.0014	68.3699	19.2433	86.8175	76.431	77.9937	32.46	25.3247	62.5233	15.5311	97.7061	8.57946	4.03759	1.6583	3.30351	32.5757	12.5444
PF3D7_0114000	10.7171	7.35954	14.1917	21.9526	20.4062	23.5931	19.7645	8.16024	107.188	202.998	46.1298	6.94379	13.3693	31.8665	31.257	33.5865	15.7477	28.6381	48.6387	71.5071	51.746	25.576	39.5692	68.7386	35.6088	82.9504	43.0478	2.55472	3.12113	53.3132	2.40407	10.3358
PF3D7_0114100	0	6.74733	4.58207	5.26234	5.51002	3.08568	0	1.99142	2.37019	2.39548	5.84189	47.938	25.139	484.332	62.8249	90.3107	4.61796	12.5432	73.9661	65.218	7.70892	25.1468	10.9708	143.52	0	29.6011	4.63972	3.27251	1.80241	3.56818	0.837295	7.40428
PF3D7_0114200	0	0	0	0	0	0	0	0	0	0.4783	0	0	0	0	0	2.01919	0	0	1.96524	0	0	0	3.2272	1.51932	0	0	0	0	0	0	0	0
PF3D7_0114300	0	0	0	0	0	0	0	0	0	1.58381	1.25052	3.01076	1.03928	8.12602	6.23859	2.23898	0	1.34236	4.35468	0	0	0	10.7159	8.42149	0	0	0	0	1.15475	0	0.553332	0
PF3D7_0114400	0	0	0	0	0	1.28346	1.45787	1.65145	2.02561	0.691183	2.40918	0.491859	1.36106	0	0	5.04455	0.660212	0	2.81177	0	0	0	4.62935	2.17036	0	4.74342	0	0	0	0	2.5347	1.04803
PF3D7_0114500	11.1345	66.9033	32.9962	50.6935	17.4268	0	20.8318	7.16331	10.1302	17.137	7.13928	575.092	451.421	645.685	686.994	490.853	618.784	367.89	690.735	688.494	546.238	194.156	277.337	148.362	199.327	119.714	60.3517	20.6752	20.0742	0	56.5244	12.1284
PF3D7_0114600	0	0	0	0	0	2.03448	0.758217	1.31061	2.64562	0.538713	2.55502	5.37694	2.12096	4.14975	22.3019	9.14789	2.06625	1.37134	4.44721	1.94745	1.67982	0	7.29418	18.9234	0	0	0	0	0	0	0	0
PF3D7_0114700	0	0	0	0	0	0	0	0	0	0	0	0	0	0	0	0	0	1.32314	0	0	0	0	0	3.32081	0	0	0	0	0	0	0	0
PF3D7_0114800	0	0	0	0	0	3.48852	0	2.25299	0	0	0	8.96318	3.52146	42.6571	21.8551	17.6807	1.72864	0	7.59307	3.35614	0	0	0	14.7512	0	0	0	0	0	0	0	0
PF3D7_0114900	0	0	0	0	0	0	1.24848	2.22733	0	1.77115	0	2.53383	1.74229	7.02919	5.4019	3.88435	1.71019	0	3.75399	0	0	0	6.11375	0	0	0	0	0	0	0	0	0
PF3D7_0115000	1.24073	0	1.2074	0.486026	1.53641	0.272838	1.9003	3.15408	4.08153	0.751753	3.39805	1.70747	1.62909	1.11417	2.5631	5.04866	2.2855	8.20578	5.69541	6.48959	12.4379	3.57739	0.496085	5.07463	3.60793	3.95172	1.7052	0	0.312619	0	0.0787289	0.112716
PF3D7_0115100	0	0	1.646	0	4.02704	11.1073	1.64935	0	6.91362	16.9881	4.18845	0	2.30616	0	6.9577	1.24889	0	0	2.42662	2.1278	0	0	0	5.63532	0	8.37071	0	0	3.86961	0	7.98252	1.79445
PF3D7_0115200	0	0	0	2.91475	0	1.6725	1.25614	0	1.31207	0	1.04841	0	0.878971	0	0	0	0.85459	0	0	0	0	2.73362	3.0069	0	0	0	0	0	0	0	0	0
PF3D7_0115300	0	0	0	0	0	0	0	0	0.487454	0	0	0.708193	0	0	0	0	0	0	0	0	0	0	0	0	0	0	2.85774	0	0	1.10638	0	0
PF3D7_0115400	0	0	0	0	0	0	0	0	0.557273	0	1.34844	10.5115	11.1596	4.37757	6.7223	6.0326	1.08784	5.79001	2.34505	4.11058	1.77376	3.50476	0	9.07444	3.94629	0	0	0	0	0	0	0
PF3D7_0115500	0	0	0	0	0	1.37874	1.04196	0.887175	2.53499	1.48182	2.5892	0	0	2.81332	0	2.32275	0.70806	0	0	0	0	0	0	0	0	0	0	0	0	0	0	0
PF3D7_0115600	7.22114	7.17254	1.19419	8.44607	0	4.84203	15.1713	19.7407	7.18133	4.31389	11.1261	32.5671	16.9872	13.1717	17.6919	9.97315	10.7319	9.7714	3.53247	7.71359	2.65624	5.27663	14.5155	9.55297	5.98055	3.00284	9.90256	1.17006	0	1.91968	9.04128	2.62583
PF3D7_0115700	1.34988	3.21307	1.57553	2.11541	1.7834	3.32318	2.20605	3.81096	3.87011	2.48733	2.80803	1.48658	1.80535	1.93871	1.85825	1.59714	0.746112	0.158618	1.04327	1.12905	0.77271	2.72348	0.86344	2.60882	0.897297	3.43556	4.82384	1.76252	1.49552	4.35088	3.42746	5.49384
PF3D7_0200100	4.90484	8.33977	5.00294	2.19555	6.36161	3.69959	4.76807	8.31657	4.11562	2.63118	2.88026	2.89199	3.51138	10.0717	3.86165	5.70511	1.61309	2.06086	4.0642	2.93358	2.51044	5.55784	5.60402	6.7768	2.91053	1.67569	3.37028	3.31518	1.94335	12.2265	2.93339	10.8216
PF3D7_0200200	0	0	1.39448	0	0	1.8835	7.74591	0	2.94581	1.00081	4.72743	2.13976	10.8365	0	0	0	0.958928	3.80594	2.05951	0	0	0	0	1.59262	0	0	0	0	1.09109	0	0	0.763691
PF3D7_0200300	0	0	0.99958	4.73527	22.3974	8.11091	0.511098	0.869809	1.06564	0	3.38442	1.0347	0	2.75842	0	0	0	2.72457	8.88278	0	1.11002	2.21087	0	0	0	0	0	0	0	0	0	0
PF3D7_0200400	0	0	0	0	0	2.11942	0.788474	1.36553	0	0	0	1.59774	1.10264	0	0	0	0	1.42919	0	2.02936	0	3.46104	0	1.79215	0	0	0	0	0	1.24819	0	0
PF3D7_0200500	0	0	0	0	0	0	0	0	0	0.443626	0	0.631978	0	0	0	0	0	0	0	0	0	0	0	0	0	0	0	0	0	0	0	0
PF3D7_0200600	0	0	0	0	0	0	0	0	0	0.436743	0	0	1.71978	0	0	0	0	2.19962	0	0	0	0	0	0	0	0	0	0	0	0	0	0
PF3D7_0200700	0	0	1.41558	0	0	0	0	0	0	0.507626	0	10.1303	9.99334	7.79992	5.98791	6.44641	0	0	0	1.82932	0	0	10.292	4.84986	0	0	0	0	0	0	0	0
PF3D7_0200800	0	0	0	0	0	0	0	0	0	0	0	0	0	0	0	0	0	0	0	0	0	0	0	1.47747	0	0	0	0	0	0	0	0
PF3D7_0200900	0	0	0	0	0	0	0	0	0.563421	0	0	4.08701	7.89643	8.85485	6.79898	6.10159	0	0	0	0	0	3.54455	3.8872	3.67118	0	0	0	0	0	0	0	0
PF3D7_0201000	0	0	0	0	0	0	0	0	0	0	0	0	0	0	0	1.15275	0	0	2.24146	0	0	0	3.67608	1.73421	0	0	0	0	0	0	0	0
PF3D7_0201100	0	0	0	0	0	0	0	0	0	0	0	0	0	0	0	0	0	0	0	0	0	0	0	0	0	0	0	0	0	0	0	0
PF3D7_0201200	0	0	0	3.0315	0	0	0.652977	0	0	0	1.09193	1.32256	2.74117	0	0	0	0	0	0	0	0	0	3.12895	0	0	0	0	0	0	0	0.972754	0
PF3D7_0201300	0	0	0	0	3.83358	0	0	0	0	0.557932	0	1.59137	6.58967	4.30485	6.61047	3.55919	0	0	2.3063	4.04171	0	13.7868	0	3.56939	3.88263	0	0	0	0	0	0	0
PF3D7_0201400	0	0	0	0	9.49714	5.54198	1.92542	3.59225	5.48051	2.72535	3.53811	1.95837	0	0	0	3.12881	2.65715	3.79872	35.9791	26.843	4.70617	0	0	4.68816	0	11.1819	16.1464	0	0	0	2.86002	0
PF3D7_0201500	59.1627	52.9481	53.646	59.7545	101.159	64.2868	48.2653	58.7346	95.2179	32.8675	91.1054	219.705	177.537	142	289.455	375.199	227.378	307.9	262.986	298.092	377.955	170.406	310.518	249.163	127.086	101.906	133.64	84.858	54.6093	59.3092	85.0477	126.995
PF3D7_0201600	214.384	215.542	201.661	101.714	80.2095	68.8078	201.436	177.826	151.955	25.7228	227.268	427.648	280.842	357.199	512.253	574.043	789.663	940.105	568.718	528.867	806.915	84.9182	237.445	271.495	103.484	104.68	61.4438	3.08448	2.78412	9.40665	5.11719	24.6649
PF3D7_0201700	448.508	476.396	513.037	287.446	326.455	368.786	157.773	402.133	225.569	45.3508	280.034	15.5776	23.5595	52.0916	80.8592	83.1624	112.259	41.4846	88.6898	53.8198	133.4	7.96085	18.7288	22.6011	17.132	17.7183	12.2835	22.6341	2.44208	8.10684	3.65402	7.00041
PF3D7_0201800	814.093	719.677	578.114	438.42	471.216	371.628	782.622	645.061	518	113.128	716.767	593.654	367.998	482.282	655.508	702.079	1389.72	1065.06	1030.52	788.845	1417.87	174.628	489.913	321.444	222.198	163.602	216.777	10.356	9.86651	26.3466	18.4217	27.2786
PF3D7_0201900	52.4902	58.3231	39.3795	45.7026	50.5729	25.2046	12.8272	10.9733	39.4069	5.42185	18.2176	276.955	253.34	214.583	319.379	348.389	228.257	433.432	256.778	243.003	224.548	133.746	174.463	215.975	109.042	97.7222	92.856	8.7267	22.6294	10.5759	7.15921	14.3936
PF3D7_0202000	2980.97	2778.1	1577.23	431.612	418.993	476.181	5827.35	4722.63	855.081	222.382	2313.76	7242.18	8484.97	2337.58	4185.09	3395.59	5273.22	4671.92	2975.81	4868.04	2981.93	1247.55	2201.78	2076.34	1169.27	1438.75	1047.58	332.34	283.814	752.469	222.414	312.316
PF3D7_0202100	916.978	760.218	1037.07	1065.05	1012.73	1090.01	565.91	767.028	1065.6	1713.7	694.18	30.6019	30.0101	65.3874	70.2869	68.4812	69.3391	38.9163	147.12	108.468	307.312	90.7416	76.5643	43.3739	47.1622	100.492	58.5897	1067.99	158.754	408.937	215.432	534.854
PF3D7_0202200	1314.26	1142.4	1654.67	1283.07	1068.57	1402.37	881.897	1881.47	968.679	235.502	1642.72	90.5512	44.3704	105.589	285.537	237.923	498.824	273.399	390.931	245.821	638.618	36.7496	68.4805	85.6546	16.5305	46.6801	13.6917	16.9487	1.3073	22.4798	3.10906	14.5417
PF3D7_0202300	13.8695	16.5472	16.7272	25.8765	13.5642	30.08	7.40045	9.69665	20.715	3.2844	36.2834	75.0149	27.1497	92.0063	102.066	84.586	64.3991	116.851	68.3968	40.8571	47.7856	16.3611	31.3366	21.1967	73.3647	57.0118	26.5897	0.894852	4.37508	0	1.37727	8.07296
PF3D7_0202400	52.6047	45.5979	98.3295	77.5756	62.3349	95.4449	26.7247	50.9048	132.533	5.55942	62.8526	63.1651	105.621	177.397	382.767	440.881	261.056	167.141	499.318	455.604	622.829	123.183	122.613	267.963	167.962	768.105	170.515	63.4447	80.5712	77.5172	69.0963	96.7015
PF3D7_0202500	14781.7	16201.4	7866.41	15707.7	11628	10390.5	15105.2	13470	9026.36	16142.6	8981.97	2758.72	2509.55	1455.81	2227.94	1694.02	5855.02	4054.83	3426.18	3429.89	3437.54	634.252	1123.16	474.997	900.715	184.486	685.089	7971.65	51.2567	28725.8	322.625	2742.7
PF3D7_0202600.1	19.8563	5.81418	26.9566	10.5878	0.000866491	0.00168348	5.80155	11.2059	17.3565	9.06794	13.4759	14.4922	14.8977	32.7468	15.412	15.7544	11.4511	28.1591	0.00858974	13.9326	33.7121	8.06842	9.38566	25.5851	0.00508125	15.7988	26.227	9.89289	13.668	10.6499	4.846	9.72041
PF3D7_0202600.2	0.00536388	5.83231	0.0346064	21.2431	43.2282	21.0909	13.5443	8.47021	21.7837	26.1321	13.5425	16.7047	8.5683	16.7918	23.209	31.9969	15.7749	14.4019	26.2161	18.6335	8.74414	32.3557	18.7992	16.4526	34.5149	47.7537	13.4797	19.861	34.4704	0.00651275	20.2289	17.8528
PF3D7_0202700	7.24178	14.3776	13.467	13.2008	15.8676	23.5848	8.97024	9.65236	28.5725	29.0043	11.3917	20.629	6.28315	19.6909	28.5368	22.2654	26.0135	20.1391	21.1505	9.20493	18.4444	29.8225	15.4934	20.8473	14.0123	25.6424	23.1924	14.1205	37.6705	7.08726	54.6962	56.6015
PF3D7_0202800	0	0	6.80691	0	14.7551	54.3542	17.7546	5.90897	12.8487	50.1237	29.3438	15.1021	4.10043	36.8499	14.2025	30.7968	12.3906	6.30034	0	0	23.5912	73.1495	15.4502	69.0253	15.2658	96.8169	0	29.2256	16.4623	9.43943	54.8126	64.6712
PF3D7_0202900	2.53137	10.0645	5.07187	3.93866	0	13.6881	6.76684	0	17.7342	22.2296	10.0394	6.00021	2.36516	18.6105	14.2907	10.2613	4.61451	0	0	2.18563	3.77485	7.44857	8.16318	30.8657	12.5596	25.8216	6.93528	6.54031	11.9268	5.35756	56.6805	64.4551
PF3D7_0203000	11.1541	13.1556	33.8307	13.2265	12.9418	28.6354	18.4701	18.9013	37.6145	47.1288	26.2516	3.42286	5.61396	11.3689	6.64214	12.1912	4.58151	1.59481	6.70014	7.06315	11.4389	9.56047	5.30335	15.0186	5.00937	37.9167	9.52935	119.05	95.9962	78.6875	48.2086	40.2037
PF3D7_0203100	8.35114	9.93862	10.5164	4.86141	5.91156	7.96918	11.7012	14.2753	31.5712	30.901	27.4167	1.97119	0.79803	2.5693	2.62679	4.23305	3.29754	3.22276	3.91766	4.78762	5.46028	3.09384	5.72262	7.80112	3.56886	4.55044	3.2796	84.1286	58.1257	46.9224	23.9373	16.04
PF3D7_0203200	9.0324	7.68606	65.2824	6.04673	2.11955	42.4441	12.6325	36.8925	21.1658	37.1803	35.1478	6.17147	3.66093	16.3874	30.5362	19.9637	15.97	30.0269	35.1979	25.1782	39.4969	3.75376	8.28438	26.1875	0	14.7974	1.77082	9.22172	23.8015	2.75368	26.2939	22.0477
PF3D7_0203300	18.908	6.26853	53.053	9.78744	20.5062	62.9134	16.7629	9.22425	30.8555	84.7758	21.6329	8.49941	1.4634	75.7919	22.3934	48.2723	28.6402	9.67658	34.2974	54.9042	40.4102	37.305	40.7426	65.2939	0	70.9871	4.31297	30.4443	45.0313	1.66055	90.4469	49.3045
PF3D7_0203400	121.117	139.143	215.158	129.642	397.331	212.612	164.123	23.4014	317.814	541.679	70.5462	158.085	352.924	144.31	139.365	141.473	80.4382	50.5117	56.342	105.666	47.3892	540.729	320.887	285.512	614.981	367.633	536.891	314.946	188.612	410.275	392.793	971.054
PF3D7_0203500	0	0	0	0	0	0	0	0	0	0	0	0	0	0	0	0	0	0	0	0	0	0	0	0	0	0	0	0	0	0	0	0
PF3D7_0203600	3.0119	1.99285	0.657205	3.13933	1.65162	11.5669	2.03841	1.71615	2.58995	4.35104	3.88983	2.40583	1.42823	3.63217	1.3932	3.49532	1.84333	2.9822	1.95154	2.54502	5.09533	10.1956	6.43902	2.25684	8.329	8.15531	2.75679	2.28607	10.2382	1.61	5.57095	4.37931
PF3D7_0203700	278.306	253.703	236.533	223.14	242.024	204.67	211.118	238.093	190.893	99.1114	244.333	211.627	306.374	171.479	216.489	178.105	220.748	297.776	176.644	207.104	248.203	82.0201	195.444	148.985	138.631	205.688	129.356	28.6228	16.4288	62.3793	6.49058	35.3881
PF3D7_0203800	4.78793	2.37643	3.1421	5.61089	5.90146	7.4414	15.7716	0.683668	20.4812	122.26	7.97353	11.0484	8.49791	17.3565	9.98742	5.96721	6.58715	2.85279	5.82608	7.0992	5.2253	10.4376	5.76177	9.8869	11.9114	11.7337	9.85756	4.27914	5.51104	14.0583	11.4525	22.6274
PF3D7_0203900	5.58111	6.64775	13.9033	17.4455	9.17601	13.8664	10.5663	3.1845	15.4399	32.4844	13.6152	46.1991	23.7925	44.4727	26.365	27.7958	22.0197	18.5993	18.4599	14.1701	16.2187	45.3889	62.6667	43.5459	33.329	41.8454	42.9032	16.3307	21.669	6.55842	9.56259	27.5922
PF3D7_0204000	0	1.5555	3.06973	0	0	6.92986	2.39148	4.00846	7.72507	17.3981	5.18872	6.98741	7.44971	7.07302	3.25517	7.38718	3.24134	6.49728	9.12498	4.62193	8.49043	5.6742	0	2.34358	6.50556	16.4487	11.8412	2.5523	3.58342	2.5176	3.36751	8.26168
PF3D7_0204100	21.2275	18.9987	22.6576	49.9004	37.1956	29.1301	20.4499	14.6149	35.5895	38.8549	39.2478	5.524	4.45188	12.0819	8.90799	11.8672	5.12747	6.99517	6.50176	11.9069	9.07457	54.8352	16.9718	24.8197	18.929	27.5807	25.974	96.5055	215.322	90.5375	98.9332	74.5024
PF3D7_0204200	178.17	158.614	298.88	132.351	99.7534	237.6	347.961	184.099	284.319	557.275	196.254	269.898	256.842	298.55	221.754	267.218	294.318	243.088	340.636	269.128	475.013	137.097	107.245	135.974	123.111	385.786	156.612	902.958	205.105	778.846	356.857	504.962
PF3D7_0204300	66.2795	54.062	167.396	53.9585	44.8317	82.7933	51.0424	136.93	65.8126	22.3178	142.514	83.9783	34.4759	114.852	113.275	118.626	113.825	190.127	130.498	127.95	178.742	34.2174	18.9185	37.3784	69.3116	150.036	51.1158	18.9106	42.5214	6.3134	22.2327	32.6722
PF3D7_0204400	0	23.6569	26.4024	35.7755	18.4262	11.6687	10.9836	38.2191	34.8158	18.0658	22.881	41.2028	30.365	23.7326	0	13.2531	30.887	40.9402	24.9271	11.4835	10.2419	0	0	0	76.7777	0	0	10.92	14.309	11.6949	16.2479	51.3798
PF3D7_0204500	86.8358	29.8523	94.831	39.0805	43.8018	44.723	32.5946	98.8229	52.381	16.7811	82.1645	67.7047	20.4545	33.4588	44.3536	73.6809	66.4779	130.288	60.3828	62.6699	89.4607	46.3117	59.0496	52.9406	41.5027	35.9649	41.2283	20.0357	41.3396	4.44335	18.8404	37.6463
PF3D7_0204600	1.02507	5.08438	5.00067	3.2103	8.45338	5.87359	4.70201	5.80524	7.34218	6.94277	6.75823	14.4384	14.6534	11.0691	14.1484	16.9784	9.66797	30.8274	11.9072	12.0437	15.4698	12.5842	4.92191	11.0775	10.2155	22.1654	14.0838	5.51462	9.32987	1.09952	4.28504	6.14674
PF3D7_0204700	335.149	312.093	268.892	253.636	305.121	251.783	306.514	243.67	326.617	296.612	268.667	320.394	94.5882	273.414	220.638	258.06	318.56	337.989	292.358	254.61	366.443	151.173	212.68	258.78	193.862	134.107	190.751	97.4758	143.126	56.8271	175.805	281.939
PF3D7_0204800	9.71143	6.42953	8.54449	10.1027	7.96244	28.8823	7.62898	1.85869	18.5679	34.0957	8.13842	30.341	16.7839	44.199	22.6134	43.7957	22.2239	20.3833	34.7845	31.729	28.4806	28.3367	7.80316	31.747	37.5489	56.2252	28.8626	9.97467	20.8505	3.44656	17.4575	34.7223
PF3D7_0204900	15.6631	15.5601	35.0391	24.415	35.2538	47.3414	28.2648	4.5159	49.9162	78.4874	19.7916	41.2729	26.6738	50.0779	30.2028	46.3009	14.3148	20.0645	28.7695	31.8582	33.222	51.5764	28.3524	71.1638	29.178	91.6032	40.2647	24.0931	37.5475	5.19959	48.4712	61.232
PF3D7_0205000	3.86242	5.11263	21.9936	4.02222	2.11487	27.4693	0.869292	9.57038	15.6883	31.2247	7.87243	3.07894	1.21763	49.0513	21.5063	41.7648	5.90176	11.5226	22.5764	27.3057	32.8392	1.87266	6.19941	40.6443	2.13491	92.7973	1.76689	2.09121	3.29825	1.37381	0.647805	6.55279
PF3D7_0205100	6.26713	7.10787	22.8246	15.4028	25.0528	32.4935	6.67122	1.52834	34.8649	70.9926	6.92626	4.29422	11.4751	59.8548	39.7096	47.1385	8.22329	7.43409	28.6896	29.4596	45.9972	36.3325	28.6991	51.5944	32.6886	143.545	35.6526	1.16553	1.82264	4.31036	0.678118	11.39
PF3D7_0205200	4.20355	0	0	0	0	3.85971	9.69944	0	12.7028	23.5776	9.77912	1.40675	0	0	12.0906	2.1746	3.80181	0	0	3.71799	6.46916	12.5628	6.81967	6.52857	0	15.0543	5.74438	6.73461	0	4.39846	1.03043	4.59052
PF3D7_0205300	0	0	1.35979	0	0	1.84084	1.75604	0.591789	1.70413	6.24695	0	0.710623	0	1.87862	1.4412	0.516556	1.90582	0.617078	1.0093	0.87766	0	0	1.6648	3.89099	0	1.6883	1.42528	1.01296	0	0	0.523541	1.50952
PF3D7_0205400	13.0693	2.88374	95.6154	4.53431	0	82.7692	19.0932	72.3885	47.6183	38.6453	69.5942	15.3612	8.2269	68.6151	48.6022	67.5336	52.5465	46.0363	53.8303	49.3911	61.5637	2.11536	9.32873	101.693	4.81426	33.4644	5.9772	3.2996	8.95351	6.96515	17.8747	34.8454
PF3D7_0205500	392.13	469.961	129.048	312.15	274.077	239.594	271.196	175.327	220.119	186.287	149.439	204.737	216.104	167.552	140.795	144.015	279.029	129.383	282.168	145.902	109.527	242.258	154.673	152.07	192.488	265.808	95.9809	61.728	31.4809	48.0071	89.3989	231.357
PF3D7_0205600	3.0119	15.9428	5.91484	10.9877	8.25808	13.3465	7.81389	12.013	18.836	24.1724	18.8935	10.6544	15.2345	23.6091	6.96599	17.4766	10.5991	14.3145	12.685	10.1801	16.0139	21.8478	16.0976	14.2933	24.987	8.15531	22.0543	21.2278	30.7145	19.3199	28.3612	23.3563
PF3D7_0205700.1	157.833	149.24	212.162	42.7836	57.5342	166.18	177.26	135.352	131.179	76.2233	107.422	64.8206	38.1876	58.8951	152.771	88.9373	169.714	85.8823	144.413	111.264	284.014	23.5285	38.3729	27.497	19.5176	119.149	26.9688	39.2425	52.9451	6.20224	110.757	83.6495
PF3D7_0205700.2	0	0	0	0.00183258	0	0	0	0	2.53933	2.94179	0	0	0	0	0	5.96959	0	0	7.9163	0	0	0	0	0	0.00170608	0	0.00175306	0	0	0.00166313	2.40094	3.547
PF3D7_0205800	18.7089	18.7093	68.0691	28.5214	14.7551	36.2361	35.5093	11.8179	66.3851	125.309	11.7375	21.143	32.8035	92.1248	28.405	71.8592	24.7812	12.6007	9.72155	70.906	39.3187	117.039	108.151	23.0084	91.5951	116.18	114.283	78.909	76.8241	70.7957	342.031	306.337
PF3D7_0205900	192.64	163.278	192.415	227.649	224.996	221.852	162.384	128.804	213.84	211.446	185.392	246.091	259.556	274.732	245.095	274.481	218.215	278.873	280	204.85	238.45	233.351	173.639	261.83	239.38	252.248	259.369	221.574	408.885	208.166	397.261	430.047
PF3D7_0206000	42.5015	27.5794	53.9182	23.0221	34.743	47.9113	23.1011	49.6435	52.8141	38.8598	59.6926	17.2081	14.78	23.5629	31.2108	31.7712	23.4043	34.3714	34.5722	29.9535	32.7594	13.181	10.8031	20.4008	21.777	31.7065	18.5584	92.3903	32.4744	18.1216	22.6661	23.0955
PF3D7_0206100	166.962	156.983	132.67	113.18	103.769	118.302	129.304	138.413	175.564	124.78	131.743	106.524	163.708	112.186	124.953	125.372	124.218	78.1583	117.024	71.2817	166.795	40.3845	53.9421	44.2039	105.32	324.965	166.216	156.496	35.2737	72.0385	110.525	157.941
PF3D7_0206200	68.5592	74.8588	33.7203	51.7857	33.8112	35.4972	131.701	65.2196	124.024	347.291	76.6875	12.8957	6.49324	22.7692	15.8807	11.9545	11.0071	8.84343	28.9076	9.67403	16.6108	26.5571	25.6628	25.725	17.0582	31.6861	18.8218	601.379	98.6965	510.153	256.181	242.998
PF3D7_0206300	63.9003	46.573	124.054	89.3019	108.114	155.218	51.9992	120.949	63.5173	21.3415	123.237	34.3304	14.1686	43.5026	53.7404	60.1965	42.0367	72.5139	99.2298	84.9086	151.97	24.1146	23.077	45.314	34.2294	60.1804	23.5466	9.23887	6.09837	4.13791	6.50427	15.0366
PF3D7_0206500	37.8248	22.5115	73.7217	44.1061	45.7716	70.3221	20.4363	52.0656	31.7888	23.5044	35.2796	22.5387	8.81957	32.4937	30.1339	30.0968	20.118	24.9957	28.4563	25.7145	31.6606	15.7688	15.4659	29.7264	18.153	36.2552	19.6354	22.7568	24.6131	7.44281	10.4434	15.5785
PF3D7_0206600	36.1411	72.4356	54.0028	18.2436	18.7851	35.7883	44.7452	31.271	65.5271	118.27	31.2145	22.894	15.4593	72.7906	18.7222	54.2085	15.7393	50.2664	12.7367	70.4771	20.9606	38.4395	0	20.2126	0	105.42	48.9349	40.8042	0	5.956	85.4819	52.4082
PF3D7_0206700	157.123	156.004	189.241	140.198	140.487	202.294	307.079	250.64	269.484	384.623	269.514	82.8466	43.0717	66.2538	58.6602	72.9161	71.3434	88.8825	97.1266	83.4448	100.403	42.8965	56.3167	69.6837	95.3548	50.7297	71.2235	213.624	96.5079	68.807	771.779	294.294
PF3D7_0206800	1896.31	1820.59	451.571	1335.43	1188.21	733.879	3937.38	1854.55	1007.28	3680.67	1743.78	154.833	149.081	44.8963	68.9581	44.022	119.656	80.9578	117.499	152.422	68.9036	894.253	646.891	306.151	210.496	60.1982	233.732	15951.2	10951.4	41241.4	9111.94	5254.61
PF3D7_0206900.1	0.00562084	103.85	130.457	143.011	0.00544715	188.341	473.46	219.189	212.732	585.122	253.939	18.1356	48.0485	70.1323	0.00537029	26.4471	0.00566442	0.00585248	0.00509977	0.00162615	50.643	73.3895	0.0056756	39.3583	0.00544354	0.00542762	0.00585523	1544.83	341.43	394.959	392.833	283.114
PF3D7_0206900.2	325.578	276.7	34.6068	0.232799	158.204	0.0228396	0.192302	0.0149673	229.601	326.045	0.0105311	26.2494	50.5002	31.2937	60.6771	34.5447	57.1764	40.1483	59.1888	54.5011	0.0226213	57.3885	64.5414	37.0767	103.838	73.5531	101.666	655.581	0	1565.4	216.249	416.354
PF3D7_0207000	428.025	484.772	183.168	450.761	459.382	415.865	784.583	272.821	512.807	921.129	424.788	94.3657	245.099	94.781	49.8031	103.177	57.9775	19.8264	50.7381	84.4186	66.877	463.096	332.187	233.75	241.847	240.793	415.523	3464.39	1939.04	6814.87	2469.6	1998.56
PF3D7_0207100	58.3582	66.0539	83.5508	51.6322	61.7694	86.3897	62.7247	71.0059	117.353	147.297	87.8553	18.1838	29.4929	43.7889	26.9576	38.45	14.5418	12.3165	19.2466	19.8318	20.4141	50.9893	38.4364	53.3728	29.0894	61.8329	38.2133	443.359	211.512	328.639	116.546	115.89
PF3D7_0207200	11.379	0	11.8895	8.76559	27.4053	47.7986	59.3046	20.6466	42.1503	99.7053	50.8056	15.0762	5.15882	21.6265	8.3196	20.9832	5.11108	7.27307	28.7508	10.282	18.0087	8.6203	9.28065	26.9554	0	64.0078	7.75875	126.712	94.4555	47.1433	118.392	66.3096
PF3D7_0207300	1.86561	0	0.610056	0	3.07023	0	9.15936	2.65516	9.40856	3.37112	7.22046	0	0	1.68611	2.58687	0	0.428311	0.553563	0	0	0	0	0	1.39682	1.54796	0	0	19.4262	1.42514	1.99545	3.06055	2.71251
PF3D7_0207400	46.9621	59.5358	51.853	150.073	128.999	147.994	50.6922	21.4616	72.4235	36.3977	63.2031	4.02933	12.7252	37.6185	11.7213	30.6879	8.69672	3.08344	9.48153	9.87207	21.1461	167.896	61.6238	89.0946	48.7365	91.2571	86.9091	223.575	367.949	202.35	251.188	237.056
PF3D7_0207500	51.7873	59.0548	63.1787	189.169	171.736	101.365	74.9852	28.0088	88.1872	38.8462	85.1365	4.08749	9.35248	53.6111	27.9596	44.4848	8.48643	2.46013	10.3788	13.0033	21.4206	311.454	122.938	106.569	86.9894	88.8808	153.736	276.457	541.64	138.475	289.333	295.948
PF3D7_0207600	491.602	461.41	438.309	1249.42	1267.92	859.54	390.948	114.725	358.263	198.84	234.538	16.7278	24.3697	95.5721	89.4942	130.69	27.7969	6.9216	56.7708	56.5053	84.3791	1338.45	510.589	597.376	251.971	301.244	438.921	1581.76	3078.82	1643.62	2162.29	2146.24
PF3D7_0207700	83.9321	67.3804	59.2762	187.537	210.148	175.332	56.9759	14.537	65.1272	43.9612	58.8991	1.09953	8.53747	27.711	20.368	28.8713	6.48106	0.75708	15.5213	12.389	19.8444	293.682	159.02	137.237	62.7692	76.2215	101.214	257.625	488.962	479.62	483.805	434.746
PF3D7_0207800	75.0571	76.4455	53.6787	143.466	135.737	104.983	48.9127	30.15	56.5991	34.9758	36.5765	2.50734	7.26866	17.9595	14.693	17.7663	4.88598	2.74802	10.944	8.93773	16.7524	151.783	68.076	65.4531	41.9096	51.2905	71.1671	204.726	377.472	210.674	262.156	259.031
PF3D7_0207900	8.29761	5.48776	5.40003	15.5899	21.8922	15.6114	17.2862	4.3881	27.927	9.89802	17.03	1.51987	1.84438	0	0.763854	4.10454	3.30789	0.979182	2.1426	2.787	4.37607	20.7803	18.5954	21.4477	11.9433	3.54828	10.6398	28.1308	13.9953	19.2786	25.4972	30.5578
PF3D7_0208000	21.039	23.3287	24.1829	48.432	66.3017	51.3347	30.6698	9.12342	61.5964	45.9059	42.224	3.1863	3.8291	8.91911	11.9711	12.5598	6.54462	5.84758	12.5898	15.6022	12.0296	53.6749	42.6032	48.9416	12.3306	32.8076	22.9514	116.354	125.696	34.8211	127.488	85.2343
PF3D7_0208100.1	7.36024	3.65007	15.4145	23.0601	20.4329	36.7638	9.79009	4.34722	29.1623	31.4482	16.6804	19.5618	10.9393	35.4581	21.6608	33.3409	8.62538	4.32854	7.11341	5.74156	5.63207	49.6878	32.1	60.7138	15.009	126.862	39.0674	36.2439	92.2556	29.9868	47.8766	70.0259
PF3D7_0208100.2	7.36024	3.65007	0.000571234	0.00369337	0.00260489	0.0305179	0.000544176	0.000994235	0.000607638	0.00446438	0.00172928	0.00215925	10.9393	0.00165902	0.000229346	0.00120295	0.00144571	4.32854	0.000901364	5.74156	5.63207	0.00124372	0.00692818	0.00719654	15.009	0.0278804	0.0139791	0.00141019	0.0022125	0.0135134	0.00502263	0.00108214
PF3D7_0208200	220.362	204.723	448.707	178.966	164.299	312.536	221.149	309.704	236.695	116.12	293.867	189.976	125.492	237.391	445.556	399.847	271.979	258.761	412.116	365.342	575.399	109.107	119.665	182.26	146.614	356.872	131.273	20.1258	26.2701	6.34256	28.042	90.6066
PF3D7_0208300	5.97712	5.92831	16.5926	5.723	5.482	5.5509	5.42391	12.0088	12.3273	10.6209	17.4669	6.85358	3.17022	6.56168	8.69107	5.73385	8.56261	12.693	11.2336	12.787	10.7039	2.39405	2.12448	3.70492	5.51749	12.6993	1.82542	3.03408	6.02629	0.891532	6.82551	4.9474
PF3D7_0208400	22.5472	32.3665	48.1088	21.3844	24.9833	31.571	24.6405	50.2703	44.2677	25.6721	68.4001	27.4593	14.0251	32.4978	33.4985	39.063	33.6113	55.7996	35.834	40.4618	46.9363	29.5076	33.212	30.2204	22.6773	42.9766	23.2413	28.5643	75.033	10.5166	35.0942	36.5465
PF3D7_0208500	22.0403	29.3373	62.702	22.5257	11.6985	76.7712	42.5099	13.6065	111.722	166.926	35.8714	91.4166	55.7616	184.605	87.4841	78.9248	39.2993	24.0697	82.7625	40.7416	53.8777	158.18	132.597	76.7724	72.1942	260.153	99.9657	55.6491	112.856	33.8482	264.59	299.715
PF3D7_0208600	9.21726	18.3017	27.6952	28.7932	19.4637	38.6415	15.5548	4.5192	28.6937	40.4606	13.181	58.9181	72.2078	119.481	62.3404	70.9971	30.1757	50.3037	39.7753	29.0556	26.8831	53.6412	27.4779	41.582	50.2165	153.278	56.0169	47.0464	69.524	24.5835	63.9179	91.9117
PF3D7_0208700.1	0.00352312	0	45.9758	0.00218474	0.12814	57.2091	0	0.0130416	0.0284327	0.0249207	0.0229498	0	0	0.0501671	0	0.0304967	0	0	0.0176536	0.144227	54.5043	74.7621	0	81.8883	0	0	0.00167722	0	0.000557416	6.16168	0.00737855	0.00929145
PF3D7_0208700.2	60.1126	91.4772	157.399	87.7547	51.5553	90.4041	152.355	131.054	206.675	282.692	103.773	210.446	201.238	459.786	292.755	388.222	343.265	218.488	382.583	244.585	394.504	48.3141	131.628	198.975	75.8685	440.288	120.924	36.374	35.8007	0.00140115	152.588	272.811
PF3D7_0208800	3.27614	6.51757	19.8887	0	0	35.7252	8.70453	23.0518	20.6141	36.2937	18.778	7.72471	0	36.4145	18.6504	20.1047	17.8543	20.1591	19.469	22.8726	14.8622	4.85343	0	15.1056	5.40974	11.3976	22.4148	0	17.377	0	8.09698	29.8024
PF3D7_0208900	0	0.468823	0.306394	0.370446	0.780817	1.86967	0.643978	1.73425	1.99982	3.61148	3.62112	0.813631	0.677618	0	0.975776	1.16478	2.17774	2.2208	1.59798	0.39521	2.0283	0	0	1.2294	0.392818	1.12686	0	0.462998	0.237925	0.508006	0.720396	0.429443
PF3D7_0209000	0	0.746531	0.243803	0.294999	0.932781	1.15724	1.34649	0.530776	3.67159	20.2748	1.23476	0.453634	0.269893	1.68788	1.55304	1.66838	0.867171	1.10434	2.72535	2.044	0.941251	1.35506	0.902563	5.1713	2.50239	2.98664	1.55216	0.0614549	0	0	0.19128	0.205153
PF3D7_0209100	93.2804	90.7218	74.4268	83.1478	78.2909	94.9964	98.2262	83.903	86.2086	78.6595	109.338	47.6043	63.2978	37.0944	33.6293	44.0363	37.6913	43.7315	36.243	48.8204	52.6843	85.2013	50.8389	46.095	63.4662	63.5174	87.0961	34.9064	50.8301	49.8863	55.0899	78.6628
PF3D7_0209200	82.8172	95.6089	85.8022	83.0979	56.6389	98.8675	140.882	82.385	130.338	95.6189	68.2605	113.87	132.114	127.855	83.0807	97.6333	150.871	94.446	100.04	73.9604	133.808	82.6472	81.886	67.2903	92.7571	173.33	102.448	26.7293	22.4322	8.47339	57.0887	133.141
PF3D7_0209300	19.116	12.6754	34.3435	14.8411	10.3641	57.8458	21.1782	9.32989	39.3614	64.6367	27.3536	55.8404	88.7408	206.377	131.362	112.296	65.1391	56.7727	91.4421	47.2057	84.1679	75.4553	56.6448	46.4713	63.143	187.903	43.6021	16.4129	37.1186	5.03531	84.3216	183.162
PF3D7_0209400	63.558	64.5776	53.5464	43.8421	43.6602	32.9188	46.8318	37.2766	54.0047	45.3492	23.8966	42.864	58.6025	56.4254	45.3611	46.5807	43.3247	24.7655	56.2462	35.2044	49.7224	55.9955	52.2298	50.1001	71.0503	97.3956	87.2008	19.6692	19.7547	7.08838	31.925	89.2087
PF3D7_0209500	10.3922	10.3171	5.12176	14.2036	12.8023	6.92981	44.2889	46.0596	84.6222	62.3791	82.3336	1.33128	0.614209	0	0	3.89036	4.76352	3.87602	5.06247	5.51103	12.3094	1.88966	8.34041	6.83571	0	0	1.78272	183.98	32.6194	20.0974	24.8349	28.8078
PF3D7_0209600	17.7957	11.7693	20.7023	24.4865	18.6753	41.3699	17.9526	15.2751	27.0992	22.1699	24.8974	2.03748	3.59649	10.6788	4.4672	7.7346	4.2172	3.1812	3.13273	3.62185	5.04042	22.5923	14.6741	24.9254	8.06075	12.9663	12.5951	64.8712	137.22	28.6271	152.433	107.006
PF3D7_0209700	228.322	196.192	303.16	188.176	160.597	207.682	251.883	294.33	206.914	146.138	338.933	101.786	95.2179	160.493	121.553	126.754	195.405	314.429	193.415	179.823	254.269	70.9478	98.3999	102.287	64.0636	129.679	49.8965	196.086	85.3334	120.12	105.882	86.7164
PF3D7_0209800	1399.87	1173.68	1347.22	1115.44	1091.56	1197.57	1263.09	1134.92	990.121	478.715	1038.25	1625.31	1650.18	1454.11	1516.8	1445.8	1390.82	1624.3	1617.74	1399	1794.9	907.49	886.229	869.314	1302.26	1360.09	1195.44	255.955	373.063	342.066	361.141	739.674
PF3D7_0209900	0	0	3.31067	0	0	13.3348	0	0	2.23176	0	2.8233	0	0	9.05387	0	2.50618	2.1684	6.06245	0	4.29028	7.48529	0	0	3.75951	0	0	0	0	0	0	1.17243	0
PF3D7_0210000	843.463	437.248	388.073	965.626	761.25	407.01	919.23	456.939	653.628	571.124	478.566	962.093	806.174	571.096	521.831	553.622	1142.68	1341.4	670.178	688.45	802.333	815.354	493.504	324.019	813.403	423.991	842.864	543.856	729.978	378.904	1019.15	1384.36
PF3D7_0210100.1	1693.65	2490.11	1158.1	1274.08	1049.13	1682.09	3495.88	1470.05	1511.59	1034.97	1312.22	4082.54	7051.96	1555.97	1273.68	1227.78	4091.4	2276.1	1608.97	1878.17	1030.87	934.395	1167.17	816.737	1444.66	1840.65	1286.99	626.542	266.122	1846.28	700.312	1453.08
PF3D7_0210100.2	0	0	0	0	0	0	0	0	0	0	0	0	0	0	0	0	0	0	0	0	0	0	0	0	0	0	0	0	0	0	0	0
PF3D7_0210200	11.4445	7.2639	18.3939	23.3181	25.3312	23.9375	7.79565	7.10455	20.1731	17.3765	17.5311	25.5294	25.0464	27.5196	18.5819	33.948	9.17393	30.1046	14.8104	15.3069	12.438	44.1844	27.8131	44.7261	38.801	63.2774	40.2703	29.9662	105.28	22.7534	25.2321	32.354
PF3D7_0210300	24.6864	11.535	29.6408	27.2059	33.3663	45.2644	27.9055	11.6487	58.1624	74.8536	30.7509	41.6238	34.9643	68.6151	42.527	54.4625	31.2618	39.0874	31.1649	48.1563	33.9662	76.153	39.6471	62.3282	62.5854	62.1483	49.81	32.5246	84.3122	27.8606	131.324	157.332
PF3D7_0210400	19.0136	38.0326	13.858	101.41	119.88	55.3149	27.0326	0	43.5038	38.1547	17.9282	122.653	208.072	131.253	72.2718	167.178	88.0812	83.4018	39.561	18.047	88.1002	104.203	15.7093	62.443	139.595	138.235	141.931	14.839	55.8896	4.7912	64.5324	200.605
PF3D7_0210500	0.449648	2.67616	7.59816	3.52122	2.96745	2.77277	2.59865	6.36126	6.23123	8.16236	8.14473	8.34536	1.92952	8.08726	8.68277	7.33091	7.86347	17.2182	5.22041	7.1635	7.101	2.59621	0.719504	5.0233	5.97553	2.15676	1.85354	3.37294	3.17973	0.723764	1.59576	2.77791
PF3D7_0210600	71.6803	80.0731	101.332	48.9546	22.0536	98.4612	256.676	151.529	212.642	546.147	149.888	5.60372	1.40948	32.5809	14.5844	12.7014	13.6777	5.36289	29.1454	15.2465	32.7713	19.5857	23.9871	21.3752	4.95041	9.84446	2.0488	897.087	501.397	828.263	629.998	487.026
PF3D7_0210700	4.52824	0	28.6291	0	0	28.4827	14.4061	49.8031	50.7958	131.446	71.5404	0.768134	1.06048	20.7488	6.37197	16.0088	10.3312	8.22805	4.44721	3.8949	11.7587	0	0	17.2031	0	7.6364	0	35.875	129.775	22.8022	155.275	74.1128
PF3D7_0210800	51.9395	19.3427	118.894	32.9252	37.2613	166.547	53.5505	106.248	82.0789	55.5584	112.451	21.5742	4.59005	65.01	40.8202	28.4672	51.2572	48.671	72.9379	51.1886	96.3996	9.47245	5.21678	44.0828	16.1373	37.5936	13.3585	2.63222	10.8735	0	6.10665	20.0656
PF3D7_0210900	412.967	382.448	776.376	538.729	556.665	689.134	448.138	439.681	297.674	244.047	357.69	555.748	422.861	683.839	669.982	785.35	472.185	600.933	656.612	642.564	807.584	460.544	463.271	408.695	572.651	1038.93	576.222	144.119	276.782	37.9928	269.858	463.72
PF3D7_0211000	20.0249	17.0664	38.3791	26.6788	13.9824	56.927	39.0863	40.0444	59.4021	35.1982	32.5819	28.9929	11.9896	79.1434	32.4192	55.3066	39.0513	55.9632	64.941	27.2981	66.5297	8.44333	13.8546	15.3169	18.9116	29.4762	0	2.76743	4.51887	1.51034	48.2552	43.7109
PF3D7_0211100	0	0	2.12726	0.853086	0	1.92187	1.48062	0.926054	3.32645	6.32418	4.19287	3.92983	0.519074	4.90454	3.00914	4.31183	3.00758	8.03599	4.74795	4.11708	4.70132	1.5743	0.872137	2.84346	2.7147	5.24104	0	1.77618	1.65391	0.292145	1.10397	2.17812
PF3D7_0211200	22.933	19.5527	28.7281	40.6844	10.6523	29.771	33.7301	5.76294	27.4855	67.9542	26.2893	61.7977	39.5079	30.3454	55.9511	43.5602	25.2936	44.3501	29.2035	20.0135	39.6324	77.6549	10.5939	70.4929	54.0974	136.772	58.2785	56.9365	123.376	50.0212	206.473	132.323
PF3D7_0211300	4.95445	0	16.5327	15.4203	0	13.3873	8.2813	1.43783	24.3005	75.2955	11.2188	5.87412	8.10525	22.7526	6.98829	13.7983	3.38771	4.51616	0	19.235	7.38078	32.7851	15.9739	20.7537	12.2923	16.8184	20.3624	7.20228	11.6606	2.62242	20.9647	54.9652
PF3D7_0211400	3.70293	14.7127	11.0294	2.88695	9.09709	18.2175	8.70992	1.06618	19.06	63.2392	2.07614	0.629984	3.48277	10.1364	2.5934	10.234	0.846464	3.34283	18.1211	1.58322	10.906	0	2.97786	15.4037	6.13293	15.4195	2.53879	1.19973	0	3.93635	9.26872	14.1386
PF3D7_0211500	1.46375	2.90403	4.12445	3.05635	9.65808	5.15999	5.472	3.0386	15.1259	14.9925	11.7906	1.17355	1.16275	1.7558	3.36631	6.02915	1.12252	1.72564	4.72207	1.22799	3.50483	7.7499	6.24678	7.27079	5.67312	3.9048	5.36314	17.5012	29.3469	6.80471	11.9931	19.8594
PF3D7_0211600	0	7.64564	13.0534	5.95203	6.22646	21.0759	12.6988	6.80603	24.1319	44.1335	17.7702	2.57744	0	21.4758	5.50158	3.95634	0	0	0	6.75928	8.80628	5.72049	0	14.8533	6.33525	13.601	10.5037	41.9192	59.6764	78.5695	104.851	58.7174
PF3D7_0211700	3.4503	4.88952	11.2184	12.3501	13.8217	15.6389	5.19265	2.51168	19.6791	12.9984	17.5972	18.2905	12.4504	39.9111	31.2881	29.7246	12.7004	17.1434	18.1279	11.5792	12.3933	30.6059	17.3544	37.0946	17.193	54.4445	26.4122	21.6976	29.4	5.55207	26.4784	24.8988
PF3D7_0211800	252.92	264.572	266.707	201.788	198.495	224.261	348.249	239.323	219.017	173.515	290.635	476.587	434.751	383.652	390.49	389.072	455.603	561.506	372.434	357.6	460.715	272.644	237.3	260.417	405.679	358.517	365.952	87.3742	132.273	131.791	151.61	247.203
PF3D7_0211900	5.91237	11.7414	20.445	23.0748	21.8301	27.6518	8.96779	7.62475	22.5019	45.7035	22.2485	12.1028	20.2318	42.9908	26.8043	27.3569	16.2468	22.9965	18.7487	22.6314	24.8612	32.3051	23.7408	37.8534	17.1501	99.8305	22.3072	17.7502	56.2249	7.87598	41.5767	56.9646
PF3D7_0212000	4.58199	4.55333	9.15132	10.7021	7.48731	22.6516	13.0398	3.97984	35.334	73.571	7.75924	11.6565	12.8734	42.002	19.3486	13.8893	16.7241	13.882	9.002	13.7992	8.503	10.0895	18.4537	27.86	15.1636	11.6	18.8368	8.88888	37.0245	4.85658	61.1187	92.4919
PF3D7_0212100	35.992	48.8834	36.1886	29.4668	34.7963	41.6475	22.1799	43.6032	28.7227	18.2293	31.7988	25.8787	27.3987	22.7152	35.2836	37.1098	28.6681	18.1129	38.8606	33.9264	39.945	50.0242	33.1913	35.2101	40.4086	45.9754	49.4646	15.9781	25.8233	13.9297	30.3648	30.2822
PF3D7_0212200	14.7155	5.85313	33.5987	9.14671	4.79298	23.981	27.4434	34.3675	59.0395	54.9723	40.276	46.7033	61.6256	141.256	116.843	97.4275	65.5957	55.8479	95.9261	66.4598	72.9743	47.8124	28.5159	60.8372	14.5897	141.877	16.1169	9.48681	9.31154	13.9769	16.0499	41.7593
PF3D7_0212300	554.311	598.794	391.436	610.223	533.153	299.663	461.714	440.627	415.849	276.782	445.337	632.823	538.34	365.73	361.797	361.733	531.957	669.977	381.8	387.863	411.799	338.911	275.009	143.262	515.259	290.507	493.294	91.6988	84.0808	104.526	58.7132	228.378
PF3D7_0212400	11.1994	6.54964	18.3112	8.32865	10.2028	12.6069	10.081	17.5652	12.7589	9.09679	17.6517	13.057	8.30882	12.6142	15.988	13.9234	13.3671	23.323	15.5196	13.6668	14.761	8.88737	3.21295	10.1252	9.78546	22.0747	12.2376	5.90893	17.461	1.69834	7.9202	9.39096
PF3D7_0212500	19.8815	13.4358	29.5562	16.6232	20.4427	14.0951	15.6601	25.4068	18.2796	7.36402	27.8432	20.8489	11.0574	15.5793	14.5772	15.3692	14.6605	35.7556	13.5025	12.9118	17.6647	11.236	8.23883	14.212	14.4431	17.5083	13.3617	11.1592	30.4184	4.27562	10.7813	9.95329
PF3D7_0212600	320.104	444.46	152.251	117.287	157.312	131.346	690.468	310.625	443.683	1042.41	274.114	15.2857	8.42476	27.8956	34.2838	32.3281	23.3428	9.25373	41.784	36.7598	18.1782	93.7252	73.1696	85.6171	34.9247	41.6919	20.6691	2276.01	393.853	3194.9	701.675	870.179
PF3D7_0212700	4.4685	2.95803	7.84984	4.65041	2.44414	19.9062	12.5502	8.53855	10.1165	29.9869	14.9494	11.687	7.73249	24.3718	24.9365	14.9037	20.4641	17.8293	23.2556	17.7409	18.5213	10.8526	7.17751	12.3427	14.8131	17.1815	6.13063	5.31753	7.6581	1.58723	12.3435	27.0776
PF3D7_0212800	9.43741	6.89821	12.5977	8.55613	5.7351	11.8202	11.4779	6.4686	20.414	29.441	18.8254	20.9911	9.46873	20.5573	10.9673	13.0134	7.08471	15.5198	10.5765	12.9194	13.2036	12.1939	6.35951	11.844	13.2005	13.5189	12.9667	10.3655	9.29043	9.85749	18.5011	18.5927
PF3D7_0212900	98.1594	153.761	108.754	214.845	142.19	209.461	101.459	48.9388	160.746	216.801	103.778	52.0134	61.2312	172.309	124.324	144.246	30.2006	10.2304	48.0509	32.3002	57.0244	320.255	173.081	154.256	184.446	314.762	238.125	402.363	517.925	178.551	699.547	689.191
PF3D7_0213000	21.4921	10.7095	41.0001	33.1444	43.2049	79.9707	35.0923	29.1297	70.9662	123.005	63.6591	62.426	127.043	213.736	78.2935	109.981	38.67	20.5045	54.1615	14.4997	21.1344	146.107	87.5439	97.2389	97.1745	139.69	153.938	123.27	124.199	64.1388	222.929	219.155
PF3D7_0213100	193.195	247.414	124.094	203.987	136.904	92.4667	174.853	85.6113	161.587	194.811	93.0941	290.821	289.898	220.054	174.968	186.203	206.789	247.88	231.675	199.076	201.825	188.82	197.01	91.2179	234.503	241.685	250.09	28.4756	59.1618	54.6585	62.1638	198.297
PF3D7_0213200	17.0657	17.0542	24.6129	13.0371	0	65.6063	29.8873	5.34115	139.07	287.802	31.7716	47.108	22.6105	166.811	38.5604	41.7842	52.9538	11.3695	70.5295	56.0411	28.3454	26.5119	0	138.827	27.8891	86.5818	0	45.5107	49.4529	4.33109	102.728	285.81
PF3D7_0213300	27.2163	0	0	0	0	0	14.8937	0	34.2785	246.505	0	84.6139	214.098	59.3288	45.8798	33.3129	54.0758	0	0	58.3846	0	46.5018	0	0	43.6663	69.8614	0	53.3242	18.6374	23.8632	48.9163	140.162
PF3D7_0213400	12.2012	8.08118	18.8891	50.7043	19.9643	36.4527	16.375	3.52112	42.7984	67.8848	11.4334	61.5021	101.189	111.543	108.459	104.461	27.8672	33.1368	29.8997	36.6112	49.5767	68.4968	62.1846	69.3516	94.2679	214.555	72.4802	35.5476	36.9384	30.2273	41.6706	116.106
PF3D7_0213500	18.7369	14.3109	36.0574	15.7521	23.6565	25.6692	30.1294	34.6805	50.6402	45.9637	38.5468	35.9057	23.8185	31.4285	36.1752	34.5912	35.6515	39.6511	42.1765	39.2118	36.8658	14.6955	11.5734	35.811	19.1137	40.3191	27.6858	28.0725	14.0679	9.98637	17.3808	48.7335
PF3D7_0213600	0	0.486708	4.29457	0.769128	0.405279	4.52939	1.67122	1.10806	4.78643	18.2089	3.35691	1.52029	0.117233	4.84446	3.37697	3.02333	1.24339	2.59404	4.74014	2.05167	4.21199	1.76771	2.3541	2.73518	0.407793	6.63076	1.68634	0.640848	0.617592	0.791024	0.560858	1.7833
PF3D7_0213700	157.182	96.4548	71.9192	111.647	48.4456	62.3164	113.891	44.0744	103.468	194.538	54.2812	249.688	295.028	161.455	221.869	140.746	246.704	229.232	220.599	131.761	264.832	156.224	177.732	71.8864	238.231	217.689	156.564	21.1216	10.098	15.6155	10.2079	92.484
PF3D7_0213800	0	0	4.34117	0	1.56013	4.1986	1.92582	0.539829	5.7818	29.4621	1.04862	4.54562	3.59858	10.2839	9.20382	8.48189	8.27055	2.25103	4.60513	4.80293	6.86689	1.37474	6.07932	2.83986	0	6.15105	1.30177	0.308482	0	1.01396	1.19624	1.37847
PF3D7_0213900	26.1356	23.8529	37.7449	30.2841	27.5866	51.1531	14.7401	39.3765	30.6876	36.032	49.4034	24.5999	38.8515	32.9296	20.2034	32.5676	28.3761	42.8507	30.8677	28.5178	38.3227	7.5502	12.5496	33.1171	19.0999	39.362	22.9813	4.09009	3.96533	11.7734	1.72141	8.54843
PF3D7_0214000	296.852	299.431	369.982	344.134	367.857	414.592	285.102	279.62	263.45	231.288	302.33	436.615	347.848	373.165	421.136	405.173	393.582	566.279	515.026	409.725	557.366	184.398	178.615	240.881	367.269	365.699	295.727	22.9517	33.0663	19.8094	29.2341	107.915
PF3D7_0214100	319.693	289.461	342.655	315.228	335.477	280.063	229.842	300.674	240.026	144.394	320.169	142.883	145.256	101.688	116.406	141.677	156.776	180.985	141.916	132.239	210.213	113.551	80.6568	155.308	146.396	111.931	137.424	144.261	249.508	199.95	187.499	203.757
PF3D7_0214200	165.713	172.407	102.287	256.84	213.757	158.297	113.373	37.7786	214.746	254.511	65.261	199.75	375.549	245.467	215.588	259.661	153.589	156.474	307.139	139.025	178.192	369.928	402.62	346.318	503.222	445.696	576.791	71.3483	60.4497	122.531	197.406	389.283
PF3D7_0214300	24.6624	16.9329	46.5712	24.9012	37.2102	34.5983	10.0143	7.62903	50.7722	43.3644	17.7759	21.4685	10.0842	34.0464	27.0851	48.3801	13.5462	56.3988	47.1806	57.4938	59.6926	21.8652	21.6123	53.9191	33.4989	71.2261	29.0092	3.01934	1.43225	5.09668	3.01146	13.8734
PF3D7_0214400	205.49	229.575	303.618	179.188	217.406	316.742	144.978	201.295	162.724	128.005	178.4	113.449	131.192	201.793	209.277	218.347	154.971	155.272	237.913	192.91	310.861	59.9389	112.599	112.228	68.5291	194.764	76.554	28.2117	8.42836	14.9005	13.2795	29.2781
PF3D7_0214500	0	0	4.67086	0	0	2.10187	0	13.5418	4.36879	2.22292	5.28099	0	0	4.28705	0	2.36294	5.33061	5.66892	6.89041	0	1.73641	0	0	7.10922	0	0	0	0	2.43885	0	1.16498	0.850095
PF3D7_0214600	42.315	46.4793	70.3677	32.3258	28.2868	67.7025	92.0954	96.4548	159.726	194.779	123.626	2.6462	0.333813	5.02668	2.40914	2.76108	5.6356	2.46853	11.8324	11.713	14.7846	7.06075	8.39077	11.7077	1.1621	7.80558	1.92239	749.472	152.011	303.046	109.67	108.02
PF3D7_0214700	28.6245	47.4135	50.8812	22.2793	15.5839	30.0483	108.532	56.6995	102.538	225.068	71.4675	6.46859	3.34787	4.37757	13.4446	3.61956	4.35134	4.34251	9.38022	8.22116	31.9276	10.5143	11.5324	1.81489	3.94629	24.2247	3.26835	360.788	135.769	157.921	203.822	166.584
PF3D7_0214800	18.9666	18.3762	25.2243	19.3438	17.4664	19.815	26.2432	20.2158	39.2664	44.5221	28.0811	16.3739	9.46469	26.9707	27.3748	28.1085	21.1121	15.589	22.1894	24.0372	28.492	14.6428	12.704	24.6359	8.06003	28.9073	9.69741	59.703	9.57894	41.8913	19.9041	19.3956
PF3D7_0214900	168.175	176.517	195.473	130.091	81.334	210.956	82.4206	47.5177	150.296	103.843	72.2113	4.23419	1.23595	10.5324	9.87324	9.64709	9.25492	3.45315	20.7653	27.8443	32.2768	56.3389	40.5512	64.4593	5.39091	35.5007	7.13564	779.012	647.326	741.073	404.018	411.099
PF3D7_0215000	63.0339	47.2538	84.0271	97.5499	93.4752	124.97	81.7348	62.4178	166.692	340.765	84.8944	47.3361	36.3092	108.613	79.4315	93.0135	51.1885	98.5723	148.703	145.559	172.212	75.9957	56.0867	115.072	93.026	134.219	93.3149	25.3249	38.0143	46.1431	32.4162	85.275
PF3D7_0215100	62.7959	81.6139	83.7497	37.5932	47.3293	110.868	96.13	50.427	87.4509	152.646	58.7357	88.4	89.2379	88.6747	71.4912	95.3211	75.9894	48.3878	85.4996	87.4395	111.411	92.2894	62.2824	58.8227	59.9313	126.842	76.1093	185.748	191.799	202.07	266.469	260.912
PF3D7_0215200	12.4696	24.8033	14.6882	38.7324	55.7947	19.7949	29.0272	27.3629	42.8819	39.737	53.4717	16.8198	13.0331	17.2959	13.2863	19.093	22.6691	40.1826	46.2525	21.7146	51.6995	9.22291	10.0747	9.56537	10.2987	48.5647	17.067	17.0687	8.24441	4.92914	20.8319	12.4768
PF3D7_0215300	99.7917	101.09	102.376	61.1583	45.9943	65.3393	48.7699	137.056	116.951	73.3004	126.876	8.61913	1.65958	35.2336	18.3378	20.748	35.2858	18.1569	34.5035	24.0735	60.8838	2.01918	6.706	18.2402	5.79313	6.74237	0.958535	33.6449	1.76987	12.7091	6.53055	7.60895
PF3D7_0215400	162.859	186.096	159.766	147.795	137.874	146.551	133.361	144.126	173.461	135.502	177.536	133.117	129.082	154.158	133.999	135.234	168.417	157.979	151.664	133.709	178.905	95.2894	108.571	104.039	114.696	183.338	104.46	154.458	166.964	94.4034	135.832	169.047
PF3D7_0215500	54.9706	37.4507	78.7624	47.4895	41.8816	67.4881	41.4309	82.5568	68.3414	51.2519	95.5539	49.498	30.7912	57.7712	55.6763	73.6957	49.0001	97.2124	66.8817	65.0012	92.4904	17.8245	11.8317	41.107	40.8553	45.079	20.2815	31.5199	55.8827	18.4427	40.8347	38.4693
PF3D7_0215600	73.9027	60.0515	44.369	36.6856	38.547	46.4869	41.8241	30.8841	40.4955	41.7904	61.0508	53.2154	60.9223	52.0143	63.4013	66.537	68.3976	72.5888	72.2289	48.7143	106.022	51.4881	97.1907	43.1099	58.4397	116.902	64.5041	32.1328	32.9225	16.0878	24.843	45.1935
PF3D7_0215700	190.64	165.803	129.483	166.978	188.568	118.994	157.107	125.779	122.448	84.9562	131.426	184.92	172.959	91.8158	104.06	126.551	118.919	190.027	114.514	112.504	115.125	133.681	139.515	113.051	186.108	96.0698	169.461	48.1784	67.7739	51.8694	41.4542	98.1746
PF3D7_0215800	4.821	5.46663	5.38796	20.4792	10.2138	7.90769	6.07535	1.56356	15.3575	16.9643	6.82905	12.9967	4.58643	11.1759	16.1912	15.697	5.69875	2.036	9.34694	5.21462	3.47555	23.9111	14.3391	20.5711	35.4482	8.86987	26.4882	10.7695	23.0531	1.84464	15.3302	23.0287
PF3D7_0215900	0	0	5.77661	8.92207	4.67596	15.5785	17.2152	0	22.7673	33.2742	4.90416	1.93912	1.33646	10.5884	0	5.84167	5.22382	0	0	2.49019	4.30719	12.708	0	8.78235	0	0	3.92977	23.1371	31.7419	0	64.7848	58.4741
PF3D7_0216000	5.97326	7.70157	7.36177	9.35987	12.8219	13.9217	13.2159	2.69913	27.3	67.2516	9.97745	3.39115	2.8523	7.50868	7.4028	6.92252	3.98884	1.57993	8.08078	5.74778	10.0492	8.61043	5.7317	7.99455	5.45918	13.313	8.20949	11.2098	5.56759	10.2661	6.9748	8.68237
PF3D7_0216100	1.54581	2.04462	8.04408	1.61371	0.849839	9.99329	2.10089	8.17101	6.8973	7.22893	11.8905	3.7173	2.20968	3.70952	3.5561	3.31201	5.68944	5.77325	3.49154	2.59466	2.22188	6.69798	1.64941	3.07228	7.70248	8.2539	4.24769	2.184	5.47174	0.552683	6.39645	7.49039
PF3D7_0216200	34.3145	6.82755	111.333	15.9721	16.7225	78.0913	50.0812	50.4014	41.5657	25.845	72.9498	31.1737	55.6219	95.5094	68.4904	58.0208	77.8637	112.182	85.0773	75.0333	106.685	20.3635	11.1025	29.0573	11.3287	71.9746	23.4722	6.62133	12.7755	1.80474	15.2445	24.9739
PF3D7_0216300	7.8795	4.3422	13.3696	3.42817	5.05595	8.48273	5.2091	16.347	7.91736	7.09957	12.2521	13.5421	8.55847	4.72338	12.0742	15.5693	8.66318	19.8537	12.281	11.3767	10.6816	5.05449	3.50217	8.47556	8.72635	13.2935	7.81962	1.285	3.09497	1.64423	2.44153	5.40878
PF3D7_0216400	1.74475	5.19425	12.5419	4.09347	7.1806	21.6169	4.43291	3.97005	11.4611	27.7599	13.0112	7.17416	2.89949	20.4866	8.46186	11.263	4.40745	11.379	7.62259	11.0369	6.94093	10.1127	5.59234	24.8038	5.79144	25.4137	3.59386	9.08642	46.6006	2.80041	41.8561	23.4646
PF3D7_0216500	1.46151	3.62406	3.79536	5.15171	4.82477	6.43161	4.35053	1.85894	9.52833	10.5322	9.41418	2.26182	1.04614	5.25273	4.02801	3.78699	3.02793	1.07489	3.88585	5.20216	3.40452	7.37814	2.9224	8.69999	3.03532	9.90728	0.502117	6.91437	9.03049	2.54998	7.69344	8.89606
PF3D7_0216600	60.8786	98.8632	62.7298	99.5335	74.3859	75.1412	89.643	90.8323	99.0975	167.804	96.3741	37.2824	32.3936	33.3426	35.8082	48.5812	43.2026	32.2909	48.3783	45.1548	38.0636	73.5457	41.3989	40.742	48.9834	40.3651	54.4621	186.102	149.354	189.934	183.698	128.077
PF3D7_0216700.1	89.0498	130.373	142.605	52.6513	67.5514	164.727	50.0272	36.9739	180.557	128.128	41.1579	16.7425	0.0366525	72.3138	33.9752	58.6455	22.5997	12.0984	50.3151	0.124428	41.5668	70.0222	65.0403	45.2419	0.12526	151.481	51.6491	430.795	104.995	330.907	65.1533	102.245
PF3D7_0216700.2	21.1927	0.5664	22.8038	32.3857	19.0778	0.0501286	8.86141	10.3083	26.6446	19.6634	19.86	11.7059	54.8191	0.00159844	19.7633	12.6629	0.132627	0.00168267	0.0028725	41.4714	17.8014	0.00249472	0.00161602	40.873	50.2027	51.3455	0.00266985	44.1368	4.28746	60.8082	0.00415207	21.431
PF3D7_0216800	8.165	4.32001	5.31312	7.67057	8.97637	9.12025	8.69051	4.0091	11.1204	8.16109	8.3778	0.373919	0	0.979982	0.751574	0.269234	1.75278	0.321135	1.0541	0.91404	0.78281	8.65045	4.35658	9.33398	1.8081	3.49069	4.48708	28.2147	47.6426	11.9667	58.0418	34.0258
PF3D7_0216900	1.17991	9.36998	6.19318	3.68743	3.87853	11.5247	5.18295	1.34755	9.40357	18.1513	6.54814	2.82388	0	2.13824	1.64052	9.99749	2.16457	5.62273	4.59374	10.9941	10.2984	10.2871	0	2.65747	3.91399	7.70701	1.61953	9.58736	9.05141	1.25994	14.8565	8.14969
PF3D7_0217000	3.78558	3.75577	6.16527	0.987601	6.23979	5.01209	2.78415	1.43135	11.257	32.3185	3.12532	1.08284	0.900862	7.95829	1.74393	3.74869	1.45057	1.11813	4.27933	6.36436	3.63502	2.73668	0	5.17914	2.09536	7.09815	3.46684	1.23358	7.03274	1.35243	8.62239	8.25497
PF3D7_0217100	74.0325	72.3223	53.967	163.427	154.515	90.775	77.4317	13.42	147.645	247.166	41.7349	57.8574	92.902	104.343	89.8575	97.2206	38.266	25.8977	57.1864	52.7531	41.0226	252.708	199.848	163.203	220.245	188.029	238.72	110.001	123.19	86.5856	189.103	292.197
PF3D7_0217200	0.65846	0.653081	2.56371	0.51584	1.6306	2.31722	0.896297	3.90665	5.02814	5.18551	4.69007	1.58556	0.471491	3.54847	2.72106	2.2739	3.18364	4.64649	2.86394	1.65358	4.24484	0	1.05317	3.18345	3.82933	7.86874	1.35739	1.61156	4.64692	0.176789	4.51165	3.82844
PF3D7_0217300	55.9427	27.9154	212.939	21.4628	22.3087	185.33	85.6615	128.957	145.162	296.451	131.623	41.3178	21.9258	202.034	93.333	93.5283	78.0571	45.5847	114.269	102.928	175.58	21.4416	11.4596	156.808	0	95.3539	9.51937	112.753	205.696	28.7095	398.165	323.497
PF3D7_0217400	58.0394	0	108.864	29.7378	51.5728	139.593	96.0444	55.128	99.8161	307.204	66.027	138.115	92.8999	160.589	180.659	195.423	115.464	129.269	163.948	141.338	222.473	186.937	31.6438	123.232	95.2218	507.084	131.778	130.833	144.607	36.5435	213.916	253.697
PF3D7_0217500	141.73	241.902	79.1884	120.422	85.7927	96.1088	210.774	75.313	170.16	503.838	73.2063	5.09847	8.82233	9.01799	17.2978	13.0227	9.69034	2.96514	13.3178	11.5946	20.8219	66.8811	43.8934	26.1526	6.18529	26.4412	20.4757	913.755	328.438	1914.2	919.925	571.74
PF3D7_0217600	11.919	15.9942	20.0239	21.4196	12.1522	16.0413	13.955	12.6806	24.8734	33.6314	15.1786	22.1853	18.7387	22.675	24.633	28.1969	16.9477	21.446	22.3667	20.254	26.8781	22.2448	11.7756	19.8211	19.8036	44.1535	13.0075	19.2168	21.0363	5.08179	17.8778	23.185
PF3D7_0217700	105.433	111.431	80.0273	46.0277	53.5594	68.8773	92.9978	83.092	102.116	62.8938	92.563	154.243	204.74	134.306	93.8021	117.972	212.46	283.917	163.19	149.558	271.628	48.819	21.3099	43.0518	114.247	91.753	90.167	11.6631	6.99263	1.73446	23.6109	44.3588
PF3D7_0217800	2266.65	2318.38	2015.39	1699.33	2063.74	1481.92	2401.74	1972.11	1347.1	859.418	1281.33	3240.04	4514.26	2681.79	3332.63	2789.79	2898.23	2415.47	4237.6	2985.71	2683.37	2162.36	2455.12	1789.16	2629.64	3085.53	3165.58	327.6	436.425	438.557	603.882	1451.48
PF3D7_0217900	45.2425	32.4377	51.9989	60.8619	53.6824	55.8426	37.3452	26.5783	117.514	73.3524	65.6367	68.2812	35.6676	66.0992	83.9431	92.1634	50.7029	35.9752	42.8395	23.4452	34.7833	122.438	62.5241	68.9337	95.8676	69.9321	101.763	57.5726	143.515	18.1073	253.638	253.109
PF3D7_0218000	34.093	29.6401	48.1297	66.3921	97.5746	95.5939	32.1461	18.4705	87.6749	130.46	53.9921	80.3188	125.916	144.299	68.8609	110.663	41.8348	46.3657	48.0783	53.0501	26.8093	109.319	92.6281	158.429	109.338	168.212	143.112	66.8782	105.235	81.393	231.431	219.309
PF3D7_0218100	3.90259	0	15.5191	0	0	22.7155	7.86171	4.50031	20.9949	28.4041	19.7229	1.32696	0	14.2588	10.945	4.90863	3.56675	4.70466	9.557	3.34188	7.19696	5.71106	0	26.5945	0	6.51975	0	22.7488	84.946	9.32813	153.228	78.7654
PF3D7_0218200	3.09335	1.53471	10.5991	0	3.82124	16.4077	4.45729	10.5451	15.7887	25.0047	16.6355	7.95532	8.45361	32.0979	12.8453	13.4245	19.9	41.6617	30.0078	16.9354	17.8676	4.47831	2.47784	28.9002	1.28376	31.2002	1.06211	8.81416	42.0264	5.79634	22.6736	20.7999
PF3D7_0218300	5.87368	7.78003	20.7639	21.3631	12.8196	43.8346	18.405	18.0636	33.8881	49.5218	20.8911	52.5896	48.7486	78.6938	54.9142	73.8844	34.8923	43.6697	26.8516	26.8279	25.9998	65.9032	15.7513	57.8206	25.936	71.974	29.5274	29.1653	39.5771	12.479	50.4297	76.184
PF3D7_0218400	101.152	104.971	115.342	75.445	102.034	108.154	79.2535	78.7363	76.2574	59.4204	84.1659	84.5135	74.0233	114.532	95.8588	85.9049	75.3971	104.027	107.378	92.4595	141.214	16.6981	75.6047	97.482	70.5447	67.513	33.134	8.22032	7.05059	15.3459	9.84439	27.1606
PF3D7_0218500	214.645	242.215	131.826	81.0175	62.427	147.581	275.107	96.9254	145.108	188.039	123.394	281.846	425.074	218.345	63.2046	198.365	243.559	236.57	171.517	172.214	177.633	194.356	67.2488	181.916	108.831	420.564	199.594	49.1827	66.2692	282.174	136.5	203.679
PF3D7_0218600	14.9637	13.8509	21.8254	13.6799	10.7095	18.8534	16.7304	22.8066	26.668	17.2967	33.3017	61.977	52.7823	35.363	49.4264	48.5527	57.3267	108.835	43.3609	49.6317	52.0884	25.5132	21.1352	25.206	35.2294	61.057	27.7657	35.5786	36.6602	17.8209	19.6339	22.928
PF3D7_0218700	127.082	97.6816	316.355	55.4834	91.9918	317.331	137.843	188.492	145.344	123.939	200.011	110.111	82.6458	181.123	197.997	228.676	149.025	163.259	210.467	250.674	344.056	83.538	92.1437	176.815	43.045	334.301	54.3776	61.6799	60.2924	27.6893	39.1626	71.0415
PF3D7_0218800	7.75082	7.7141	36.8926	0	0	31.9082	20.4937	41.2187	28.8532	44.5133	29.1499	16.8988	7.14883	57.8008	22.2112	11.98	56.1649	57.7755	30.862	44.3493	11.8542	5.77337	0	23.9866	0	103.028	0	9.94972	16.6194	4.06421	39.0626	28.2105
PF3D7_0218900	0	0	0	0	0	0	0	0	0	0	0	0	0	0	0	0	0	0	0	0	0	0	0	0	0	0	0	0	0	0	0	0
PF3D7_0219000	0	0	0	0	0	0	0	0	0	0	0	0	0	0	0	0	0	0	0	0	0	0	0	0	0	0	0	0	0	0	0	0
PF3D7_0219100	9.44734	6.25442	7.26893	7.37197	10.3303	7.02085	7.95453	6.32503	12.1664	32.051	13.1863	21.4729	15.592	14.3258	8.7951	8.6741	22.3449	50.9544	16.9131	14.7529	17.3024	2.29626	7.58975	3.56177	10.4375	20.8096	2.15997	2.55406	0.810727	4.19229	3.95105	5.15249
PF3D7_0219200	14465	15066.4	8639.35	13614.4	16450.9	9070.68	8345.17	6421.86	3235.55	2311.97	6728.13	10936.3	20879.6	10965.1	14667.7	14507.4	7499.56	13375.3	14292.6	15723.7	12144.9	13170.9	19525.3	8873.62	17486.8	18329.8	16472.5	1524.28	3854.46	5924.44	1770.05	5432.28
PF3D7_0219300	7.16546	28.6088	86.4456	10.9907	0	88.3269	32.294	61.7948	74.3347	66.8577	100.32	30.5407	6.40897	179.727	138.392	72.9791	105.495	135.801	153.886	85.8898	203.729	22.0045	11.7495	51.7406	23.479	168.31	9.75215	18.1081	56.9069	7.34561	130.089	187.924
PF3D7_0219400.1	109.498	156.521	215.512	170.04	296.13	364.08	562.358	135.209	464.094	537.368	157.699	520.15	596.487	284.37	358.128	450.137	491.418	265.301	435.442	372.019	461.845	652.408	341.494	413.113	478.816	425.793	249.026	895.462	733.386	1727.55	1649.4	2439.71
PF3D7_0219400.2	585.373	1020.87	457.176	763.394	413.678	600.052	944.537	547.503	426.17	1521.56	383.652	710.585	1875.69	293.939	352.3	0	330.214	490.014	261.705	446.093	0	511.146	1449.66	455.472	0.147641	114.565	1210.14	775.803	309.139	3783.14	1000.01	1779.48
PF3D7_0219500	24.8385	4.11296	28.8539	41.9288	44.0209	70.5263	30.5482	5.97616	62.4345	114.96	31.4394	42.1923	49.5379	106.008	90.0973	79.2602	17.0163	19.9988	54.7979	30.1829	55.0872	63.6797	43.3136	51.7877	89.0922	170.044	76.6091	43.5461	38.6973	36.253	52.7435	94.0952
PF3D7_0219600	31.4935	23.0957	26.7791	51.4318	46.2555	49.5822	25.32	14.3767	53.0325	37.2014	30.9243	66.9503	70.3466	53.0779	58.6986	77.6777	21.7165	23.0718	34.5108	28.2213	26.6509	101.018	74.5599	96.6195	114.811	73.8374	116.612	39.2556	87.4944	31.9079	62.3458	84.6028
PF3D7_0219700	633.47	768.165	820.716	711.833	818.658	933.722	232.268	520.791	297.648	98.1826	377.807	12.4307	12.5792	35.9309	48.2812	50.7587	41.2584	22.2838	93.8223	65.385	162.047	10.7868	11.8273	29.7942	12.1374	37.3264	20.1053	17.385	1.27851	6.47433	6.08965	16.9031
PF3D7_0219800	104.373	101.506	119.641	83.0081	61.7121	141.61	66.211	96.3578	114.708	110.477	78.8869	29.3918	34.3392	73.2298	68.7144	61.6529	54.7301	43.0125	74.126	57.2678	90.5455	42.3521	35.7658	72.5197	47.7769	59.8413	30.4346	142.213	127.191	127.164	115.791	130.035
PF3D7_0219900	40.4582	6.70792	223.155	5.23203	16.4355	138.017	41.3983	182.098	130.394	160.386	143.217	12.4838	0	25.0084	28.8209	46.6077	71.9334	56.0984	90.2331	44.1953	102.149	0	0	20.7494	0	11.7643	4.61283	50.9755	26.8694	33.7049	31.6375	76.0648
PF3D7_0220000	826.998	863.945	671.682	870.329	819.45	628.783	327.52	678.728	671.73	419.084	612.294	123.731	79.575	197.776	205.413	217.857	186.8	94.9833	176.218	147.815	236.691	244.516	105.619	108.043	214.883	232.298	288.094	325.096	140.068	306.508	57.8749	178.186
PF3D7_0220100	91.2887	93.0163	70.708	98.4862	104.728	100.706	61.3539	66.4564	69.2197	44.7166	56.3434	29.4324	34.6461	63.3443	43.4686	56.7952	58.9975	42.9868	62.1491	53.3949	70.1678	28.5346	35.5536	34.9773	20.4854	46.574	16.9468	8.44247	9.37332	6.61149	8.74282	19.5031
PF3D7_0220200	889.308	871.593	1125.62	867.073	728.887	768.899	953.587	881.061	837.805	509.805	937.47	2714.25	1322.38	1646.76	2071.49	1934.65	1668.95	2848.78	1969.68	1814.76	2022.8	1207.2	935.457	717.218	1330.9	1750.19	1129.92	685.446	525.611	260.264	486.097	1047.58
PF3D7_0220300	7.5324	14.9919	7.67151	0	12.2147	10.3237	12.4586	8.88908	20.1599	16.7907	17.4029	40.4557	50.4209	119.227	32.3382	96.8885	63.1423	86.4112	101.131	76.1325	57.4814	33.6298	91.5046	116.409	18.6378	46.5652	10.2998	39.9067	22.1649	9.88154	13.9018	24.6728
PF3D7_0220400	5.68226	5.63926	17.3455	2.96187	1.55843	9.22675	5.12997	21.0301	8.66326	9.58194	13.0933	1.29734	0.449336	3.4242	2.62677	2.35348	2.1741	6.18348	0	3.99802	2.05778	0	0	2.12754	0	1.53604	0	6.16293	0.964832	7.09002	0.955961	1.37697
PF3D7_0220500	65.3221	43.294	41.9146	21.1617	13.3128	29.4973	44.4945	72.8949	66.0675	129.613	106.717	46.9402	48.2287	140.353	100.089	123.031	87.9894	169.35	142.213	157.88	187.366	20.0572	87.8327	81.0657	8.99916	65.159	14.9096	147.544	341.682	166.843	218.348	137.627
PF3D7_0220600	204.884	158.923	112.73	220.875	231.232	173.941	148.54	118.396	154.488	53.9242	141.755	397.151	218.637	277.198	475.502	534.06	428.577	527.283	578.776	428.518	616.666	252.541	421.401	374.429	257.931	261.337	204.269	31.264	42.5108	18.2588	59.1166	146.589
PF3D7_0220700	71.7281	41.6082	72.2958	32.5045	58.3926	94.7516	41.7869	33.174	39.0347	16.9519	32.4019	34.2974	11.1204	66.2365	46.6373	56.3492	35.3373	16.4767	47.2478	18.182	58.4351	8.83151	4.82706	34.3393	14.8142	36.0691	12.274	5.77899	0	0	7.40537	8.69883
PF3D7_0220800	82.5545	83.9657	65.6119	122.09	98.8853	81.1888	85.9267	55.944	96.075	131.488	89.4365	8.06746	5.39641	15.8229	9.245	11.7967	11.573	9.37691	14.5921	9.8344	18.6403	58.0541	33.524	27.456	9.74641	19.4134	16.6994	357.178	760.146	111.095	574.006	322.85
PF3D7_0220900	0	0	5.47596	0	0	0	0	0	1.86934	0	0	1.34666	0	15.0079	0	0	0	7.50623	0	0	6.16321	0	0	9.34299	0	0	0	0	0	0	0	5.85127
PF3D7_0221000	0	0	0	0	0	0	0	1.37707	1.11	0	0	0	0	0	0	0	0	1.44135	2.33524	0	0	0	0	3.61449	3.93018	4.0197	0	0	0	0	0.591847	0
PF3D7_0221100	0	0	0	0	0	0	0	0	0	0	3.25819	0	0	0	0	4.36631	0	0	0	0	0	0	0	4.37625	0	4.91271	0	0	3.01258	0	0.709635	4.16294
PF3D7_0221200	15.6765	23.4043	13.3324	18.2142	19.0509	17.9355	16.8329	20.8535	22.7931	2.75494	18.1532	145.872	112.01	416.67	337.092	355.571	81.6312	151.041	148.302	113.921	74.9864	186.908	177.844	151.682	109.868	153.021	42.8628	2.51496	10.5124	0	15.4099	39.9409
PF3D7_0221300	0	0	0	0	0	0	0	0	0	0	2.09219	0	0	0	0	0	0.852771	0	0	0	0	0	0	0	3.08943	0	0	0	0	0	0	0
PF3D7_0221400	0	0	0	0	0	0	0	0	1.08783	0.553544	1.31475	0.789393	7.62753	0	0	4.70634	4.24753	0	0	2.00407	0	0	0	1.76998	3.85157	0	0	0	0	0	0	0
PF3D7_0221500	0	0	2.34365	0	0	0	0	0	0	0	0	11.6582	9.62714	51.4651	69.2002	51.5184	0	2.13892	17.1901	6.06553	5.25945	15.4299	5.60733	69.3927	5.72045	6.06417	0	0	0	0	0	1.26117
PF3D7_0221600	0	0	0	0	0	0	1.28921	2.30613	2.72302	0	2.25834	0	0	0	0	2.01078	1.76676	2.42453	0	0	0	0	0	0	0	0	0	0	0	0	7.67154	0
PF3D7_0221700	73.2542	74.0497	137.469	56.1657	87.4931	114.908	31.0139	104.395	52.4277	42.8382	95.572	29.1123	18.2569	60.4371	61.213	84.4631	48.2225	116.102	71.3896	80.2737	140.856	21.3187	32.0718	59.0944	19.8753	63.3547	14.6219	12.5449	2.04879	7.10392	4.01933	5.32637
PF3D7_0221800	0	0	0	0	0	0	0	0	0	0	0	0	0	0	0	0	0	0	0	0	0	0	0	0	0	0	0	0	0	0	0	0
PF3D7_0221900	0	0	1.057	2.50017	2.62745	2.85842	1.07894	7.35782	5.25154	0	4.47435	0.546122	0	0	0	0.802642	0	0	0	1.36521	0	0	0	1.20843	0	0	0	0	0	0	0	0.582539
PF3D7_0222000	0	0	0	0	0	0	0	1.50421	0	0	0	0	0	0	0	0	0	0	0	0	0	0	0	0	0	0	0	0	0	0	0	0
PF3D7_0222100	6.78252	0	6.87311	0	0	6.17136	1.12524	3.98283	0.790065	0.798492	1.9473	51.3622	20.4255	553.523	270.63	251.828	38.483	131.704	1213.72	752.972	375.168	15.0881	10.9708	263.554	16.7955	130.245	4.63972	2.18167	3.60482	1.78409	0.837295	4.93619
PF3D7_0222200	0	0	0	0	0	0	0	0	0	0	5.80608	0	0	0	0	0	1.5305	0	0	0	2.55373	0	0	2.59368	0	0	0	0	0	0	0	0
PF3D7_0222300	2.54249	0	3.39659	7.91164	0	16.0416	2.54848	2.95387	0.593718	0.603377	2.8815	0.860869	1.18765	9.34722	0	0	0	0	22.5251	17.5646	9.48053	0	0	1.93782	0	4.32395	0	0	0	0	0	0.924835
PF3D7_0222400	0	0	0	0	0	0	0	0	0	0	0	0.654776	0.90478	0	0	0	0	0	0	0	0	0	0	1.4574	0	0	0	0	0	0	0	0
PF3D7_0222500	0	0	0	0	0	0	0.752442	0	0	0	0	0	1.05243	0	0	0	0	0	0	0	0	0	0	0	0	0	0	0	0	0	0	0
PF3D7_0222600	1.8694	0	0	0	0	0	3.14035	1.07675	0.437355	0	0	1.90801	2.63691	0	0	0	0.85459	1.12538	0	0	0	0	0	0	3.09605	0	0	0.605623	0	0	0	0
PF3D7_0222700	0	0	0	0	0	0	0	0	0	0	0	4.07568	0.938461	0	0	0	0	0	0	0	0	0	9.64794	1.51396	0	0	0	0	0	0	0	0
PF3D7_0222800	0	0	0	0	0	0	0	0	0.550514	0	1.33138	1.59774	4.41058	0	0	0	0	2.85837	2.31586	0	0	0	0	0	0	0	0	0	0	0	0	0
PF3D7_0222900	0	0	0	0	0	0	0	0	0.344142	0	0.819032	0	0	0	2.04946	0	0	0	0	0	0	0	0	0	0	0	0	0	0	0	0	0
PF3D7_0223100	0	0	0	0	3.48481	0	0.714357	0	0.498153	0	0	10.8539	27.9814	15.5998	11.9758	8.59521	1.9458	2.57587	2.09036	3.65863	0	15.617	0	8.0831	0	0	0	0	2.21548	1.13046	0	0
PF3D7_0223200	0	0	0	0	0	0	0	0	0	0	0	0	0	0	0	1.01681	0	0	0	0	0	0	0	4.59047	0	0	2.76831	0	0	0	0	0
PF3D7_0223300	0	0	0	0	0	0	1.56984	0	0	0	0	0	0	2.8261	0	0	0	0	0	0	1.13758	0	0	0	0	0	0	0	0	0	0	0
PF3D7_0223400	6.46379	0	1.43183	3.35641	0	7.73491	7.94409	3.73646	4.53313	1.53954	4.85465	11.7047	27.2769	7.88896	0	5.43356	1.96731	5.21117	2.11411	5.55108	4.78598	12.6358	6.93854	9.81059	7.13248	3.62153	0	0.697085	0	3.42869	3.76496	3.91801
PF3D7_0223500	15.0309	17.3467	9.74678	3.42615	4.96444	5.04612	4.18699	3.54925	4.94512	4.24047	2.99224	2.16313	3.13277	8.3409	7.90069	8.35349	1.13288	1.60573	1.0561	1.60015	1.56448	7.48325	8.74046	8.73538	4.54151	5.21708	3.38055	2.14094	4.12899	7.6339	7.56333	12.1156
PF3D7_0300100	11.8458	14.4185	5.41162	18.5637	25.3426	15.8593	16.316	14.8972	16.8924	14.295	11.0533	11.2109	9.25885	14.4996	10.0064	10.2196	5.45625	4.58705	8.84303	7.65608	3.85272	18.6231	16.7901	17.8104	9.84275	15.8448	11.841	20.8277	27.793	68.2632	22.5583	37.5669
PF3D7_0300200	8.65058	0	1.43733	6.73772	10.6088	0	15.2216	3.75079	5.05551	1.54517	9.74677	163.735	648.928	221.735	291.817	187.631	8.88561	10.4626	12.7329	18.5748	3.20304	53.9067	139.293	91.9157	7.15899	0	2.96414	6.29696	7.87439	6.88262	2.15928	1.57306
PF3D7_0300300	0	0	0.950487	0	0	0	0.486755	5.78987	0	0.346158	0.804423	0.492668	0	2.62346	0	0.721869	0	0	0	0	0	0	0	5.43507	0	0	0	0	0	0	0	0
PF3D7_0300400	0	0	0	0	0	0	0	0	1.70674	0.578574	0	3.30114	1.13887	4.47199	0	0	0	4.4373	0	0	0	0	0	0	0	0	0	0	0	1.28951	0	0
PF3D7_0300500	0	0	0	0	0	0	0	0	0.450374	0	0	0.654776	0	3.51632	0	0.968362	0	1.16006	0	0	0	0	0	0	0	0	0	0	0	0	0	0
PF3D7_0300600	0	0	0	0	0	0	0	0	0	0	0	0	0	0	0	0	0	0	0	0	0	0	0	0	0	0	0	0	0	0	0	0
PF3D7_0300700	0	0	0	0	0	0	0	0	0.437355	0	0	1.27201	1.75794	0	0	0	0	0	0	0	0	0	3.0069	1.41418	0	0	0	0	0	0	0	0
PF3D7_0300800	0	0	0	0	0	0	0	0	0	0.524656	0	0.74799	1.03283	4.03664	6.19805	0	0	2.66712	0	1.89394	0	0	0	1.67335	0	0	0	0	0	0	0.549891	0
PF3D7_0300900	0	0	0	0	0	0	0	0	0	0	0	1.23301	0	0	5.2474	3.7728	0	2.2728	3.6477	0	0	0	0	0	0	0	0	0	0	0	0	1.3359
PF3D7_0301000	4.56684	6.04193	1.49004	5.95464	3.7612	4.70946	2.83893	2.16192	1.42898	0.18368	3.77771	0	0.361794	0	0	0.377452	0.349771	0.450516	0	0	0	0	0	0.56881	0	0	0	0.247875	0	0	0	0
PF3D7_0301100	2.92822	0	1.96601	0	0	0	0.975283	6.83745	2.73225	0.692428	1.66929	0	0	0	0	1.49103	0	3.58403	5.78358	5.08535	2.19955	0	0	4.48292	0	10.0782	0	0	0	0	0.725947	1.06533
PF3D7_0301200	110.193	102.079	107.233	154.212	132.905	126.554	48.2792	75.3869	60.0452	21.7209	48.2453	0.718292	0.497427	11.3956	4.37116	4.17795	9.15059	1.24779	10.2037	3.54938	23.6069	6.0926	1.68298	7.86758	0	3.41445	1.44075	6.1435	6.96175	2.24324	11.642	11.4446
PF3D7_0301300	35.163	57.6887	64.49	14.3178	25.0816	50.4201	50.4793	74.5306	66.2329	79.8483	45.207	62.0468	17.3097	97.3217	89.6212	76.5226	131.603	130.924	104.464	53.3568	113.025	20.0577	17.1922	31.1092	27.8722	42.8781	23.0711	79.3734	18.0909	17.1014	29.9354	61.7005
PF3D7_0301400	3.13427	0	10.5508	9.73499	15.2978	14.2184	7.29509	3.66893	9.49925	25.8908	12.5476	60.2377	11.6458	57.9754	62.3501	73.6013	39.8824	40.4108	62.0125	32.7561	56.7227	51.0086	45.5844	60.1186	15.5311	43.4249	12.8692	7.06578	18.2413	1.65175	11.6342	26.2292
PF3D7_0301500	51.3003	45.8938	229.656	63.8494	20.9273	157.252	87.3997	159.478	60.493	38.3415	215.195	40.8128	5.98953	89.6065	61.5659	83.2159	63.1139	110.821	65.6612	62.0407	174.147	11.3249	20.6817	33.2431	8.48372	87.305	0	10.7675	52.4005	2.71377	29.3462	25.192
PF3D7_0301600	452.057	330.905	547.492	381.78	396.172	485.178	287.969	423.8	294.585	126.188	350.766	227.07	142.433	274.756	354.837	331.544	274.749	291.405	367.09	325.408	430.066	90.8983	84.0133	122.161	135.509	130.697	97.9562	15.1067	16.1739	12.4159	12.1549	30.6133
PF3D7_0301700	49.2331	31.1326	78.9067	69.7043	102.42	122.629	55.4695	94.5337	89.4375	57.5205	80.7798	387.278	229.611	496.162	478.515	486.971	307.403	330.593	349.377	452.175	318.63	246.267	378.468	671.447	144.433	203.631	147.211	44.8721	179.497	99.6584	118.901	236.85
PF3D7_0301800	1943.29	1842.51	1390.53	2933.99	2923.21	2497.12	534.742	816.213	755.775	356.233	602.767	16.7262	36.6137	48.3891	49.5552	75.6461	75.5478	64.1731	138.09	93.5859	251.606	34.4133	61.1561	40.1366	19.2584	30.0688	39.8884	123.983	4.60652	235.263	17.3373	131.435
PF3D7_0301900	0	0	1.12591	0	0	3.04412	0.573391	0.979636	1.99459	1.22295	5.72055	3.48316	0.802649	6.21099	0	2.56468	3.11893	10.234	0	1.45437	0	0	0	3.86085	0	8.47925	0	1.10515	9.67458	0.906772	0.427169	1.23944
PF3D7_0302000	189.183	180.348	153.356	188.793	177.53	183.896	119.291	129.214	127.062	87.1852	146.859	134.952	226.411	114.148	99.4457	125.022	132.913	172.247	155.905	131.075	138.876	96.1954	111.421	89.7625	125.896	130.479	110.048	35.105	57.832	61.6776	58.4657	87.8082
PF3D7_0302100	76.0131	78.0941	98.809	75.1158	67.1841	57.7967	55.8343	77.3271	88.3132	60.5584	87.9206	114.919	58.8931	91.1462	121.698	131.444	145.549	209.518	159.346	135.066	194.884	64.0065	49.2326	69.757	99.9636	87.5402	65.9009	13.2808	34.2831	12.6234	20.4153	47.3553
PF3D7_0302200	95.9548	125.215	67.0551	12.0237	8.44442	7.13627	136.018	54.7667	20.536	10.0146	13.3382	3.95821	0.81354	3.83424	7.05688	4.21274	2.35543	0.502302	3.30022	2.50232	2.14204	81.8563	31.3881	21.2752	0	0.681404	1.75804	323.695	334.407	351.059	31.1412	16.1179
PF3D7_0302300	12.816	8.47502	7.77188	0.669133	0	1.12873	8.42493	21.7512	3.21113	0.517102	3.51614	4.69927	1.2224	0.768174	2.35636	1.05501	0.58987	2.01269	2.89268	1.07428	0.306536	0	1.36705	3.1809	0	1.36518	0.587021	0.418029	0.215703	0.229245	0.649887	0
PF3D7_0302400	0	0	1.15606	0	0	0	0.588184	4.02337	0.409311	0	0.979051	0	0	0	0	0	0	0	0	0	0	0	0	0	0	0	0	0	0	0	0	0
PF3D7_0302500	140.204	166.548	83.0647	433.203	334.013	255.965	173.883	150.196	486.595	667.288	338.353	9.66853	3.45501	6.89653	5.87639	7.99828	31.3827	19.8262	36.2756	35.3637	54.1227	79.9508	32.0469	27.9229	48.1403	43.5773	59.7294	617.447	1290.81	330.906	2047.87	1789.63
PF3D7_0302600	3.10177	0	3.74353	5.55215	5.11771	9.75806	1.20518	3.2595	8.4305	6.11358	10.7007	11.2705	5.70477	16.7352	14.0561	16.4176	8.97296	12.0068	6.85897	8.17324	4.4526	6.39578	2.12708	9.89981	14.7218	15.5834	12.7863	8.38226	29.9887	1.90206	12.9182	16.7471
PF3D7_0302700	12.3484	49.2599	12.9833	9.49835	9.88901	23.1752	26.0441	11.2714	31.4044	76.5458	7.40618	32.6117	44.5853	23.5875	9.07648	19.6313	19.37	7.95167	6.26477	16.851	19.7166	75.1712	40.3557	68.6194	50.6756	35.2384	42.0711	31.357	48.2333	50.9882	78.8456	110.198
PF3D7_0302800	35.3124	38.2559	81.5424	10.0191	26.3226	85.9137	48.1005	86.6174	54.1152	49.1875	87.8633	32.8272	9.83656	43.8253	53.8128	56.2908	66.1215	88.5372	95.6352	56.0793	77.6513	9.36588	7.73789	20.582	5.31967	42.4651	4.40356	20.3053	25.6337	7.69097	45.9033	24.5119
PF3D7_0302900	135.588	100.876	197.104	125.885	130.204	164.297	103.189	154.892	154.444	98.1855	184.56	108.654	87.0145	116.749	113.589	125.414	141.267	186.383	147.621	108.057	190.259	83.9053	66.6465	109.68	106.979	116.25	92.4836	50.5302	128.245	40.2622	105.902	165.775
PF3D7_0303000	13.5821	6.34229	16.6914	14.9992	23.6835	26.1401	10.5619	9.53555	22.6845	19.4663	18.9564	7.94334	4.93511	24.5167	22.124	24.1793	9.54407	10.8828	16.2792	15.483	14.428	15.04	15.3608	28.0736	10.6096	23.2253	16.4586	9.36509	24.7632	8.55323	24.6303	26.4256
PF3D7_0303100	6.28133	5.81519	7.61742	5.90331	2.76403	7.37544	10.3949	10.6595	18.4929	23.217	14.7038	6.19019	3.39529	11.2939	6.35132	8.06557	6.55331	12.0825	10.1261	6.31751	11.7168	9.66866	8.70994	10.6003	8.34803	4.68255	9.78222	29.6409	53.4865	7.41597	38.2254	19.6309
PF3D7_0303200	87.6093	120.738	84.6386	94.4667	150.544	105.917	88.9382	49.623	186.024	159.747	117.041	39.2857	60.9869	57.6007	49.2443	73.1552	41.0286	21.6583	45.7082	41.832	44.1192	131.094	91.525	95.8032	64.4778	147.1	84.3296	379.701	360.573	236.599	287.848	266.724
PF3D7_0303300	403.205	438.644	534.826	376.005	381.734	824.94	446.246	345.452	385.665	477.155	461.216	369.232	717.31	699.699	466.674	689.038	419.037	526.627	687.701	505.304	647.908	334.508	489.035	344.087	320.948	823.601	432.968	93.1093	132.802	69.4015	189.993	367.162
PF3D7_0303400	10.3817	6.18243	21.0768	19.4756	23.906	34.9759	24.5846	9.46862	52.3412	64.7184	22.9967	2.48718	0.98426	9.39308	7.206	13.4304	6.67036	5.5537	9.08367	12.2872	15.8165	21.0925	6.65921	29.5715	13.7794	5.06491	11.4022	44.2324	97.4568	24.4121	154.968	126.423
PF3D7_0303500	3.47246	1.05966	6.06181	6.69754	4.41125	13.8558	3.36499	1.65897	11.55	15.8023	8.04193	7.17032	5.9967	22.5375	11.3985	12.5095	5.41351	7.06179	7.22526	7.149	3.05789	15.0123	13.2412	18.8616	8.87782	34.838	11.0139	8.71921	25.691	5.02227	9.49531	11.5505
PF3D7_0303600	0	0	9.90286	0	0	0	6.29247	11.4684	10.0156	12.2608	0	23.9717	6.57649	63.1934	27.7682	27.4874	17.3004	36.2667	14.4308	29.9434	44.7766	0	0	18.7429	0	26.2402	0	3.06425	0	4.99709	7.01601	19.2048
PF3D7_0303700	32.6849	50.1573	36.2105	78.855	56.0721	70.1518	49.0721	14.4776	75.8537	112.878	46.3873	84.6427	93.2565	126.944	93.2681	105.54	43.5455	60.4604	62.3372	56.8749	33.6852	123.398	109.771	119.748	115.74	134.636	136.567	103.187	123.735	106.074	123.496	137.201
PF3D7_0303800	14.0767	23.645	21.2865	23.6954	19.5866	25.9328	13.9148	9.88137	64.4872	63.0448	31.2027	47.4208	47.2026	94.0956	76.7002	69.0002	29.3137	34.7791	46.3362	43.9671	28.3031	34.5851	34.7338	40.6034	55.6864	102.266	50.5405	20.4218	43.123	5.7851	43.1213	60.2239
PF3D7_0303900	0	0	8.54729	12.9199	20.2596	15.3224	103.199	7.42622	84.4054	554.137	24.2601	13.969	3.83826	0	0	0	11.3248	5.20917	12.494	14.7583	28.8848	6.2344	6.76978	12.9586	0	7.46584	0	22.736	6.7467	41.4929	16.3725	36.4591
PF3D7_0304000	1.44263	0	1.41135	3.38628	2.37677	1.91191	10.5205	7.78161	20.8234	7.13956	16.2994	1.73202	0.343	1.30098	2.9936	2.14519	3.64686	0.853374	2.79772	1.21421	2.08126	0	1.15536	4.84933	0	3.48693	1.98148	8.69316	3.66026	6.18093	7.84316	2.88382
PF3D7_0304100	73.1942	103.45	74.1284	71.7115	42.8051	49.6035	134.911	77.985	196.836	643.439	127.487	12.7191	5.86911	13.4976	12.0822	6.8066	17.0642	4.438	19.3295	22.0868	28.9062	27.0552	15.9269	16.7759	2.05736	24.3531	5.10797	396.246	454.107	161.551	391.545	259.325
PF3D7_0304200	141.426	204.437	97.7518	108.536	132.492	192.903	106.001	70.1865	116.881	150.503	68.2227	40.7011	125.599	152.973	129.452	137.988	97.8346	26.628	143.763	104.123	117.431	81.1656	127.415	136.071	69.9502	188.736	103.862	145.922	99.0779	171.482	209.823	170.027
PF3D7_0304300	1.68968	0	4.94001	0.661658	0.697043	5.20821	0.861829	5.25718	5.85436	7.0565	6.25781	3.77557	1.41025	5.31681	4.65977	4.38121	4.47185	4.47757	3.67741	2.12438	4.8493	4.26721	2.02761	6.2903	0.701754	8.09836	1.16092	3.3069	13.4362	2.26688	5.03406	5.37285
PF3D7_0304400	2072.45	3147.87	2271.75	1975.88	1641.87	1573.14	1931.82	1351.16	1420.33	1096.76	1235.29	2512.78	4048.2	3022.08	2587.04	2327.13	3038.38	2678.73	3209.84	2325.97	4230.77	1226.58	1884.63	793.386	1632.09	4131.58	1869.95	239.09	437.817	191.74	635.33	1655.8
PF3D7_0304500	35.9448	40.9316	49.7137	23.7744	16.5365	109.576	15.1206	9.25147	64.2944	72.5886	15.1532	121.225	219.97	300.78	141.79	214.979	64.7442	71.5848	123.983	101.275	56.3029	92.8832	217.341	205.516	177.381	340.784	196.223	16.3809	16.8864	32.0335	43.698	115.934
PF3D7_0304600	6.83743	10.1862	3.38794	15.9994	33.6203	13.7397	39.6791	12.7737	24.4055	44.1541	33.471	39.0087	41.8589	18.689	19.1246	8.57469	21.8964	31.8216	13.3684	17.5052	5.02135	29.9511	27.4786	27.1073	45.3113	22.6815	46.8884	40.456	10.5862	46.3803	26.9899	31.0774
PF3D7_0304700	1.3995	0	2.76257	2.18533	6.89261	2.49133	2.36013	0	8.85189	7.72111	1.55854	2.86642	2.64425	5.08395	5.85163	4.19636	1.28238	0	1.36464	4.75652	1.02198	2.03769	2.2472	6.31933	0	23.0009	1.92032	1.81758	0.718426	0.746111	4.57249	6.1057
PF3D7_0304800	0.417247	0	2.16852	1.30713	0.688522	2.20462	1.13508	0.944082	2.05826	1.91938	2.06022	0.717204	0	6.0016	2.30121	1.64849	0.576154	0.491375	2.01789	1.0491	1.4967	1.80632	0.667578	2.17451	0.693165	5.33198	0.573353	1.36103	8.21504	1.34351	5.71322	6.2168
PF3D7_0304900	119.16	113.573	186.415	119.918	83.402	144.277	83.029	102.736	103.297	60.006	156.057	74.0505	177.001	97.9407	112.998	103.086	121.289	147.839	166.852	153.371	207.116	54.6896	59.0479	32.5427	76.6931	114.773	77.7718	13.219	31.2602	26.9247	41.5526	60.3728
PF3D7_0305000	61.0899	58.9416	48.4549	81.6756	82.9478	74.8543	67.5072	29.1096	82.9239	74.7001	47.8745	73.6996	90.3842	98.6342	87.9118	107.742	77.443	87.0458	95.5822	68.554	93.6352	96.8785	64.5429	77.7965	72.2872	168.09	124.476	138.053	72.1084	29.7083	116.762	132.012
PF3D7_0305100	4.43165	2.6368	6.98136	8.80022	8.78794	1.94563	2.92007	1.83223	9.20247	12.4782	4.52024	10.6853	5.93415	6.62162	9.74796	10.3987	5.31026	10.6556	4.70474	5.42727	5.69537	12.121	9.20853	12.3914	18.9072	13.1131	12.9965	5.16246	14.9218	3.41508	6.04546	8.1051
PF3D7_0305200	40.7186	14.8821	146.063	14.2613	20.3218	108.656	34.2177	93.7845	74.8585	58.6954	131.036	36.99	10.2095	81.9809	82.1048	104.929	56.9341	126.733	119.307	102.999	142.52	10.8356	12.8638	87.0701	19.5766	77.2861	9.56921	69.8668	285.655	17.8124	125.666	70.6805
PF3D7_0305300	141.897	117.744	299.219	131.243	129.693	281.849	101.137	308.43	213.946	107.517	299.323	52.0218	31.9212	112.752	90.9357	108.278	124.554	121.188	144.38	132.317	207.219	28.9128	41.3124	65.951	27.8456	125.481	26.58	44.975	58.5096	26.9573	50.432	64.6984
PF3D7_0305400	6.6713	0	0	10.2477	10.6585	12.5869	36.654	20.4239	38.5049	68.6194	20.1569	26.3372	41.9595	12.8081	9.85986	14.2238	20.8819	38.954	13.5924	0	5.37335	20.3972	32.7612	26.6227	32.8212	38.6317	36.3422	33.8	15.0153	92.6479	44.8139	58.3226
PF3D7_0305500	24.3583	25.1923	43.5366	20.616	19.5084	27.5557	35.702	67.6547	42.1202	37.2522	71.0425	48.7447	31.0868	30.8137	26.5024	31.3385	45.2479	82.2935	27.8355	36.3117	33.3964	23.4483	19.8254	24.6273	21.3623	29.1379	18.8994	99.762	151.707	58.2478	44.6702	28.0186
PF3D7_0305600	41.4525	55.5422	52.257	90.7238	74.9995	97.3877	44.5243	14.1772	71.4458	120.976	45.336	36.8867	34.3881	88.1352	64.7366	71.1555	15.2194	15.3989	38.284	35.9187	43.6041	114.295	136.269	69.1342	108.319	128.075	83.9412	138.865	204.604	25.4764	214.533	165.75
PF3D7_0305700	497.491	482.669	263.958	403.037	220.523	300.586	490.357	356.419	390.555	348.298	263.982	431.189	507.965	226.058	102.379	184.654	469.118	332.903	211.565	279.371	223.537	285.805	373.556	287.495	283.147	322.277	432.726	439.269	417.65	986.356	693.128	770.173
PF3D7_0305800	1.09692	0	3.2122	0.858732	2.71326	7.25508	3.91228	1.55373	18.0302	28.116	8.7433	4.70927	3.13498	7.8996	4.54382	8.68121	5.80266	8.4133	4.77957	7.36815	6.7048	3.16957	0.877932	8.17837	3.64357	13.1908	6.02808	1.96672	1.38749	6.46964	1.66687	3.18918
PF3D7_0305900	0	0	30.2411	0	0	27.064	1.59856	8.75518	29.4144	50.9648	8.59782	0	2.22737	18.3749	0	10.1738	0	3.07701	39.1562	26.1281	26.5999	0	0	15.2605	0	8.9163	0	9.34388	34.5825	5.07839	47.527	26.63
PF3D7_0306000	44.0806	102.681	62.702	90.1026	58.4926	76.7712	87.3815	31.7485	110.029	225.351	40.3553	57.7368	32.8009	28.4007	65.6131	35.5162	22.9246	4.81394	45.1432	33.9513	41.9049	180.777	144.651	70.8668	96.259	101.171	79.9726	173.903	171.375	387.374	240.058	374.643
PF3D7_0306100	44.7173	30.2604	120.435	55.6112	41.795	109.9	41.6087	84.5584	51.0035	52.3585	82.7056	43.8332	28.4302	86.4157	76.1673	95.5475	47.1132	83.9394	105.701	79.8788	124.555	29.4916	26.0737	73.1159	42.1556	107.36	36.2779	19.5039	68.9349	4.34571	50.2363	47.6563
PF3D7_0306200	45.8059	23.7423	97.7278	24.8323	29.3349	58.8785	79.5444	65.4861	78.2508	156.774	95.1167	104.254	82.306	211.108	136.905	203.503	109.19	124.923	132.702	117.741	229.349	69.9729	57.6871	89.0097	75.8431	279.817	54.6068	12.2518	24.7884	5.28782	17.4257	57.2162
PF3D7_0306300	590.064	787.763	282.779	580.701	445.047	439.75	1146.78	336.75	970.064	943.472	454.315	1308.39	2342.02	719.851	1060	742.523	1488.66	712.837	1170.4	821.704	694.169	1020.45	1033.63	535.969	1049.53	936.012	1569.83	226.83	255.421	550.328	654.251	1150.93
PF3D7_0306400	49.6527	52.177	45.8685	106.562	102.521	75.9044	44.8168	17.1903	102.069	174.216	50.6308	27.669	30.0175	77.4649	49.9715	47.9202	20.1127	19.6561	44.4622	37.0042	43.0347	156.737	84.2866	81.678	74.3125	113.782	136.347	95.3394	180.602	48.9297	247.348	279.575
PF3D7_0306500	57.7246	71.7125	52.921	134.778	109.982	101.737	51.4897	15.3423	90.4613	254.9	29.9214	36.6829	76.5007	57.3931	47.4575	55.9746	20.8387	16.0598	30.744	41.459	41.1504	176.726	93.0322	69.554	51.7258	130.35	154.884	140.682	140.714	149.022	251.008	267.701
PF3D7_0306600	41.7163	0	66.164	155.424	94.852	173.853	60.0531	14.4115	117.854	312.874	0	49.4689	90.7144	354.415	102.733	99.3847	17.2521	15.6075	68.8704	108.523	77.9897	139.438	247.853	36.8869	100.793	357.452	196.647	97.3614	137.499	57.6845	193.977	338.559
PF3D7_0306700	359.806	360.002	205.009	167.322	110.037	184.943	298.812	127.129	278.514	228.57	214.932	231.306	300.538	138.577	259.49	165.559	250.74	162.874	229.507	143.086	186.495	78.5488	49.6209	107.15	130.35	251.869	162.697	37.3456	59.1608	30.1132	137.44	367.074
PF3D7_0306800	342.729	346.28	297.843	323.955	302.635	199.36	346.895	320.54	302.731	143.6	370.478	524.028	547.705	287.458	400.386	428.781	479.858	677.536	473.824	437.266	482.053	273.034	303.36	232.684	493.558	267.197	425.2	35.2747	54.9286	35.1554	35.3088	133.019
PF3D7_0306900	2208.2	1996.83	809.364	1219.48	1470.88	1296.45	5064.73	2753.15	839.408	959.147	2047.94	5289.39	9228.09	1127.12	828.228	586.732	2514.78	3302.43	1162.15	2340.41	929.59	1172.84	1452.41	846.603	2056.79	888.528	2235.04	504.888	412.921	2034.82	529.764	1059.53
PF3D7_0307000	0	0	362.832	0	0	0	0	0	0	0	0	0	0	993.05	0	0	45.9644	0	0	0	0	0	0	0	0	0	0	0	0	0	0	0
PF3D7_0307100	3811.1	4117.52	2114.54	2521.87	2532.04	1972.44	3482.82	1990.24	2120.98	1608.17	1668.64	4471.51	7006.86	3919.46	3401.47	3052.76	3884.12	3391.5	4792.14	3454.51	3919.4	2272.81	2463.81	1327.27	3403.77	3977.62	3388.89	442.17	403.481	279.918	692.607	1971.55
PF3D7_0307200	3312.63	3870.43	2663.71	2377.07	2254.1	2035.67	2232.13	1748.06	1631.85	1056.3	1434.68	2791.31	4315	2994.75	3175.66	2669.86	3375.79	2973.36	4162.85	3424.74	3800.34	1548.6	1608.88	1195.18	2436.18	3177.27	2405.27	277.083	406.909	461.3	455.827	1234.86
PF3D7_0307300	2.56355	2.54498	0.842099	0	0	0	6.49113	0.732871	7.20883	21.854	7.12445	0.875837	1.21231	0	0	1.91894	2.35032	2.29412	3.74589	3.26191	5.60407	0	0	2.89013	0	0	1.75909	12.4921	2.62667	5.47111	10.9645	5.12582
PF3D7_0307400	20.4314	11.07	31.9673	43.4424	51.7139	59.816	28.7087	11.7665	56.0588	82.5145	29.1619	39.8146	63.7607	88.1358	54.6396	44.8041	16.134	16.7693	30.9062	23.8264	28.7232	76.042	53.7746	33.7181	67.6778	129.962	63.6729	94.4782	123.013	35.5394	126.917	126.305
PF3D7_0307500	5.25211	6.95531	16.2016	21.8456	28.6884	28.1569	12.3641	2.01376	12.7014	28.8807	21.5614	28.6141	29.6682	31.9154	22.0457	36.9034	11.2109	22.092	10.2724	20.9289	9.00673	56.2598	39.4066	47.6154	14.501	113.386	26.4108	30.0768	63.2914	34.4528	63.5985	50.291
PF3D7_0307600	4.20965	6.68378	16.4992	11.853	29.1107	21.6005	8.84388	6.70261	19.9513	36.1378	16.7351	23.9501	15.9951	25.8471	9.33011	17.1348	8.5085	25.4463	13.0751	9.22757	12.1728	29.2714	9.44402	29.5979	16.7691	46.2876	26.5926	29.0526	52.2289	17.571	47.2119	26.3177
PF3D7_0307700	48.478	41.5843	48.8865	80.5751	73.004	53.3118	34.1093	28.3172	62.1857	76.5148	53.4804	63.213	65.2047	63.5462	46.0216	62.6974	28.3563	61.6362	38.3075	35.6443	34.4887	120.434	73.8701	95.0154	94.7018	93.4178	95.4344	163.437	338.644	144.582	182.542	150.692
PF3D7_0307800	58.7397	62.7768	74.4396	67.8399	63.9593	56.8013	43.1538	55.5411	89.6723	50.962	69.9201	36.5309	17.5869	57.1546	83.9282	69.5815	43.9898	72.9024	90.3911	54.1401	81.7516	53.7034	31.8656	51.4059	65.9882	73.1939	47.1541	42.9386	60.2589	30.4533	83.4987	98.8713
PF3D7_0307900	0.631829	0.313281	2.4546	2.72386	2.08808	2.77424	0.59213	1.15785	3.34183	4.94557	1.12222	3.9715	4.9851	9.06391	5.42946	9.48753	2.18382	3.70592	4.11639	4.61694	4.06074	6.13993	5.30221	7.73978	5.25113	17.2817	7.38267	0.515879	0.952746	0.849175	0.48177	1.60708
PF3D7_0308000	13.1675	5.22905	19.0404	30.8498	17.301	33.9577	7.9996	3.0128	22.2145	48.6791	8.05503	58.9181	74.6977	66.9094	62.3404	63.1086	22.33	49.5177	41.0584	26.8206	15.3618	36.3994	40.1601	56.4327	52.3998	101.466	56.0169	15.397	31.0495	12.6429	21.5267	61.2745
PF3D7_0308100	18.9187	9.03476	25.2421	18.1133	19.0848	18.8063	9.77453	12.2768	19.9196	16.3812	27.6505	0.843498	0.668834	1.25896	2.89624	4.49494	0.806544	2.67912	5.41893	2.93358	3.51462	16.1682	7.28522	18.7665	6.40316	10.0541	6.2591	70.4189	261.646	15.9886	92.0016	66.4575
PF3D7_0308200	338.451	423.257	389.718	333.1	326.593	323.073	394.692	290.335	345.547	458.483	305.588	571.481	420.106	296.925	418.774	420.95	352.39	604.329	556.966	413.346	465.388	262.586	303.423	304.814	491.409	287.363	479.417	173.01	109.074	176.816	167.996	314.82
PF3D7_0308300	22.8503	37.1497	37.2346	16.1839	16.9912	27.9415	101.722	75.5769	87.9144	172.304	81.8112	4.23414	3.89898	11.3997	0	2.09347	6.64095	3.76366	4.07392	8.91011	19.9667	0	20.0632	3.15017	0	0	2.84752	305.233	225.494	143.32	175.912	98.2104
PF3D7_0308400	0	0	0	0	0	0	497.938	0	0	246.108	0	358.537	214.131	0	0	0	0	0	0	0	0	0	0	0	0	0	0	0	0	272.269	163.564	0
PF3D7_0308500	120.328	296.708	100.354	238.909	169.284	214.577	246.26	69.6878	228.503	198.281	129.092	633.92	1409.74	614.014	378.222	432.108	413.844	281.809	231.478	352.016	114.826	445.249	661.355	317.725	649.506	746.34	500.986	111.844	56.1332	246.858	128.6	443.46
PF3D7_0308600	227.338	237.812	215.837	244.432	226.95	249.733	254.315	201.814	258.966	96.3249	293.897	226.008	215.722	163.98	200.621	212.107	252.763	244.787	279.664	213.405	255.337	165.236	121.601	133.115	204.731	171.859	174.465	42.4979	83.8216	19.5717	93.2252	179.954
PF3D7_0308700	20.0245	23.8566	43.0051	16.6799	15.3463	35.6217	49.1047	41.2448	56.9272	99.6493	63.1219	1.82367	1.26196	4.84627	3.71856	7.33284	4.28267	4.78253	11.7092	2.26654	12.6583	9.71291	12.8584	17.067	4.42689	4.37976	1.83194	174.297	262.864	66.9294	179.939	134.437
PF3D7_0308800	104.159	185.5	120.531	87.7265	108.484	171.277	151.029	44.8623	144.532	306.744	74.5767	80.92	178.982	69.6702	161.252	97.2477	30.3163	16.0124	61.0067	67.3895	40.0529	128.823	57.7257	116.07	131.76	125.488	250.821	485.927	286.74	1240.4	510.755	428.308
PF3D7_0308900	95.5063	74.4045	88.9824	92.2126	128.083	82.5858	66.7229	73.7763	59.9251	29.0308	77.7809	71.3536	72.9941	50.1922	60.1424	66.1343	53.9916	71.151	56.954	65.4423	63.5335	47.2067	64.197	63.6509	57.9568	62.7293	59.9245	28.4481	38.9809	17.5506	24.1026	37.4019
PF3D7_0309000	30.2546	13.347	81.5437	29.7717	36.8453	66.6207	47.3518	85.6794	57.532	64.9482	59.6455	59.4078	26.5373	75.0879	63.8353	66.4135	58.6026	74.69	64.3169	50.2646	70.016	42.3116	35.9487	42.8758	29.7402	131.518	30.7636	13.1148	28.6243	4.18957	27.6684	41.9559
PF3D7_0309100	0	0	0	7.46887	7.79736	4.47099	12.6859	2.89252	29.1722	285.373	5.68041	8.055	2.20963	36.4273	0	5.04191	2.1802	0	0	30.2107	3.76537	21.8034	15.7247	15.1263	7.9582	35.3228	0	3.08924	5.27221	15.1122	8.25075	8.80245
PF3D7_0309200	31.6481	30.3082	46.0516	46.7317	47.4355	84.2023	18.6871	10.4874	63.0722	80.0994	21.1381	28.524	54.6819	107.859	69.6778	83.8435	34.5009	20.1186	56.2722	57.5802	58.4029	83.4248	69.8287	85.2624	41.099	252.963	68.9876	47.9507	44.5857	40.2301	54.0794	74.1603
PF3D7_0309300	88.4616	64.0629	78.2546	85.9079	53.2119	63.8435	109.139	64.4659	70.94	83.9247	70.7384	46.5392	42.7112	45.3843	57.1218	78.3419	52.252	66.3851	94.4844	90.6634	92.5632	60.6915	88.9209	72.2903	63.2585	62.2926	62.976	23.3541	24.8701	26.6412	49.3441	54.9142
PF3D7_0309400	0	0	0	0	0	0	0	0	0	0	0	0	0	0	0	0	0	0	0	0	0	0	0	0	0	0	0	0	0	0	0	0
PF3D7_0309500	902.535	824.965	758.878	1110.66	995.925	855.168	750.102	584.547	479.624	245.749	595.22	623.837	684.956	480.515	479.371	662.206	700.742	766.768	593.854	557.252	830.811	482.838	600.822	529.488	609.389	568.506	577.743	189.766	279.541	201.331	239.19	430.698
PF3D7_0309600	3261.07	3200.31	1971.14	2607.35	2320.92	2133.96	3748.69	2275.17	1541.96	1318.33	1950.96	4339.09	6589.62	2223.47	2572.32	2349.83	3763.15	3630.39	2722.58	3859.74	2654.74	2424.5	2775.5	1762.79	3301.52	2539.61	3548.12	728.656	737.456	1698.24	976.299	2131.78
PF3D7_0309700	32.6516	37.635	64.163	32.9301	34.6457	75.6512	17.4574	73.8632	40.5047	60.3278	53.091	15.1386	22.964	59.0938	51.1845	50.8443	22.2342	24.4219	45.0609	39.1873	29.8091	15.2874	25.3368	34.7447	15.7269	89.1086	34.7037	7.5359	5.37503	9.56822	5.84196	19.9095
PF3D7_0309800	104.451	134.98	123.955	81.2396	68.1589	143.683	125.566	133.604	118.275	149.872	97.7666	60.0937	92.6416	72.0532	22.1326	47.6805	73.7553	57.246	30.8638	47.4012	70.1966	34.6022	37.9051	77.6794	34.5437	111.257	53.6503	35.4073	12.3205	64.9042	19.4761	42.745
PF3D7_0309900	1.43436	0.711342	3.72452	4.49432	2.36765	4.73374	1.09799	1.62155	5.47609	8.25239	5.89681	3.20653	1.54017	5.15478	5.43522	5.83995	2.97177	2.53155	1.73339	3.00296	4.62581	7.24061	2.29443	6.40329	5.36215	9.72133	4.43514	2.10604	9.76596	0.192517	5.54951	4.56084
PF3D7_0310000	25.0396	8.30924	19.9437	51.6796	40.5193	68.9508	26.1437	7.42622	65.9721	133.656	12.13	32.1288	30.7061	62.4411	35.9983	38.8461	11.3248	2.60458	12.494	18.4479	28.8848	56.1096	74.4676	32.3966	34.3915	186.646	34.2195	36.1101	40.4802	6.55152	100.282	157.989
PF3D7_0310100	2.29892	0	3.76935	3.59262	1.88952	9.18289	5.05047	6.56136	12.3952	8.29122	8.92669	1.17926	6.53147	0	3.19529	1.7181	3.16352	0.684386	4.47406	1.94651	1.67117	5.00943	1.84402	6.03871	0	5.62608	1.57781	1.4946	0	2.45535	2.89541	2.50714
PF3D7_0310200	48.5991	39.3722	58.906	58.8128	50.9176	54.7734	25.4423	39.1642	44.1554	17.3382	32.0409	39.4351	34.5295	29.3486	30.1214	37.1147	30.4209	36.9575	25.5006	24.7506	27.1423	22.2645	18.7491	25.832	26.1431	36.3536	23.7468	20.2114	18.3929	21.4878	5.73533	13.6774
PF3D7_0310300	63.8285	60.2051	108.573	58.1651	72.48	66.8823	53.681	93.9377	63.3964	45.9346	119.884	71.35	40.8806	48.9685	83.7759	95.7219	113.607	195.935	102.31	92.6574	143.277	36.2739	46.0569	65.5145	66.9101	42.7512	44.5664	9.89328	15.3466	4.48914	10.2052	19.3939
PF3D7_0310400	23.897	31.6067	31.6793	69.7142	64.1594	94.1326	21.9791	10.0784	41.1596	25.6263	27.0132	9.50047	31.272	37.9315	30.3822	33.3431	11.2123	9.38812	13.6023	12.9688	15.8141	118.384	48.7391	57.9424	28.7986	148.417	81.1223	89.5449	178.988	57.5648	142.154	125.499
PF3D7_0310500	33.2634	26.4955	49.2462	32.8369	28.9813	23.9474	22.5627	42.5874	34.4074	24.5137	44.7289	41.0149	21.6447	22.0979	39.6574	44.2845	33.6597	75.0858	37.4462	38.3329	48.1575	22.6456	22.1974	28.6165	42.2204	34.1554	32.0392	8.97732	37.322	4.22122	10.9738	18.1784
PF3D7_0310600.1	95.008	45.623	205.516	46.5737	74.5661	190.535	138.541	201.703	147.353	113.514	210.103	167.737	63.8205	200.277	153.863	169.215	266.327	274.164	227.138	165.826	265.042	43.6809	47.6727	73.0095	27.0487	222.254	49.3126	25.3051	74.7194	9.15807	109.309	152.264
PF3D7_0310600.2	0	0	0	9.42007	0	0	5.11154	0	0	0	11.547	0	0	0.00246562	0.00247893	0	0	0	0	0	0	0	0	0.000944141	0	0	0	0	0.00147257	4.66669	0	6.31995
PF3D7_0310700	193.468	212.995	155.285	163.964	63.9511	195.096	176.802	204.239	289.557	243.98	181.412	125.102	41.9595	115.273	177.477	160.018	161.089	242.38	224.274	140.547	322.401	20.3972	0	90.5173	65.6423	141.649	9.08555	200.688	213.968	6.86281	169.653	381.527
PF3D7_0310800	226.994	386.51	404.427	378.742	301.713	346.527	409.816	358.533	324.999	418.466	335.58	307.102	273.594	477.426	192.922	342.659	406.797	391.59	525.777	450.584	538.66	342.369	301.732	255.65	295.442	465.656	215.272	368.374	294.095	197.447	428.692	650.885
PF3D7_0310900	11.9348	6.31612	11.947	16.1823	24.8966	20.403	11.3278	5.87838	22.0311	26.2967	13.6092	7.91078	18.5255	20.1063	8.81282	11.4472	9.50488	3.29834	11.5798	12.0666	10.9194	27.6508	21.6712	19.0345	17.1697	21.8425	24.04	34.9749	45.2768	8.51815	42.424	38.1735
PF3D7_0311000	0	0	0	0	0	0	2.60677	0	5.50722	24.0329	2.28557	1.32287	0	0	0	0	0	0	0	0	3.02142	0	0	0	0	0	0	2.53178	0	0	5.81671	0
PF3D7_0311100	44.8909	63.6522	88.2321	38.4269	29.8813	74.8856	43.7401	20.723	63.6565	45.5215	31.9773	69.8534	63.314	83.1927	94.9929	92.5696	58.3641	33.6868	94.5825	64.1818	81.4634	71.3708	51.4249	66.5204	63.8344	123.52	73.3654	34.7574	32.1895	26.8412	19.3988	45.8468
PF3D7_0311200	3.53946	2.6332	8.05059	2.77184	2.18996	8.96363	2.5571	3.25449	7.37842	12.9582	8.49882	7.14737	4.21933	24.6664	7.32237	13.9882	6.92308	11.7278	11.5568	4.82222	6.0335	8.94035	2.12382	12.191	6.61471	9.1941	1.82382	3.46323	6.70356	0.712185	4.59861	8.19998
PF3D7_0311300	40.1232	44.9443	36.6854	50.6468	46.9308	55.4175	49.1996	12.4817	93.5824	134.609	34.9146	28.8741	41.8822	53.6506	50.0941	48.0725	22.6136	12.2363	33.2379	29.3824	25.6406	75.801	40.4149	50.2341	34.3863	110.301	69.3394	138.539	126.271	168.525	175.381	186.985
PF3D7_0311400	2.12121	1.86995	3.97173	3.69391	3.50368	4.14296	7.46495	2.79348	15.676	20.5783	10.4454	1.21698	1.68923	3.3838	3.56762	2.09061	2.06297	1.93764	3.41447	3.34968	2.19104	3.39553	1.88423	4.55332	0.783399	6.3672	2.59165	27.2391	6.16835	5.69881	6.46513	4.2822
PF3D7_0311500	289.187	194.332	1338.85	429.167	435	1195.59	1135.52	863.106	452.907	885.242	598.207	313.726	92.6637	415.342	401.409	524.484	380.895	459.385	562.949	560.959	1329.58	122.303	123.376	237.614	116.2	787.411	162.089	440.592	227.104	86.6067	301.786	293.651
PF3D7_0311600	8.09529	0	20.5802	9.84734	10.3637	29.4614	11.881	16.8909	35.66	89.3134	21.374	29.2743	17.9326	40.6327	29.9224	39.3182	21.4798	36.8125	22.71	28.0807	27.3385	15.6442	14.4166	35.6801	11.9421	48.077	6.17562	14.6368	5.49378	11.0664	10.4459	37.9256
PF3D7_0311700	0	0	8.17128	4.83614	7.62433	4.14373	37.5766	1.77758	38.4552	447.553	6.91714	3.6981	8.03812	5.63684	6.48862	13.1862	3.54657	0	13.613	18.4684	14.7479	2.25887	2.48907	25.6932	15.4057	12.7876	10.6269	1.00534	2.39209	15.6776	5.4439	14.0825
PF3D7_0311800	28.3868	48.0017	43.3853	65.7409	65.708	82.9703	32.007	7.79232	68.7826	169.778	43.0933	33.4608	36.3774	68.4991	48.1711	60.1685	26.5364	41.2531	46.0006	30.2253	52.6416	83.9268	67.4417	84.3377	68.0264	164.2	90.9321	44.108	87.451	33.1475	115.834	149.05
PF3D7_0311900	2.4475	3.23822	6.92571	1.27628	0	6.49397	2.76503	2.7826	10.1457	15.1518	10.8067	5.59326	3.10066	13.256	7.90853	6.8823	7.49616	15.4652	8.70863	6.18805	6.48446	3.54466	2.6144	9.76077	8.1251	11.8638	2.24081	4.24989	10.781	1.30995	12.9858	12.1577
PF3D7_0312000	0	14.8578	31.7886	22.808	0	14.1507	9.56048	0	17.1395	20.2709	0	56.0033	73.0233	14.3956	11.0864	20.005	26.5235	0	7.62575	6.88572	6.07264	45.8108	36.6379	53.8835	73.1061	58.7033	121.481	11.7366	29.6787	53.2917	10.6395	70.4666
PF3D7_0312100	5.21152	5.90977	8.74293	13.9795	22.0759	21.0546	6.8169	2.11422	17.2979	47.4391	7.79889	5.87287	14.1578	16.1175	14.4229	14.0268	4.79014	6.1678	4.3323	5.01458	5.90991	12.9306	10.7334	16.132	12.3597	42.0166	13.2932	20.8529	49.1322	17.9399	34.4447	41.1305
PF3D7_0312200	0.491645	2.92624	2.23793	0	0	4.33303	0.50124	1.11344	2.88662	10.2296	0.540063	0.675707	0.234318	2.65393	2.0353	2.4302	0.452432	0	3.33081	1.64992	2.11911	0.709945	0.786825	2.93066	0	0	1.35102	2.72535	2.73364	0.791139	3.23911	1.60805
PF3D7_0312300	32.9876	32.7833	95.7713	29.3457	23.0939	167.435	59.1355	91.4904	103.497	118.752	106.511	44.7366	43.0032	151.298	116.166	71.4819	97.7979	100.043	132.004	119.732	80.5532	31.1494	64.5454	132.619	27.2885	99.6162	45.2002	44.1732	266.858	26.2119	213.716	245.108
PF3D7_0312400	134.996	189.778	129.945	310.16	348.405	232.513	220.283	50.4489	447.57	952.938	161.606	242.119	291.986	289.634	190.511	214.826	143.078	145.31	168.773	182.022	134.313	504.079	433.718	340.61	374.584	440.269	445.319	397.216	267.615	514.709	570.457	721.348
PF3D7_0312500	5.55967	11.037	21.1382	8.68937	10.9692	8.87948	15.4132	12.054	16.1629	14.7095	12.3291	27.0053	20.5419	30.2045	16.9934	15.5051	31.1179	45.6549	31.3683	18.8198	31.5026	9.68846	17.8357	16.6833	11.0671	10.8729	9.1583	7.95337	2.84002	5.34552	13.729	14.9557
PF3D7_0312600	0	0	0	0	0	0	0	0	0	0	0	0	0	0	0	0	0	0	0	0	0	0	0	0	0	0	0	0	0	0	0	0
PF3D7_0312700	0	0	0	0	0	0	0	0	0	0	0	0	0	0	0	0	0	0	0	0	0	0	0	0	0	0	0	0	0	0	0	0
PF3D7_0312800	1877.23	2165.88	1710.6	1368.9	1242.94	1640.16	2257.85	1223.12	1396.57	911.373	995.511	2549.38	3628.98	2452.13	1709.51	1615.65	2655.25	2308.01	3376.6	2681.97	3139.26	848.38	1307.2	895.431	1631.52	2147.23	1681.06	294.481	365.952	766.603	435.083	1196.05
PF3D7_0312900	24.2676	0	14.4383	16.7731	17.5874	29.2144	20.695	43.9434	43.4281	14.0577	88.8339	16.4158	41.503	14.8937	7.62526	15.0597	39.2925	77.2766	42.5233	30.337	72.5999	0	4.35033	4.11733	0	13.8219	3.69282	2.61049	2.83137	9.97604	1.33971	3.92356
PF3D7_0313000	42.2589	67.9725	90.765	31.3619	36.2237	82.9478	50.6471	83.6035	44.7077	47.5132	81.4354	23.2538	21.7317	77.2492	59.2988	49.6462	33.0953	52.2061	57.1933	37.9433	66.8736	41.251	45.339	56.4146	23.3223	63.9917	30.3459	30.62	57.4197	6.41065	55.8303	50.4951
PF3D7_0313100	47.947	39.9025	43.4059	53.2386	57.3186	63.5797	44.8351	23.7265	68.7805	62.1386	36.6834	151.681	197.006	185.61	143.439	179.121	115.491	178.092	132.034	120.502	131.215	124.273	120.175	127.739	121.957	222.146	168.876	46.0855	67.1637	33.95	52.5792	115.524
PF3D7_0313200	3.31363	0	35.7803	20.5726	10.7721	36.1492	12.102	13.6073	37.8351	71.8312	15.2033	39.0553	32.2638	110.538	47.1795	66.1189	22.5694	26.5225	22.981	28.9336	27.5786	29.4642	10.7167	43.3073	21.8849	98.1029	4.53402	11.7288	51.0036	3.48834	46.6655	66.3167
PF3D7_0313300	4.49725	0	12.3347	6.9544	14.5306	37.2869	11.8316	2.67876	31.3374	49.267	10.511	27.0354	16.4944	42.201	6.48917	11.6752	10.155	8.4637	9.00051	7.98948	24.3597	13.4775	7.30403	17.5199	14.8147	65.0206	12.2863	17.2683	24.374	0	47.2823	58.9422
PF3D7_0313400	17.5526	15.8339	40.1078	4.99287	7.88367	44.4469	21.6358	21.7652	23.0278	25.0213	22.4518	17.2326	23.1254	90.7296	61.8612	55.4162	32.2587	19.3727	49.544	41.6785	59.3603	11.5532	17.8962	50.1044	11.9194	95.347	13.1488	2.33806	4.86464	6.40613	3.4274	12.7596
PF3D7_0313500	8.82729	5.38965	15.9344	5.31359	12.3085	8.99491	8.52472	14.2577	7.81	8.19955	13.4639	13.5137	9.69069	15.9141	21.5952	18.1654	13.7349	18.0635	21.7203	17.1352	22.0246	12.7685	3.26234	14.7026	7.89195	25.135	9.32707	1.99097	5.16476	1.8188	1.7177	9.87155
PF3D7_0313600	1.0808	6.43658	7.79028	5.06815	10.6638	15.3386	14.62	2.46567	31.17	147.18	8.38478	15.1613	29.7032	27.3927	19.5141	21.5218	8.92656	3.85701	22.0734	19.1992	18.8328	14.1218	15.6009	14.5896	19.7229	98.5498	26.7069	15.1122	13.7952	27.717	8.71728	29.8593
PF3D7_0313700.1	7.54031	0	11.0086	13.7424	12.3882	22.337	5.15675	0	18.4893	24.4502	1.84665	22.331	7.72797	18.0143	13.9705	35.1099	9.79466	6.74535	9.7919	7.45983	2.46683	24.3906	30.2508	47.2143	31.2612	74.0457	37.9454	15.7521	24.0309	2.01193	27.5133	53.2969
PF3D7_0313700.2	0.000160248	7.85991	4.80277	0.00103167	0	0	3.21926	0	4.72911	0.00084274	1.50601	0	0	0.3488	2.8062	0	0.000338284	0	0	0	9.20394	10.5767	0.00445284	0.00097985	0	0	0	0.270165	10.932	0	0.00160323	0.248038
PF3D7_0313800	3.84264	5.72042	15.7125	21.0303	11.0651	32.3373	6.82913	2.18832	15.3218	14.5777	11.1588	18.0932	10.4819	48.635	26.6493	32.9505	11.4671	23.9541	17.7336	12.9801	13.9192	39.008	21.561	44.6081	9.56454	45.2035	21.1043	11.5646	44.5414	2.56832	19.1493	28.6339
PF3D7_0313900	0.557972	4.4283	3.26832	1.7472	2.76018	5.90534	1.89516	1.89704	4.71664	7.15028	6.13533	4.79062	6.90963	10.0468	3.08208	4.96845	0	2.96324	3.2419	3.74847	5.61833	5.64345	6.25234	5.82477	4.63336	14.3182	5.36598	5.09279	4.80005	0.897469	1.97825	3.4473
PF3D7_0314000	50.7589	53.1161	19.663	49.8588	43.5684	55.4622	85.5994	10.881	92.9205	185.539	27.3042	26.2082	85.9989	68.8447	26.4348	44.7486	38.9345	8.14189	31.5916	9.24505	23.9655	102.325	73.2665	61.173	61.8381	114.033	91.4718	108.642	82.7186	244.316	249.597	267.253
PF3D7_0314100.1	74.5814	107.245	166.827	38.4861	87.1773	182.493	158.511	73.7027	180.14	591.985	67.4105	40.2288	43.8367	54.2279	41.6835	64.2566	69.3463	25.8375	53.74	98.8633	105.094	30.9404	26.8825	54.6617	6.82952	81.4604	5.66269	276.231	27.7938	837.103	85.3632	184.006
PF3D7_0314100.2	0	0	0	0	0	0	0	0	0	0	0	0	0	0	0	0	0	0.125491	0	0	0	0	0	0	0	0	0	0	16.0417	0	0	0
PF3D7_0314200	1.74572	2.59746	1.70159	2.73428	2.16032	2.69087	1.18708	1.48158	4.6131	3.06372	5.02966	6.90069	2.08117	3.13939	3.61128	4.31169	2.81208	6.42644	2.5332	2.19526	2.19248	3.77939	3.4916	3.24995	1.45001	16.7406	1.79909	4.55513	14.3259	0.468368	5.64293	3.96505
PF3D7_0314300	1.47058	0	0	0	0	1.30996	0	1.68562	2.41103	1.05755	4.0987	1.50524	0	8.01921	0	0.735553	0	5.27933	0	1.25078	3.22585	0	0	4.43035	0	2.42199	0	0	14.361	0	2.95488	3.20802
PF3D7_0314400	90.4222	64.5141	71.0288	75.8078	49.2451	33.3537	146.68	106.098	88.8476	70.576	68.0834	139.172	74.8914	72.282	91.4062	94.9109	148.075	143.358	95.6784	127.73	142.918	51.0663	70.9737	86.3725	61.3796	54.829	85.7804	17.2395	6.04633	15.9706	30.6299	50.5968
PF3D7_0314500	66.7849	24.1512	195.944	28.2951	69.1793	156.819	84.8557	181.001	82.1187	65.2583	232.283	91.1603	14.1127	129.014	120.644	134.659	171.145	238.197	159.033	219.125	415.845	40.3845	44.1345	74.4487	25.0761	110.069	37.3985	24.4525	48.1005	4.80256	60.1497	47.4926
PF3D7_0314600	5.79779	0	130.353	0	0	133.786	22.2122	86.2724	53.426	33.5984	110.672	38.1837	12.1452	213.953	94.4899	100.338	50.1165	182.646	111.623	90.5817	119.698	8.55909	18.7221	66.5486	0	49.8414	3.96895	33.6465	99.2827	7.65058	53.196	55.8964
PF3D7_0314700	34.0381	33.7662	35.2244	41.9937	41.6791	21.8231	20.5019	9.05458	123.898	361.393	19.8353	13.1107	14.7443	35.272	42.7114	53.0396	19.4562	30.4128	65.4002	66.2232	66.7164	45.438	54.4792	60.3475	77.95	65.2647	73.6921	1.34519	0.260793	12.723	0.653278	24.178
PF3D7_0314800	1.1796	0	3.84019	0.92334	0	5.72398	0.600818	2.34037	3.87741	1.14051	8.75933	0	0	0	0.814754	0.875644	0.542506	0.348197	1.71386	0.991011	2.9711	0	0	8.7988	0	0.946798	0.810257	5.76695	39.1196	1.89692	16.8732	6.64492
PF3D7_0314900	11.5232	14.5563	15.0948	14.7384	15.5064	23.221	14.883	7.76376	22.8448	35.8005	22.6278	6.09452	5.95843	11.3748	5.81755	10.947	5.76891	3.73649	8.14804	9.74287	13.682	25.8462	16.7992	16.4917	8.68984	37.4889	23.0104	45.9933	98.3541	17.3539	66.5572	51.4075
PF3D7_0315000	4.42849	0	18.2023	20.5487	14.3135	36.6886	17.4858	2.63546	43.2096	69.2012	23.2629	11.8377	14.2212	58.1355	38.3101	39.0556	24.0069	27.7508	31.0022	23.5785	17.1114	66.3148	28.7622	58.6114	21.8854	151.736	36.299	11.3399	19.1778	6.94008	40.087	69.325
PF3D7_0315100	380.891	382.343	368.79	356.711	356.746	390.456	291.381	318.537	283.766	235.028	303.629	232.071	189.115	248.324	337.56	267.247	246.049	177.799	374.34	216.096	327.861	234.18	299.768	184.91	305.876	359.873	220.638	93.8021	96.7285	72.1898	160.067	245.993
PF3D7_0315200	2.25332	0.558702	1.46132	2.20691	3.72098	4.4582	6.99989	6.83962	19.7243	11.4714	12.9542	0.387701	1.07617	1.01144	0	1.24989	2.07566	1.82066	1.08854	1.41375	1.61266	2.43574	2.25215	2.30333	1.40418	0	1.16137	2.66615	0.283741	5.29537	0.715093	1.33058
PF3D7_0315300	0.338864	0	1.97929	1.59276	1.67823	3.27974	1.15306	0.765988	5.33437	4.67993	4.08524	1.98152	1.29398	6.69655	6.06877	5.35019	1.87237	4.38455	4.91329	1.98589	5.0981	1.95459	1.62604	4.78938	1.68913	7.56113	0.465698	2.54325	2.90437	0.3639	2.23564	3.57107
PF3D7_0315400	11.7129	0	29.4901	18.2018	19.0764	58.3142	13.654	5.12809	17.7596	36.6987	21.7008	34.6068	17.7155	81.069	20.7559	37.2757	26.6402	69.8886	17.3507	35.5975	17.5964	17.296	18.9135	44.8292	29.0327	151.173	32.0714	28.3185	129.668	6.18116	107.44	86.2917
PF3D7_0315500	23.3289	19.8914	26.9965	46.5519	43.3322	66.6692	22.1269	7.82226	58.2411	204.134	32.5026	30.2977	21.629	80.3086	42.7151	63.1042	18.1578	32.8408	56.1412	55.3054	70.6296	14.8195	21.5582	79.4438	27.5125	150.993	27.36	19.3014	35.3893	3.50796	46.1029	77.6133
PF3D7_0315600	42.0628	40.4141	41.0461	57.2141	80.2095	70.015	10.5296	6.21227	48.9563	39.7237	18.121	18.533	16.0298	46.8054	39.6949	44.7306	9.32672	40.5218	39.678	46.0886	28.7123	33.5723	45.7464	54.0949	69.739	91.3164	52.1342	8.81281	2.78412	7.23589	2.04688	48.8366
PF3D7_0315700	0.659682	1.30901	3.43927	2.06503	0	6.98951	3.35807	2.24566	6.96854	28.6829	5.4486	0.679169	0.313883	3.56718	3.64795	2.94066	1.81976	3.50878	4.4754	2.77377	5.22862	0	3.1692	3.4471	1.09536	2.12222	0.906168	1.07469	0.334401	0.706892	2.3367	1.91806
PF3D7_0315800	62.2935	78.7554	107.504	50.0325	40.1842	94.5953	66.5823	85.9148	54.3181	53.6368	88.9529	37.2441	50.5823	58.5851	71.42	48.3982	58.6755	44.3315	68.3801	62.9854	58.4152	38.6515	30.3651	31.4226	56.2718	56.6571	49.178	14.0644	19.5443	26.0805	24.5621	39.8138
PF3D7_0315900	0	5.26292	12.3944	0	0	19.1097	8.83685	20.0167	41.4038	31.3795	19.532	0.895623	0	9.74253	7.48169	2.68643	6.02858	1.61288	7.8241	0	9.88984	0	0	4.03981	0	0	0	4.27225	1.3886	4.19864	15.7895	16.3698
PF3D7_0316000	30.2619	32.387	49.6161	18.1215	15.2125	58.6097	65.4483	68.7773	119.118	234.149	94.662	2.36818	2.17929	8.53878	9.83392	7.05951	9.55694	4.23398	18.2991	16.0326	12.1039	13.6736	7.50121	12.3898	0	31.4657	3.18978	270.908	66.7879	111.003	106.756	134.621
PF3D7_0316100	12.0761	4.80082	24.1586	3.75932	11.8323	19.5649	55.7393	28.015	58.6767	204.867	27.3189	16.3704	22.5919	44.3374	20.4261	24.4413	18.722	7.33148	16.6249	14.5733	10.7817	17.748	0	18.3821	7.99084	45.0084	3.3091	201.357	37.855	88.2457	65.5645	84.3353
PF3D7_0316200	1.95888	1.94272	8.4122	5.37252	4.04424	8.82435	3.75231	2.90249	11.5667	16.5672	11.2553	6.91117	3.50958	14.0631	9.77245	8.20601	5.97822	6.47133	4.02058	4.09464	3.50254	6.70306	3.9152	6.55052	7.73169	28.0234	7.74078	11.8307	35.2513	11.4456	17.039	21.0874
PF3D7_0316300.1	59.1067	5.36808	15.5001	109.604	54.7401	210.383	46.5142	22.2843	124.37	274.764	90.1453	81.2388	265.563	164.875	153.229	101.62	68.6995	56.5426	106.477	79.7311	14.5546	226.03	174.019	176.619	225.689	114.453	111.734	209.794	150.61	371.651	150.215	302.221
PF3D7_0316300.2	45.2936	66.3271	130.053	123.526	131.063	149.91	114.659	19.1464	103.914	121.344	55.1344	120.975	96.99	222.617	139.193	249.324	62.2474	64.9161	76.6289	37.2399	104.664	271.93	269.218	322.24	75.4103	640.56	263.668	279.871	413.45	73.3062	527.777	456.473
PF3D7_0316400	9.75474	8.468	11.9118	14.3158	18.0907	17.7544	9.93534	1.72845	25.1921	35.8034	6.03811	27.8372	44.4053	58.2126	32.0108	34.4038	8.41099	9.00092	22.444	22.0307	16.2393	36.1342	16.5943	24.1077	27.3354	96.9465	30.9887	18.0808	13.8955	13.724	18.5188	25.2597
PF3D7_0316500	11.5018	5.71012	66.2536	11.2237	21.2383	71.6924	20.3601	14.8255	47.8208	102.045	39.25	27.4764	14.2561	91.4354	48.1119	70.4453	19.7575	42.1298	46.2776	47.6684	55.6832	25.1289	25.3979	97.42	19.0664	94.6229	11.8359	67.2079	175.032	43.6787	147.014	90.4296
PF3D7_0316600	792.08	734.357	605.877	550.127	471.645	419.369	1089.23	568.439	756.529	287.793	588.054	1968.18	1466.04	1249.18	1615.82	1373.48	3036.2	2646.77	2014.69	1693.4	1817.63	762.874	692.001	598.624	947.607	670.74	942.998	198.591	238.441	146.842	428.871	882.749
PF3D7_0316700	21.3477	77.881	52.9986	88.2898	80.8622	84.3281	100.211	29.3129	58.8249	64.407	45.064	120.804	166.224	112.385	137.153	65.7319	213.013	98.9577	102.437	93.53	75.7248	121.55	86.3787	65.8286	58.7163	112.384	53.5326	164.672	227.589	201.925	350.863	341.828
PF3D7_0316800	2684	2898.49	1583.99	2515.53	1995.26	1688.78	3186.77	1560.58	1602.85	1796.22	1500.76	3393.03	4315.09	1756.93	1800.61	1492.3	3176.25	1973.96	2331.99	2195.26	1740.87	2195.04	2783.85	1279.13	2821.18	1535.31	2805.07	567.798	510.141	919.543	790.948	1875.59
PF3D7_0316900	65.1987	65.7739	143.552	40.0976	59.7626	104.271	112.784	160.298	111.524	176.685	166.4	72.0478	29.3777	85.1274	43.0437	54.7969	87.301	137.289	76.9132	94.0127	119.48	13.9639	11.9991	49.69	17.7318	52.1916	14.6731	189.775	152.764	29.6966	132.558	117.337
PF3D7_0317000	149.434	124.825	245.003	250.749	116.785	265.305	310.417	190.314	207.72	371.529	216.581	305.651	311.371	413.978	317.981	341.141	236.488	325.873	286.44	303.899	332.63	344.429	308.932	258.69	325.912	561.648	327.306	265.834	378.533	100.9	502.084	590.433
PF3D7_0317100	0	2.5231	2.07101	5.97106	1.04793	6.17329	4.31606	2.52426	12.836	11.2136	13.6482	3.92803	1.21032	6.87416	1.75742	7.24063	5.84672	6.76084	3.69633	8.01713	8.70028	4.5964	2.03607	6.64265	3.16716	6.13175	2.62009	1.65738	1.28861	0.681388	5.3095	5.54562
PF3D7_0317200	93.3582	90.6796	81.7584	168.7	143.85	93.0996	50.2009	34.8281	108.113	87.1545	69.4653	52.0817	63.022	68.932	57.6662	75.1579	26.571	22.7997	29.9678	31.1552	30.554	224.1	114.029	112.442	139.015	101.394	167.685	242.267	647.966	166.345	294.859	282.109
PF3D7_0317300	60.06	60.2488	63.29	58.503	68.2602	41.3167	29.0415	64.513	58.4299	23.1683	73.6322	37.1231	36.1012	18.6791	30.3154	41.4558	39.6748	64.8704	37.7017	41.6132	43.6451	48.2378	39.9571	44.5968	47.3175	32.4925	43.6662	47.4472	137.542	44.7881	33.3494	33.4293
PF3D7_0317400	2.51894	7.50193	5.79043	5.90263	0	8.95452	7.22994	5.03943	9.4451	16.9406	8.39773	7.31624	10.1275	9.13722	8.76336	10.0535	6.92898	4.50687	4.90671	4.2722	6.42171	5.49437	6.06394	11.3566	6.2658	24.7376	19.0139	11.8668	10.9649	11.4255	28.5243	20.1463
PF3D7_0317500	19.2918	13.9833	29.3868	11.6241	20.2076	21.552	10.8537	29.3635	26.0607	17.4333	31.7302	20.2858	11.3298	24.6689	16.3608	22.3404	20.3253	44.5336	24.0334	24.5484	30.5831	17.6597	6.52828	12.9754	17.259	29.5919	17.3344	14.2831	37.9909	4.38154	16.9403	14.6953
PF3D7_0317600	2338.19	2650.89	1756.98	1753.74	1972.65	1629.41	3508.72	2257.68	1544.64	911.164	1521.47	4824.11	6700.92	2482.85	2256.04	2082.47	3786.88	3209.51	3306.86	3433.75	2365	1501.66	2003.12	1493.91	2360.93	2003.85	2397.38	317.371	361.333	1068.33	656.052	1473.34
PF3D7_0317700	40.5688	36.7607	73.1148	33.5695	41.1641	61.8801	36.8996	45.1961	59.6322	63.0484	52.5956	40.9823	44.4886	57.2661	39.3772	52.8526	42.9816	52.7014	47.7223	49.2182	61.2285	32.0331	24.6923	44.9723	35.938	89.2646	29.156	16.2051	24.7589	16.3797	16.1664	29.2585
PF3D7_0317800	118.069	62.1874	218.415	75.4208	135.356	215.055	149.692	161.264	133.458	72.7159	187.676	218.433	168.801	406.128	317.001	462.852	185.927	203.625	258.382	173.231	405.84	237.08	179.798	401.174	223.54	583.45	213.77	42.4298	101.656	20.0847	90.8169	217.356
PF3D7_0317900	2.75405	5.46625	10.8048	5.74269	10.5763	17.0694	7.77177	9.92781	13.136	8.84837	9.13422	16.6664	13.942	21.5686	29.2726	35.1204	16.4404	13.6166	23.1816	13.1713	20.6012	27.9464	19.1292	37.1102	24.3754	49.0942	30.2531	3.88365	11.2176	2.94602	8.11039	22.6906
PF3D7_0318000	0	0	2.74467	0	0	3.6914	2.65939	0	4.68405	53.7464	7.00888	0	1.85495	7.52209	0	2.07932	3.6461	7.52474	0	3.5538	3.08929	0	0	9.36563	0	14.347	5.50606	0	2.16514	0	3.95585	7.33108
PF3D7_0318100	14.671	10.9295	18.2034	25.7371	45.0574	24.6012	13.5589	10.5582	38.1887	27.6005	21.5865	86.7466	83.669	83.6518	102.73	92.1329	80.4951	110.339	84.3477	54.8724	89.0907	75.0624	61.9369	56.8572	54.674	103.802	57.839	17.2322	23.712	12.6731	19.2824	58.6839
PF3D7_0318200	227.63	193.911	243.615	206.939	230.448	123.058	158.574	241.433	167.583	93.1387	278.964	201.992	133.67	71.0493	112.281	122.53	180.811	292.029	139.188	129.77	183.855	99.4654	64.8422	83.7672	173.705	67.9078	139.682	60.4435	110.081	47.988	63.4523	84.2064
PF3D7_0318300	39.8487	43.3223	38.7187	40.1705	38.7072	49.1006	24.1053	34.6383	38.7107	38.4123	45.6092	14.9989	19.2418	24.5692	29.3948	21.87	29.3791	19.9671	25.8989	20.1662	23.1588	28.391	26.2136	23.6048	16.3188	46.3845	30.7484	20.8204	24.3036	26.0497	25.0241	24.798
PF3D7_0318400	2.17378	2.15762	0.712252	3.39773	0	2.89237	6.98327	1.85981	10.7032	25.3639	3.61404	1.48742	1.54493	1.96777	9.05783	4.32892	9.97397	1.29303	5.28542	4.59736	4.73524	1.57801	3.48647	3.26061	1.80306	3.54008	4.47617	3.18074	1.66492	2.32266	2.73934	3.55589
PF3D7_0318500	8.70414	10.0309	12.027	7.3767	3.49926	9.39552	7.73897	6.56271	14.7392	22.1906	9.31529	0.243145	0.225071	1.47584	1.29322	1.67856	1.03012	0.551592	2.49682	2.06166	2.93774	2.8777	2.06786	4.36435	0.782122	3.16698	0.80851	52.6004	57.9596	30.1077	24.2845	18.9334
PF3D7_0318600	51.3356	45.5374	66.8616	50.1087	43.8079	57.0232	61.5159	78.7566	51.0463	69.0409	56.8187	25.5036	15.5262	15.2317	21.6951	21.2243	27.2187	46.718	39.199	30.4495	52.1683	14.841	6.76866	12.1652	9.02639	29.0972	9.12645	75.7795	13.152	16.8327	28.742	28.5345
PF3D7_0318700	209.15	171.147	117.793	72.4354	59.94	73.7532	153.185	90.2261	317.578	934.791	179.282	0	4.16144	0	14.4544	0	20.9717	0	19.7805	18.047	8.00911	14.8862	15.7093	0	0	0	0	724.145	44.7117	119.78	215.85	504.972
PF3D7_0318800	7.75292	3.85088	7.70627	18.1285	3.17303	8.677	5.85744	2.23472	18.5883	33.7684	1.08816	0	0	0	0	1.95	3.54309	1.16806	5.69519	0	0	0	3.1184	8.80422	0	6.47357	2.65743	6.90492	2.00853	2.05922	12.1194	9.86781
PF3D7_0318900	59.1557	30.1235	129.945	52.088	52.2607	177.088	80.2423	81.762	112.603	100.309	102.379	128.303	67.2713	248.258	156.642	154.857	130.576	163.474	164.331	144.585	207.574	59.6936	77.9718	110.87	47.7657	212.63	58.2661	78.2618	190.373	50.0972	150.802	179.234
PF3D7_0319000	15.3917	17.8102	17.0608	24.1165	23.8234	23.9774	14.0776	9.05848	31.72	37.144	24.9451	8.2735	9.18516	19.5829	13.6916	15.3432	10.3363	7.54161	13.0163	12.6144	10.7936	42.996	21.5403	28.8566	18.6486	21.9646	26.8823	55.8805	97.2943	31.3399	65.5115	54.7665
PF3D7_0319100	247.915	354.853	105.61	286.204	350.099	315.054	248.961	145.233	262.458	371.64	152.54	325.876	845.158	474.652	201.422	231.93	236.8	180.137	448.687	459.34	225.321	545.29	373.178	336.086	537.444	951.371	639.511	222.04	100.163	660.76	373.703	509.516
PF3D7_0319200	23.2229	13.5537	69.9053	13.8967	13.5064	51.8772	16.9177	48.0666	37.5163	17.6499	53.4242	23.2018	15.271	46.7946	33.0576	38.9157	40.8189	60.9744	62.2369	39.6455	57.6058	4.9401	10.9388	23.97	11.3406	36.2802	7.50562	7.78816	16.6258	0.365897	12.7855	19.8596
PF3D7_0319300	91.0318	113.434	107.006	87.6559	63.9457	116.841	105.636	120.438	106.693	103.641	77.9019	131.916	193.456	129.759	183.031	146.882	140.555	116.369	155.254	92.5377	126.061	68.9624	46.4033	85.3587	74.7873	106.68	93.105	30.7729	53.5248	26.5181	79.8461	103.609
PF3D7_0319400	13.3137	14.0868	15.2856	34.754	30.7532	20.328	14.786	6.27793	33.5652	82.3907	19.973	13.1181	14.3895	20.7517	20.1986	47.7941	8.16971	5.75126	10.7336	10.7904	14.0155	68.5402	48.2877	64.7784	50.8681	42.5661	59.7606	34.0146	80.4671	12.6204	32.7386	42.5771
PF3D7_0319500	212.453	197.358	192.22	176.185	177.338	182.695	166.206	169.863	194.258	169.161	132.997	178.57	256.233	182.084	195.069	236.888	243.359	190.355	204.192	200.743	198.91	223.777	282.753	242.258	194.871	194.982	246.825	37.3292	56.5997	121.144	45.4776	92.3905
PF3D7_0319600	1089.64	1606.06	835.784	738.5	645.805	742.626	1721.33	786.702	807.006	486.475	728.851	1535.37	2338.77	1128.24	1145.99	1023.12	1737.78	961.077	1283.26	1052.24	1336.55	647.406	841.115	492.257	739.169	1140.56	1202.91	156.209	171.095	287.821	284.572	899.455
PF3D7_0319700	38.417	24.6516	76.4822	27.4528	33.9131	41.357	20.8521	68.5147	35.4561	28.924	73.9281	27.3006	11.2529	37.1575	26.4188	27.9171	30.3707	84.4269	31.6347	33.04	45.075	7.86448	5.71995	11.8878	16.5891	17.9315	4.65952	29.0255	26.1385	8.70482	8.32608	8.3483
PF3D7_0319800	0	0	1.81932	0	0	1.23057	0.466455	4.74975	5.18317	8.62535	6.15817	0	0	7.53355	1.9269	1.3818	3.16792	0.826246	13.4816	0	1.00947	0	0	2.08091	0	0	0	2.69403	4.25786	2.94914	7.29924	3.5191
PF3D7_0319900	6.79237	0	7.53397	3.52581	3.70026	6.10344	14.4061	3.93182	9.52422	14.0065	7.66505	2.3044	1.06048	4.14975	0	4.57394	2.06625	2.74268	11.118	3.8949	3.35963	3.32288	3.64709	1.72031	0	3.8182	3.10276	8.78572	7.07866	0	11.8574	7.41128
PF3D7_0320000	53.9911	40.4037	61.9442	134.739	86.2265	76.4617	78.4745	8.27248	177.585	403.886	16.332	137.584	260.562	168.574	109.811	140.421	87.4858	8.76724	68.7945	55.6946	43.5459	237.461	209.958	161.728	99.5935	443.905	220.566	108.949	121.676	253.268	289.626	599.843
PF3D7_0320100	42.6954	63.7208	93.952	44.1449	40.4311	126.492	101.39	50.2506	136.706	223.333	57.3542	65.7844	143.183	198.327	81.276	127.812	101.665	70.3699	116.566	115.354	164.972	116.265	86.3787	120.686	46.973	274.717	72.999	72.0438	111.898	95.3534	335.951	419.516
PF3D7_0320200	1.10346	2.19055	6.5094	1.72467	3.62868	12.727	11.5659	1.88855	12.6768	85.2026	9.78684	3.77479	3.13646	9.99055	12.2635	8.79159	4.05009	3.93922	9.66012	10.2708	5.61035	4.80693	1.76992	14.8991	0	10.7874	1.51477	0	1.12719	1.17891	3.61489	4.41238
PF3D7_0320300	703.229	689.651	561.257	593.965	592.768	443.417	528.848	407.295	518.669	315.486	430.265	974.367	1054.09	700.18	919	803.04	770.252	838.234	931.808	769.928	852.131	455.48	487.229	446.057	858.098	702.812	845.172	131.827	156	101.786	230.542	436.677
PF3D7_0320400	0.956524	0.758866	1.11528	0.899608	2.21241	1.84863	3.38917	2.37408	6.92482	6.59119	6.58989	0.856362	0.457239	2.40214	2.10499	1.31911	1.23408	2.02075	1.47757	1.11885	0.41008	2.20398	4.89324	4.97275	1.58982	0.607248	0.262966	0.937037	0.673479	0.925398	0.729129	0.556112
PF3D7_0320500	48.4163	46.528	67.9697	34.1255	20.4947	86.342	93.6398	77.0664	121.415	198.254	114.207	121.949	44.9302	210.278	213.706	253.385	145.147	311.615	160.12	168.921	157.858	63.7674	77.7891	174.268	36.2366	90.2712	29.9954	373.445	537.065	48.2411	492.684	277.117
PF3D7_0320600	7.8426	0	5.6108	0	0	29.9492	2.51108	9.74037	36.085	129.514	9.64123	5.11844	3.48555	15.232	35.1987	12.7072	3.48786	20.7012	8.06194	14.5902	0	0	0	76.0349	12.8325	15.6358	10.6645	0	49.4699	0	63.3242	128.531
PF3D7_0320700	62.3352	66.8681	29.7086	148.16	146.954	88.6403	188.774	48.7408	241.487	325.469	50.6687	95.8866	135.914	153.47	138.841	114.947	60.5513	24.1778	19.241	38.4986	41.0452	266.584	155.923	228.663	142.074	271.148	216.056	418.271	125.398	54.968	553.095	714.071
PF3D7_0320800	41.7189	46.0306	31.5775	96.4659	96.3192	70.2523	90.5709	23.0456	124.828	384.935	52.5992	96.4238	295.9	151.782	97.0651	119.126	58.0097	28.6922	84.4744	64.4633	37.3342	166.704	109.225	93.1762	130.6	265.241	222.57	113.804	44.5301	139.903	182.666	159.551
PF3D7_0320900	1015.6	1076.17	364.365	902.736	642.57	813.605	2294.72	913.916	760.219	1661.66	965.604	1131.32	1881.84	187.729	203.924	220.451	672.182	483.065	234.831	446.45	211.69	994.642	842.864	523.066	495.738	240.22	862.502	4761.15	2098.05	14568	4726.13	2963.44
PF3D7_0321000	40.049	45.0625	107.074	47.9547	43.8467	128.238	81.9913	64.1585	77.8839	55.1115	77.2315	99.3902	122.41	174.466	139.446	183.321	113.185	125.143	139.209	174.524	210.322	83.531	75.0075	140.552	61.9764	348.191	84.2694	55.9311	52.0251	16.3764	40.6205	70.3733
PF3D7_0321100	3.56677	0.643203	6.73276	6.60464	5.88861	11.125	4.96565	4.39696	6.55212	4.79305	10.4812	1.11546	1.54795	1.74732	0	2.5593	0.746566	1.90662	0.313392	1.62847	3.0191	8.41529	4.14891	6.75262	1.07756	4.13262	1.33688	32.9086	99.8609	18.2828	29.3774	21.7985
PF3D7_0321200	0	6.79077	2.25862	2.66656	8.40507	16.793	12.6513	3.93036	33.6076	44.5629	11.4758	18.631	15.2946	24.9186	19.1246	17.1494	16.4223	5.13252	16.7105	4.37629	6.27669	2.49592	8.24358	16.7807	14.1598	14.1759	18.7554	22.1677	16.7614	6.36593	68.9742	63.398
PF3D7_0321300	2.02519	1.33955	4.4002	1.05654	3.33736	4.76912	2.29062	2.29846	6.17996	9.13031	7.43592	1.38986	0.642305	2.43396	4.66705	1.6721	2.48274	1.59619	1.963	3.97468	2.43274	2.92929	2.16218	7.56014	0	14.1223	2.78183	7.69765	7.8726	0.7233	10.9296	5.15234
PF3D7_0321400	59.959	75.0264	42.8345	34.5867	36.3012	47.8683	75.1383	17.9868	51.3849	119.463	30.0521	1.50727	2.08116	0	3.12338	5.60481	1.01352	0	2.18018	3.81785	9.87769	16.2893	10.7297	13.492	0	7.48016	6.08691	227.685	265.944	274.344	416.627	282.684
PF3D7_0321500	12.5412	16.966	26.717	34.807	38.5371	23.6333	15.8753	7.43058	43.9031	53.4731	25.3909	64.796	26.6049	58.5141	48.8133	63.742	19.6648	36.3356	34.7807	23.4606	28.7063	55.1919	22.8144	42.9373	75.7375	77.7399	64.2189	34.7473	72.1326	5.19539	75.927	72.5114
PF3D7_0321600	15.4011	22.0757	60.9325	18.7369	25.3558	107.503	41.7442	32.6037	65.0401	128.109	55.7572	80.9278	54.8536	228.712	116.169	141.029	64.4538	125.269	102.991	125.539	103.939	54.5432	52.1034	168.34	41.1828	256.054	44.6489	71.8577	156.66	45.782	168.555	124.087
PF3D7_0321700	3.68078	4.86751	15.9188	12.4962	8.60965	18.3459	5.74203	7.10408	19.6042	12.7867	18.9844	2.9549	2.48976	10.4665	8.02589	7.86664	5.22651	1.80313	4.74265	5.13367	7.24749	10.1703	7.35841	16.8787	6.11626	25.8863	9.2743	22.8242	63.2158	6.09512	28.7287	24.1873
PF3D7_0321800	30.8351	25.5917	34.01	22.9651	23.1198	22.8682	19.4415	43.1904	27.4985	17.4525	45.4568	21.9842	15.3629	19.2273	15.3448	17.5624	18.9415	34.5359	14.5715	16.0849	18.604	15.7505	14.6848	22.2576	15.9921	13.8942	14.4286	38.5569	76.4734	26.5591	21.2766	15.893
PF3D7_0321900	81.3177	96.6102	114.338	81.4457	75.6532	78.7354	58.8138	97.9474	84.7232	38.0967	98.1272	38.342	24.7905	45.9286	35.2223	48.5973	59.8274	49.8728	39.3449	34.4997	61.113	41.6376	24.2105	35.5724	42.4076	45.3841	39.626	37.3107	84.5706	30.435	64.4637	80.9243
PF3D7_0322000	5848.73	7070.93	3870.57	5182.82	4927.88	3797.06	6574.11	3941.13	3992.21	1642.17	3609.49	12689.3	16792.6	6830.61	6589.5	5769.51	7029.37	6045.66	6638.25	5873.92	4186.53	4814.45	4572.52	3062.59	8142.65	5802.79	7834.9	918.969	928.751	1964.72	1450.77	3938.01
PF3D7_0322100	86.951	79.832	149.573	64.5568	75.0644	123.408	61.7468	112.828	64.9834	45.7597	105.41	97.0542	75.1867	155.454	131.339	131.491	69.8178	169.387	110.994	96.5446	175.993	71.0105	34.8647	79.0698	54.0919	146.913	58.1902	17.3174	53.8323	13.3553	23.5583	49.3873
PF3D7_0322200	0	3.30819	3.81062	2.60753	5.48927	0.737272	0.847296	0	5.47546	26.129	0.920245	1.14266	0.791764	1.50497	1.15441	0	0.382869	2.46928	0.808904	2.10774	2.40966	1.20726	2.67102	1.87002	0	5.38941	1.14457	1.08532	2.96612	2.67615	2.1054	3.63522
PF3D7_0322300	11.683	23.1898	27.3937	42.6246	41.649	39.6773	17.4654	15.5268	41.3301	25.7923	28.0085	31.336	16.1633	38.7324	35.1151	44.0478	32.1803	28.3279	30.2721	15.624	31.0414	49.4217	45.265	63.4463	53.3111	58.4712	40.1021	42.4435	130.49	8.849	125.516	151.112
PF3D7_0322400	18.6151	15.6285	84.0469	11.2041	15.3348	65.7841	31.0858	65.0389	34.6167	34.5705	52.4771	42.7353	40.5163	120.087	80.2229	92.2627	35.5408	86.3914	88.1647	82.5502	111.027	18.6476	28.6691	64.7091	20.2073	149.956	19.668	3.4982	13.8045	5.75184	21.7266	17.1745
PF3D7_0322500	0	0	13.2713	0	5.49093	41.8645	9.01725	8.66051	22.3456	47.281	18.7291	13.6937	5.52264	48.8106	44.4843	40.3082	15.3261	14.0726	14.7308	31.4277	30.7286	12.2231	5.38377	42.9829	2.77482	55.4986	6.89121	25.5238	79.4699	8.91212	73.4768	52.9791
PF3D7_0322600	0.898598	0	1.16804	2.11109	1.48258	1.5832	0.45823	0	0.527661	1.84871	0.246617	0.308848	0	0	0.619714	0.443951	0.206773	1.58813	1.73878	1.1302	0.967561	0	0.718944	1.3385	0.746363	2.15507	0.617368	0.439608	1.13473	0.723204	0.797264	0.979678
PF3D7_0322700	16.5833	12.0979	31.9789	12.5489	19.8396	16.4098	12.9232	28.9232	19.5792	10.4523	31.6834	16.212	6.74268	19.8313	12.322	12.8616	13.7892	29.0826	14.3541	14.97	23.9706	7.13694	2.74248	5.94565	16.1575	23.5965	10.4806	6.3488	17.1593	3.58576	7.50709	8.86557
PF3D7_0322800	0	0	0	7.28913	0	0	3.09695	0	5.47478	23.0422	2.76569	3.14588	0	0	0	0	0	0	4.72883	0	0	0	0	3.68429	0	0	0	0	0	0	1.15108	1.71742
PF3D7_0322900	1909.81	2447.09	1661.96	1267.86	1375.33	1382.73	1952.24	1569.37	1228.07	586.486	1516.03	2444.76	2771.83	1818.51	2008.49	1662.42	2434	2454.24	2869.11	2008.77	2408.4	981.235	1096.45	899.767	1644	1297.48	1505.96	257.542	453.27	348.149	499.217	1044.26
PF3D7_0323000	0	0	0	0	0	0	278.324	0	261.688	377.65	0	639.628	850.713	0	0	0	397.062	0	0	0	0	0	0	0	0	0	0	247.746	0	735.276	322.88	482.733
PF3D7_0323100	5.85375	10.8384	20.5285	7.94728	5.79659	9.61977	14.7335	20.0815	20.0774	19.0907	21.1876	27.6423	5.95776	25.9542	24.2065	28.5146	29.8216	40.1971	26.4168	28.4449	27.9838	13.5123	9.36484	15.3944	14.9121	32.3905	10.7255	9.29386	31.7047	3.14204	9.50201	18.7198
PF3D7_0323200	1.51285	0	4.98458	7.08444	7.44646	6.74114	5.09779	4.33747	9.56583	8.33757	11.8138	10.8362	8.56572	19.2577	16.8893	19.6841	12.4696	10.8691	4.42964	3.86248	4.42816	4.41003	7.29065	25.0789	5.01487	29.9364	10.3775	7.85498	45.9095	3.22372	26.2083	24.7521
PF3D7_0323300	0	0	1.01863	2.41165	2.53471	2.75499	1.04105	5.31823	8.6837	20.3571	12.9342	1.05381	2.18645	2.81078	0	3.09419	4.95205	2.77667	9.05083	2.63116	3.39402	9.01102	0	5.82351	2.56079	12.7519	0	2.5067	7.15662	0	8.92002	8.98876
PF3D7_0323400	89.5807	130.789	100.844	39.6939	36.2305	65.5947	207.424	229.236	333.901	630.274	254.636	5.03053	2.14661	8.11606	5.44644	7.52568	13.9938	7.64703	12.5488	12.302	23.91	7.32683	18.038	16.8051	3.74271	4.51868	2.32206	1036.16	424.843	194.524	337.703	342.352
PF3D7_0323500	121.786	121.02	153.076	84.2921	125.325	186.425	128.404	110.955	152.325	262.426	120.874	78.0494	66.5556	214.927	111.064	153.753	73.0692	71.0223	110.739	81.464	123.802	119.148	112.616	164.49	108.232	155.895	92.7215	301.939	98.7001	107.596	127.684	168.975
PF3D7_0323600	12.3049	13.1511	27.2422	13.3212	7.78794	24.3117	18.2657	25.8689	21.3134	18.2415	35.5941	26.257	29.6402	49.6236	43.3178	38.1054	27.3788	44.3841	26.6658	25.5732	47.9883	13.7247	10.6214	29.7692	20.4189	67.5479	15.5957	6.77555	24.5896	1.01231	18.3923	20.9873
PF3D7_0323700	127.712	124.931	218.297	119.839	121.615	251.181	92.0601	112.663	188.311	123.103	149.248	77.1853	116.468	201.126	188.428	208.927	115.618	96.3308	179.846	186.3	228.463	156.034	135.982	197.344	89.319	316.309	81.4198	103.013	123.532	64.8944	94.8742	126.001
PF3D7_0323800	39.7053	28.7628	93.1987	27.6228	28.0486	54.5163	44.9261	111.88	50.0098	57.8667	118.632	45.4298	22.4972	28.3913	40.0664	59.6011	63.4658	97.9151	59.2344	53.5079	93.4987	27.3369	27.247	33.3924	21.9773	46.5933	19.0469	7.18809	29.3773	6.7548	16.9071	24.2798
PF3D7_0323900	1.42592	0	0	0	0	0	0	0	0.668026	0.341953	0	0	0	0	0	0	0	0	0	0	0	0	0	1.07342	0	0	0	0	0	0	0	0
PF3D7_0324000	0	0	5.1891	0	0	0	0	0	0	1.22781	0	0	0	0	0	0	0	0	0	0	0	0	0	5.92038	0	0	0	0	0	0	0	0.941388
PF3D7_0324100	3.352	0	4.52664	5.20206	0	0	0	1.96737	0	0	0	51.9101	45.054	490.955	205.309	195.601	3.04355	18.5855	26.5766	14.6424	2.53801	19.8773	81.317	257.81	0	5.84454	0	0	5.34093	0	0.82789	0
PF3D7_0324200	0	0	0	0	0	0	0	1.97932	0	1.58798	0	0	0	0	0	0	1.5305	0	0	0	0	0	0	0	0	5.88213	9.22567	1.08459	0	0	0	0
PF3D7_0324300	2.30927	0	110.719	0	0	2.07608	1.5461	2.67501	45.327	0.549224	9.12722	0.7832	0	0	19.5069	4.66774	97.9758	23.7943	2.2688	147.079	13.718	6.78111	0	1.75549	3.821	0	0	3.73292	0	1.22368	0	0
PF3D7_0324400	0	0	0	0	0	0	1.33688	2.29776	0	0	0	0.676977	2.80589	0	2.79397	1.00248	0	2.40237	1.9515	0	0	0	0	0	0	0	0	0	0	0	0	0
PF3D7_0324500	0	0	0	0	0	0	0	1.29498	0	0	1.26219	1.51874	1.04845	0	0	0	0	0	0	0	0	0	0	0	0	0	0	0	0	0	0	0
PF3D7_0324600	0	0	0	0	0	0	0	0	0	0.566922	1.34844	5.66002	11.1596	0	3.36115	1.20652	0	4.34251	2.34505	2.05529	0	0	7.68824	0	0	0	0	0	0	0	0	0.867624
PF3D7_0324700	0	0	0	0	0	0	0	0	1.01364	1.3835	0.80374	0	0.681085	0	4.02285	0	0.660757	0	0	1.22641	0	0	0	1.0861	0	0	0	0	0	0	0	0.524452
PF3D7_0324800	0	3.67818	3.67645	2.88695	0	3.31227	10.5763	3.19854	1.29954	2.21116	4.15228	11.3397	19.1552	3.37879	2.5934	6.51256	0	3.34283	0	3.16643	4.08974	5.41391	8.93358	11.2027	0	0	0	2.39946	0	1.96818	2.78062	0.673265
PF3D7_0324900	21.1231	31.5601	22.5918	39.5499	39.8658	36.4219	14.4764	10.0686	36.552	63.3819	13.0658	13.0279	19.5228	39.893	14.3508	23.2623	9.72914	9.50986	17.2269	20.1927	18.8452	34.3956	17.1086	26.9175	29.6316	53.6793	38.081	25.6095	28.3222	47.745	25.4921	54.2285
PF3D7_0400100	13.2018	12.8707	13.0503	24.1986	28.0906	27.7257	16.2333	8.0813	27.6623	35.5498	11.751	12.0169	15.8252	24.0908	11.0833	10.2532	3.29877	3.02158	6.91477	8.97765	6.39901	29.6543	11.8058	14.1304	16.3627	23.4604	23.0672	28.3455	23.5323	66.8529	22.451	41.9549
PF3D7_0400200	316.074	361.17	260.428	575.266	604.43	599.416	247.56	126.971	531.399	659.298	242.391	983.456	1334.15	1938.23	724.765	884.721	277.554	358.133	363.783	508.949	220.85	1084.22	756.662	1003.39	658.802	1034.1	881.002	541.599	652.377	1550.6	572.882	1007.79
PF3D7_0400300	7.42962	3.69	3.68853	14.4808	18.252	9.96934	25.5882	19.2542	8.25672	9.75978	22.9129	12.6396	39.3045	13.5594	5.20377	7.46735	14.4356	168.811	61.8125	133.428	24.6199	8.14736	8.96243	11.2394	64.6016	18.566	38.2037	2.40709	0	3.94883	20.4555	18.9119
PF3D7_0400400	0	0	0.110003	1.33141	1.12268	1.79027	0.752475	0.670561	2.5555	3.29788	1.57844	0.526508	0.162434	0	0.934331	0.250925	0.704501	0.597906	0.655878	2.2701	0.849299	0	0.271534	0.630636	2.5411	2.69434	2.80205	0	0.0853986	0.36525	0.949733	2.22204
PF3D7_0400500	0	0	0	0	2.93029	6.39503	6.61442	1.02914	5.85951	12.8238	13.0239	1.2177	1.68325	0	0	1.79613	3.27178	1.07537	1.74963	0	0	0	0	1.35181	0	2.97354	0	1.15931	0	27.5805	6.27119	5.20296
PF3D7_0400600	0	0	0	0	0	0	0	0	0	0	0	0	0	0	0	0	0	0	0	0	0	0	0	0	0	0	0	0	0	0	0	0
PF3D7_0400700	0	0	0	5.61331	0	3.21779	8.4699	4.14273	4.63237	5.59092	13.107	11.0266	2.54029	0	2.51941	0.90377	1.64597	2.16449	0	1.5378	0	0	0	1.36038	0	0	2.46797	0.583227	0	4.78446	4.50682	1.30883
PF3D7_0400800	0	0	0	0	0	0	0	0	0	0	0	0	2.34516	0	0	0	0	1.52572	0	0	0	0	0	0	4.15043	0	0	0	0	0	0	0
PF3D7_0400900	0	0	0	0	0	0	0	0	0	0	0	0.726225	2.0059	0	3.00528	1.07847	0	1.29285	0	1.83628	0	3.13515	0	0	0	0	0	0.691987	0	0	0	0
PF3D7_0401000	0	0	0	0	0	0	0	0	0	0	0	0.7832	0	0	0	0	0	0	0	0	0	0	0	0	0	0	0	0	0	0	0	0
PF3D7_0401100	0	0	0	0	0	0	0	0	0	0	0	0	0	0	0	0	0	0	0	0	0	0	0	0	0	0	0	0	0	0	0	0
PF3D7_0401200	0	0	0	0	3.07127	0	0	0	0	0	1.05191	0.638036	1.76353	0	0	0.942696	0	1.12913	0	0	0	0	0	1.41886	0	0	0	0	0	0	0.469339	0
PF3D7_0401300	0	0	0	0	0	0	0.614399	1.05241	0.427739	0	0	6.22132	6.87914	0	2.55998	0	0	2.19962	0	0	0	2.67219	0	0	0	0	0	0	0	0	0	0
PF3D7_0401400	2.13868	0	1.42096	0	0	1.91911	3.58475	3.70811	0.499982	0.509464	0	7.26225	3.00884	7.82938	3.00528	6.47084	0.97646	1.29285	0	0	0	3.13515	10.3303	11.3591	3.54001	0	0	0	1.11198	0	0	0
PF3D7_0401500	2.3001	9.14291	7.65732	0	0	4.13525	7.70037	2.66407	6.9872	1.64127	9.08968	223.9	598.785	641.027	440.355	397.462	6.29618	8.36345	6.77884	3.95881	0	155.333	240.859	190.569	0	0	0	0.743651	7.19564	1.21889	0.573426	0.836574
PF3D7_0401600.1	178.286	1.01817	147.577	87.5004	1.00423	0.917821	115.991	156.19	91.4118	44.925	135.228	300.758	315.505	443.459	157.536	400.795	204.914	345.98	274.248	328.163	269.423	132.092	274.284	220.634	106.234	204.687	0.978409	122.056	1.09569	52.1358	28.5599	45.2014
PF3D7_0401600.2	0.191815	150.917	0.0568602	0.0106987	74.7328	101.862	15.9703	0.0103353	0.0407895	0.0353731	0.0132607	17.6094	49.079	0.0701946	192.05	0.0142476	67.4165	0.0117945	0.888936	0.0806603	0.0722251	0.0331027	0.028412	40.8335	0.0145705	0.00561435	117.643	0.00430731	7.25233	0.0390663	0.0121979	0.0137938
PF3D7_0401700	0	2.98883	0	2.34926	2.46935	2.68221	4.0573	2.5887	7.04912	5.40968	6.71485	13.3473	10.6523	8.20973	10.5	8.28382	5.51342	19.8208	2.93755	3.84198	2.20226	2.1934	4.83503	7.93749	9.97777	0	2.06474	4.88402	0	4.8107	4.5346	4.37749
PF3D7_0401800	40.3914	38.9484	32.5476	32.462	64.4982	59.4175	121.69	86.9601	110.918	76.5799	122.92	985.811	340.428	639.785	787.611	717.043	328.722	564.16	718.731	755.375	472.35	239.744	435.078	517.961	210.561	94.1544	72.868	138.799	173.442	248.355	113.076	86.8412
PF3D7_0401900	49.4821	45.3162	45.0484	1.986	3.13693	2.79985	21.7486	21.5887	4.46786	0.613103	2.44425	3.48397	0.603844	2.28633	7.01419	6.59641	1.75019	0.749543	0.614699	0.533294	1.82758	0.917254	1.0158	2.84057	1.05341	0	0	0.41344	0	0.339951	0.160543	0.461122
PF3D7_0402000	48.5472	24.8822	35.1113	14.6646	7.70613	8.37866	9.49447	15.2761	6.23377	0.750122	1.74844	613.51	746.646	1042.88	1126.14	1222.58	46.6005	44.1035	85.6315	81.3594	47.0302	427.044	518.327	748.58	57.0967	62.0754	36.5213	10.6695	16.1245	10.0076	2.75098	9.1104
PF3D7_0402100	282.376	271.389	353.356	255.687	239.494	388.787	193.953	308.83	541.956	774.527	376.512	39.8607	26.0066	103.5	107.43	111.619	156.788	152.714	174.419	124.239	236.1	19.5284	55.7205	90.7959	24.1639	34.7061	10.7673	353.736	7.44231	143.642	38.6792	111.611
PF3D7_0402200	89.4631	81.8201	83.3649	164.545	179.151	116.336	67.9421	93.4637	136.844	87.7376	96.6254	2.028	0.127942	0.96171	2.58102	4.22544	4.56489	3.93415	6.46907	5.37669	16.8653	8.10604	5.9965	6.57016	3.56098	2.55625	1.47259	372.556	179.934	39.1383	45.2956	71.4422
PF3D7_0402300	27.2345	30.36	36.5743	15.5799	11.4945	23.2282	11.6483	50.4661	51.8651	53.1495	56.4192	0.752933	0.380079	0.356622	1.09378	0.783349	1.46552	1.75006	2.30324	2.98994	4.83011	4.00819	1.27122	1.62417	1.32161	1.2623	0.54651	117.231	72.8923	26.4965	18.1322	28.1716
PF3D7_0402400	872.65	776.572	2060.4	854.95	934.516	2094.68	999.782	1288.71	945.279	746.163	1120.26	1019.63	701.889	2266.54	1745.12	2086.95	717.116	1354.76	1548.7	1251.47	2020.95	755.906	922	942.29	425.249	1717.11	413.07	524.403	1071.9	121.74	1178.94	1138.65
PF3D7_0402500	0	0	0	0	0	0	0	0	0.999964	16.3028	0	0.726225	3.00884	7.82938	3.00528	4.31389	2.92938	1.29285	2.09822	1.83628	1.58308	6.27031	3.44344	3.24546	0	0	0	0	0	2.26915	0	0.777809
PF3D7_0402600	0	0	0	0	0	0	0	0	1.67182	0	0	5.66002	5.57978	0	3.36115	3.61956	0	1.4475	0	0	0	0	3.84412	5.44466	0	0	0	0	0	0	0	0
PF3D7_0402700	0	0	0	0	3.4638	0	0.710079	0	0	0	0	0	1.98674	0	0	0	0.96703	1.27983	2.07739	3.63566	0	3.10398	0	0	0	0	2.9029	0	0	0	0	0
PF3D7_0402800	0	0.720266	0.471431	0	0.599322	0.319556	0.494095	0.615742	0.767728	0.0879529	0.398078	0.124871	0.173268	2.60983	0	0	0.668662	0	0	0.304081	0	0	0	0.540326	0.60326	0	0	0	0	0	0	0
PF3D7_0402900	0	0	32.0244	21.1858	0	56.4499	25.6694	27.8328	34.7326	78.3567	9.28829	4.38527	0	28.7126	0	0	18.1568	0	15.0206	0	12.4808	0	0	0	0	0	0	12.8303	0	13.6775	3.15893	20.2859
PF3D7_0403000	0	0	0	0	0	0	0	0	0	0	0	0	0	0	0	0	0	0	0	0	0	0	0	0	0	0	0	0	0	0	0	0
PF3D7_0403100	9.17895	14.1713	22.7039	14.3502	20.1319	16.2725	12.0776	15.6933	19.8512	32.4085	15.8098	14.3131	7.73678	31.368	25.4796	33.9921	7.48964	15.151	16.8533	17.2396	29.5863	29.5965	32.7074	34.3952	23.6901	58.019	29.4045	10.9472	28.0889	3.27069	23.6626	34.8487
PF3D7_0403200	136.177	151.211	155.169	61.3171	94.8503	144.446	59.6748	112.653	119.304	36.3477	99.2321	68.6673	188.52	163.082	210.137	213.905	116.455	75.5878	130.27	144.626	227.366	77.1206	101.827	99.6078	118.68	397.332	101.382	15.7556	31.8566	35.1271	26.1615	56.6355
PF3D7_0403300	6.17422	0	51.9331	0	0	40.5566	8.01358	37.5715	27.122	34.0204	25.9216	8.15292	0	70.7624	36.3059	3.27189	8.30143	23.855	0	28.085	34.5041	0	0	14.7042	0	70.4769	0	5.87945	20.6714	0	28.2654	15.7426
PF3D7_0403400	21.5211	18.9025	39.4128	18.074	17.2731	32.1267	11.1587	31.5488	24.2474	15.6707	35.954	11.013	4.48409	18.4679	13.9488	18.4653	13.1061	13.4336	18.3974	15.4041	23.7094	9.29455	8.35422	15.7485	6.899	22.4218	7.60739	3.16295	16.3794	2.97515	9.06482	11.3947
PF3D7_0403500	6.7774	6.73106	20.1452	5.28656	2.77731	31.7727	13.1119	16.5543	36.0902	38.909	27.4833	17.8923	7.18227	30.87	33.1688	38.2404	22.4809	36.6213	44.7168	28.9131	41.0512	4.94734	2.72359	37.0991	14.0359	19.6633	4.64778	22.524	56.8236	5.40915	70.9261	54.2158
PF3D7_0403600	8.15833	4.85733	7.45846	21.6968	12.091	21.6466	20.4613	7.88404	26.6086	34.8295	24.7653	10.6272	17.8288	26.5121	13.5575	12.5501	6.37173	2.41644	5.54186	8.93829	5.89496	29.5389	10.4576	18.3014	17.6044	29.0005	19.0469	35.8584	22.3912	19.2126	46.3777	25.2051
PF3D7_0403700	91.4586	132.15	118.902	82.8378	95.1262	124.863	85.1162	82.0764	116.905	68.3162	101.821	123.218	187.926	146.268	133.301	137.326	116.109	141.121	119.88	101.4	106.058	98.7501	125.969	123.562	93.2194	155.494	117.892	38.9216	55.0346	36.5015	55.5455	66.1928
[truncated: 5,088 more rows]
